# Supplementary material for: DNA methylation and chromatin accessibility profiling of mouse and human fetal germ cells
Source: Cell Res. 2016 Nov 8;27(2):165–83. doi: 10.1038/cr.2016.128 (PMC5339845; doi:10.1038/cr.2016.128)
Supplement: Supplementary information, Table S1 — The sequencing statistics of the NOMe-seq datasets in human and mouse. [file cr2016128x1.xlsx]

## Sheet: Human Sample
Table S1 The sequencing statistics of the NOMe-seq datasets in human and mouse. This table includes the number of total sequencing reads, the trimmed reads, mapping ratios, in vitro methylation efficiency, bisulfite conversion rate, GCH and WCG site coverage with different sequencing depths.
Sample	Total Sequencing Reads	Total Mappable Reads	Mapping Efficiency	GpC In vitro Methylation Efficiency	GCH Coverage (GCA+GCC+GCT,1×)	GCH Coverage (GCA+GCC+GCT,3×)	GCH Coverage (GCA+GCC+GCT,5×)	Bisulfite Conversion Rate	WCG Coverage (ACG+TCG,1×)	WCG Coverage (ACG+TCG,3×)	WCG Coverage (ACG+TCG,5×)
human Week7 female Heart rep1	381911304	172492106	0.451655	0.919354	145901318	60803225	26441253	0.985744	17383758	7608450	3450814
human Week7 female Heart rep2	397998280	182212710	0.457823	0.926775	148018053	63687211	28727012	0.980464	17639837	7969917	3749227
human Week7 male PGC	538323600	198104736	0.368003	0.9383	147722619	74731610	41421661	0.988875	17718840	9355234	5361523
human Week11 male PGC rep1	326460884	121312322	0.371598	0.950463	103214580	60064516	40081496	0.984287	12829663	7725741	5266137
human Week11 male PGC rep2	26325040	10194364	0.38725	0.92248	28528820	6217482	1991219	0.987788	3738204	911490	325628
human Week12 male PGC rep1	120861686	48741095	0.40328	0.942258	109115231	33569884	12851393	0.984747	13209636	4314246	1738092
human Week12 male PGC rep2	119510004	49432529	0.413627	0.942933	109465085	33965225	13097231	0.985088	13250165	4362660	1772086
human Week17 male PGC rep1	336443412	116677650	0.346797	0.903094	114850591	45529115	21529581	0.987947	13926543	5786542	2835330
human Week17 male PGC rep2	371206156	135705492	0.36558	0.925926	124692958	53320289	26454106	0.988302	15074758	6752606	3466426
human Week17 male PGC rep3	313014448	114035034	0.364312	0.931765	117589199	45431068	20964243	0.988539	14237047	5783758	2770048
human Week26 male PGC rep1	221669672	77924038	0.351532	0.941486	101431340	29357345	10251812	0.988627	12300158	3780119	1393789
human Week26 male PGC rep2	208002020	72780150	0.349901	0.928429	96728060	26668775	9045531	0.989571	11739648	3446229	1235143
human Week26 male PGC rep3	192896328	67654716	0.350731	0.928471	94436504	24694576	8000524	0.989478	11469280	3197674	1094746
human Week7 male Soma rep1	158490392	56992446	0.359596	0.91363	84283913	21405360	7275398	0.991675	10312476	2814374	1014656
human Week7 male Soma rep2	166101256	59014894	0.355295	0.9394	86653205	21959905	7372478	0.990093	10592083	2884771	1024555
human Week7 male Soma rep3	154231940	54773392	0.355137	0.937619	81807575	20199364	6744994	0.990515	10020342	2661279	941205
human Week17 male Soma rep1	136686580	48134042	0.352149	0.922503	70814303	17379972	5564113	0.989047	8646037	2240201	747712
human Week17 male Soma rep2	175521860	63342286	0.36088	0.930545	82653466	23661832	8519161	0.989119	10034933	3016966	1129173
human Week17 male Soma rep3	141063148	49690994	0.352261	0.925371	69429092	18507213	6761346	0.98883	8533807	2407382	917467
human Week26 male Soma rep1	148829552	55120568	0.37036	0.930953	79246630	20148853	6747568	0.987886	9646177	2585224	897104
human Week26 male Soma rep2	119608872	43060294	0.360009	0.946702	69912680	14236778	3926929	0.988139	8573391	1871924	544974
human Week26 male Soma rep3	115980832	42703082	0.368191	0.944034	69205909	13853397	3756174	0.987896	8518353	1839130	529745

## Sheet: Mouse Sample
Sample	Total Sequencing Reads	Total Mappable Reads	Mapping Efficiency	GpC In vitro Methylation Efficiency	GCH Coverage (GCA+GCC+GCT,1×)	GCH Coverage (GCA+GCC+GCT,3×)	GCH Coverage (GCA+GCC+GCT,5×)	Bisulfite Conversion Rate	WCG Coverage (ACG+TCG,1×)	WCG Coverage (ACG+TCG,3×)	WCG Coverage (ACG+TCG,5×)
Mouse E6.5 Epiblast rep1	379999260	136883016	0.360219	0.932889	105366683	43231835	20021218	0.985907	11735355	4973642	2384418
Mouse E6.5 Epiblast rep2	305575824	109227276	0.357447	0.932862	97548917	35001312	14566623	0.986133	10902245	4066552	1758219
Mouse E6.5 Epiblast rep3	334483076	119204540	0.356384	0.935026	101160351	38978734	17266863	0.985866	11286911	4503634	2066041
Mouse E11.5 PGC rep1	246998168	85298858	0.345342	0.925159	95520132	29558434	10306889	0.98397	10738434	3498546	1283761
Mouse E11.5 PGC rep2	249144060	87532020	0.351331	0.946295	95352701	29609535	10318560	0.984801	10719589	3508911	1289010
Mouse E13.5 male PGC rep1	218732876	74098086	0.338761	0.925611	83614797	24106049	7937152	0.985908	9424198	2859881	991521
Mouse E13.5 male PGC rep2	251466244	82816296	0.329334	0.928142	90821953	28279559	9917244	0.984788	10208040	3333263	1226168
Mouse E13.5 male PGC rep3	241000768	79243566	0.32881	0.907554	87336573	26287051	8794953	0.987203	9821929	3102174	1092787
Mouse E13.5 female PGC rep1	152439048	52876938	0.346873	0.93317	68789641	16152639	4630814	0.985002	7791211	1944610	590171
Mouse E13.5 female PGC rep2	244572376	83568506	0.341692	0.926136	90300712	28776189	10428610	0.985595	10152591	3395200	1293459
Mouse E13.5 female PGC rep3	233094156	78791346	0.338024	0.929008	86875911	26779164	9482402	0.984677	9770172	3162833	1175777
Mouse E16.5 male PGC rep1	1148907168	423614805	0.368711	0.930716	140359961	83708374	52943816	0.985769	15465324	9348986	6000129
Mouse E16.5 male PGC rep2	808686636	305602011	0.377899	0.933444	130974137	69607857	39360427	0.9867	14428776	7785233	4478263
Mouse E16.5 female PGC rep1	152050340	52303257	0.343986	0.945	66159272	18501002	5889083	0.985838	7518120	2194836	724925
Mouse E16.5 female PGC rep2	159606782	55612734	0.348436	0.949	67031498	19265682	6320373	0.982263	7616707	2281091	776753
Mouse E16.5 female PGC rep3	139664358	48703825	0.348721	0.953328	104931400	38220041	14772597	0.982755	11725950	4445735	1792260
Mouse E11.5 Soma rep1	149852836	49398850	0.329649	0.913482	66704405	16056381	4771348	0.987457	7443496	1881508	591717
Mouse E11.5 Soma rep2	118751724	40459878	0.34071	0.924565	59549502	12277727	3344048	0.986471	6694029	1466938	425685
Mouse E16.5 female Soma rep1	149804132	48688452	0.325014	0.935712	65009393	15460225	4747481	0.986144	7285330	1822848	592094
Mouse E16.5 female Soma rep2	137733328	40067202	0.290904	0.930393	56046532	11747833	3263605	0.986417	6285409	1391248	412192
Mouse E16.5 female Soma rep3	171369112	50513636	0.294765	0.936929	64111159	15797418	5189528	0.986726	7200708	1882871	661397
