# Supplementary material for: DNA methylation and chromatin accessibility profiling of mouse and human fetal germ cells
Source: Cell Res. 2016 Nov 8;27(2):165–83. doi: 10.1038/cr.2016.128 (PMC5339845; doi:10.1038/cr.2016.128)
Supplement: Supplementary information, Table S2 — The number of distal and proximal NDRs identified in human and mouse samples. [file cr2016128x2.xlsx]

## Sheet: human
Table S2 The number of distal and proximal NDRs identified in human and mouse samples.
Sample	Number of proximal NDRs	Number of Distal NDRs
Heart_Week5_Female	17750	28173
PGC_Week7_Male	19375	23570
PGC_Week11_Male	18817	34613
PGC_Week12_Male	15626	19265
PGC_Week17_Male	23449	43236
PGC_Week26_Male	18603	23585
Soma_Week7_Male	22307	27916
Soma_Week17_Male	17404	21323
Soma_Week26_Male	14341	14605

## Sheet: mouse
Sample	Number of proximal NDRs	Number of Distal NDRs
Epiblast_E6.5	24061	49605
PGC_E11.5	14347	20188
PGC_E13.5_Male	17418	29281
PGC_E13.5_Female	15678	15174
PGC_E16.5_Male	21070	54912
PGC_E16.5_Female	15450	26556
Soma_E11.5	10863	9848
Soma_E16.5_Female	14262	14493
