# Supplementary material for: DNA methylation and chromatin accessibility profiling of mouse and human fetal germ cells
Source: Cell Res. 2016 Nov 8;27(2):165–83. doi: 10.1038/cr.2016.128 (PMC5339845; doi:10.1038/cr.2016.128)
Supplement: Supplementary information, Table S3 — The tissue specific proximal NDR identification and the associated genes in human and mouse samples. [file cr2016128x3.xlsx]

## Sheet: Human Tissue Specific TSS NDR
Table S3 The tissue specific proximal NDR identification and the associated genes in human and mouse samples. This tables includes the gene official names, the chromosome positions of the proximal NDRs, the chromatin accessibilities (GCH DNA methylation levels) of each proximal NDRs, the relative expression levels of NDR associated genes and the endogenous DNA methylation levels (WCG DNA methylat…
Gene_Name	Proximal NDR Position (chromosome:start-end)	Class	Accessibility of the chromatin-GCH DNA Methylatipn Level (%)									Gene expression Level (FPKM value)								Endogenous DNA Methylation-WCG DNA Methylatipn Level (%)
			Heart_Week5_Female	PGC_Week7_Male	PGC_Week11_Male	PGC_Week12_Male	PGC_Week17_Male	PGC_Week26_Male	Soma_Week7_Male	Soma_Week17_Male	Soma_Week26_Male	Heart_Week5_Female	PGC_Week7_Male	PGC_Week11_Male	PGC_Week19_Male	PGC_Week26_Male	Soma_Week7_Male	Soma_Week19_Male	Soma_Week26_Male	Heart_Week5_Female	PGC_Week7_Male	PGC_Week11_Male	PGC_Week12_Male	PGC_Week17_Male	PGC_Week26_Male	Soma_Week7_Male	Soma_Week17_Male	Soma_Week26_Male
TRIM55	chr8:67039221-67039460	Heart_Week5_Specific	49.062	11.47	9.451	5.483	7.488	10.986	4.978	5.946	11.053	61.219	0	0	1.299	1.116	5.202	0	63.268	12.343	9.343	8.49	1.099	3.27	15.26	49.763	58.133	56.482
MYH7	chr14:23905001-23905200	Heart_Week5_Specific	40.22	6.372	8.94	9.316	7.135	6.667	6.624	9.217	12.778	1779.8	0	0	0.663	0.001	0.001	0	0.009	0	21.21	0	0	0	0	14.287	8.333	0
SLC35D3	chr6:137243061-137243300	Heart_Week5_Specific	39.77	14.836	14.97	11.987	13.712	16.548	12.549	17.19	14.709	1.724	0	0	0.002	0	0	0	0	2.382	1.852	1.038	0	0	0	2.858	0	0
TNNT2	chr1:201347961-201348180	Heart_Week5_Specific	36.215	8.473	9.404	3.967	6.42	5.497	7.316	10.139	10.766	2809.32	0	0.001	0.002	0.088	0.109	0	0.014	28.57	23.08	12.5	0	0	0	75	20	NA
SCARF1	chr17:1550641-1550880	Heart_Week5_Specific	46.171	8.031	15.121	7.435	7.593	5.717	3.972	5.9	6.228	18.841	0.003	0.006	0.007	0	0.01	0	0	57.5	36.11	7.407	3.334	19.176	5.834	78.666	85	83.335
RNF207	chr1:6267381-6267580	Heart_Week5_Specific	46.31	11.314	14.278	16.496	10.788	13.643	9.403	10.023	17.02	100.538	0.203	1.308	0.427	0	5.118	0	0	0	11.123	13.525	0	2.5	19.79	47.92	64.165	68.27
GJA5	chr1:147243841-147244120	Heart_Week5_Specific	49.28	8.42	12.354	4.152	3.82	9.926	4.524	14.496	6.841	70.073	0	0	0.082	0	5.86	0	0	NA	NA	NA	NA	NA	NA	NA	NA	NA
HSPB7	chr1:16346061-16346440	Heart_Week5_Specific	48.184	12.982	18.229	15.616	15.228	10.855	7.128	13.356	14.58	1193.98	0	0	0.019	0.007	0.514	0	19.599	23.71	9.174	12.77	0	9.624	7.772	61.726	54.608	71.516
COX7A1	chr19:36643301-36643580	Heart_Week5_Specific	53.24	21.08	25.446	22.775	15.638	23.919	24.329	22.312	19.91	70.382	0.019	0.536	0.173	0	0.492	0	0	7.262	0.846	0	1.642	0.358	0	18.61	5.545	29.528
FLNC	chr7:128469561-128469900	Heart_Week5_Specific	48.522	6.379	17.994	10.327	7.723	6.512	8.84	14.017	10.879	183.636	0.06	0.197	0.078	0	3.594	0	0	13.887	8.335	0	5.557	3.57	9.72	49.167	81.943	72.62
IFNLR1	chr1:24513561-24513900	Heart_Week5_Specific	53.413	20.687	21.066	13.805	20.532	24.338	24.467	18.187	22.045	1.955	0.155	0.154	0.196	0.083	0.729	0	0.019	0	0	0.947	1.429	0	0	1.389	5.555	1.562
CELSR1	chr22:46934521-46934720	Heart_Week5_Specific	46.535	15.095	13.392	15.646	19.429	17.299	17.262	19.081	9.545	9.093	1.718	1.76	2.21	2.388	5.286	0	0.081	1.112	0	0	0	4.444	0	10	0	0
ZACN	chr17:74068261-74068420	Heart_Week5_Specific	55.885	14.057	15.044	14.008	11.061	23.907	20.081	16.082	19.465	6.808	0.996	0.583	0.235	0.05	1.074	0	0.022	2.321	0.926	1.804	1.538	0.201	0.806	0.834	0	0
ACVRL1	chr12:52299401-52299600	Heart_Week5_Specific	59.274	17.422	14.243	10.414	13.239	16.743	22.5	9.048	20.685	5.032	0	0	0.28	0.002	0	0	0.08	12.878	7.418	0	2.273	1.562	0	10	26.665	21.25
CELSR1	chr22:46933081-46933920	Heart_Week5_Specific	43.621	22.892	25.276	20.794	23.644	23.766	25.031	18.651	23.724	9.093	1.718	1.76	2.21	2.388	5.286	0	0.081	1.056	0.568	1.474	1.244	0.729	0	0.364	1.554	1.25
HSPB3	chr5:53751361-53751700	Heart_Week5_Specific	52.689	11.771	15.263	8.752	7.573	12.523	10.304	17.803	19.697	130.07	0	0	0	0	0	0	0.444	39.831	24.073	13.925	0	10.416	0	73.333	69.502	79.167
ADCY6	chr12:49180820-49181160	Heart_Week5_Specific	53.33	10.205	13.062	7.992	9.585	15.241	10.352	17.488	20.866	68.495	0.123	0.23	1.149	0.077	2.733	74.576	0	0	9.09	0	0	3.85	0	18.92	13.64	14.29
LMOD2	chr7:123295841-123296040	Heart_Week5_Specific	38.288	6.647	14.433	5.037	9.37	11.052	4.684	9.358	9.94	80.986	0	0	0.009	0	0	0	0	85.71	16.67	13.33	30	22.22	0	91.67	100	100
RP11-521B24_5	chr14:105937641-105938300	Heart_Week5_Specific	64	19.689	22.47	16.577	12.485	17.282	10.997	11.827	25.735	4.378	0	0	0.003	0	0	0	0	1.136	0	0	1.099	2.357	0	8.333	25.001	22.5
OBSCN	chr1:228396121-228396440	Heart_Week5_Specific	41.26	13.014	11.663	12.53	6.978	8.412	5.278	15.083	13.169	65.036	1.649	0.343	0.635	0.005	4.056	0	0.004	12.607	8.333	4.167	7.407	0	0	56.667	31.48	30.557
TRIM63	chr1:26393381-26393780	Heart_Week5_Specific	63.158	14.09	14.339	7.73	9.111	14.748	10.54	17.531	25.59	62.673	0	1.62	0.001	0.005	0.001	0	0	NA	NA	NA	NA	NA	NA	NA	NA	NA
ZDHHC8	chr22:20119941-20120080	Heart_Week5_Specific	39.278	11.119	18.213	8.112	8.822	11.973	8.687	10.26	12.575	29.617	0	0.386	0.602	0.076	2.114	0.028	16.706	17.732	1.19	0.961	0	1.786	0	12.083	0	2.857
LSMEM2	chr3:50316261-50316580	Heart_Week5_Specific	43.465	8.582	13.01	6.809	7.235	9.807	8.813	16.244	16.716	5.846	0	0	0.002	0	0	0	0	22.5	11.86	9.523	0	6.127	6.667	47.62	47.3	0
SREBF1	chr17:17740741-17740900	Heart_Week5_Specific	44.503	10.588	18.514	9.927	8.199	11.594	12.5	5.249	14.524	29.314	1.119	2.228	2.855	0.061	1.961	6.751	4.74	28.57	0	14.29	0	0	0	NA	0	0
MDFI	chr6:41605521-41605740	Heart_Week5_Specific	43.009	8.639	18.898	16.705	11.156	14.942	14.527	17.072	11.045	54.002	3.463	1.899	0.833	0.076	1.416	11.406	0	7.142	0	0	0	0	0	0	0	11.11
FITM1	chr14:24600741-24600940	Heart_Week5_Specific	43.391	14.281	13.43	15.18	11.058	13.392	4.981	5.102	11.666	111.303	0	0	0	0.706	0	0	0	54.765	24.763	12.207	0	8.93	12.7	90.74	100	80.557
TMEM88	chr17:7758241-7758660	Heart_Week5_Specific	43.792	17.463	18.539	10.473	15.504	17.24	10.263	18.284	11.549	73.388	0.049	0.888	0.799	0.03	0.664	0	0	5.358	7.665	5.688	6.666	3.774	10.572	31.696	61.165	64.702
GPSM1	chr9:139222781-139222980	Heart_Week5_Specific	36.025	9.771	13.78	9.216	7.775	11.124	16.839	14.454	10.831	36.439	0	0.024	3.102	0.609	9.425	0	2.799	22.983	5.555	0	0	3.308	1.388	8.457	12.083	29.445
GAS8	chr16:90087441-90087600	Heart_Week5_Specific	45.586	13.589	10.481	12.949	7.434	5.803	2.632	0	5.81	12.058	7.083	7.266	4.703	2.895	3.89	0.067	6.482	NA	NA	NA	NA	NA	NA	NA	NA	NA
ADAMTS8	chr11:130297401-130298080	Heart_Week5_Specific	42.928	16.622	22.992	18.043	14.48	15.628	22.212	19.327	20.012	10.065	3.12	0.496	0.044	0.314	0	0	0.028	2.689	0.758	2.037	0.694	0.527	0.519	0.643	0.833	0.395
ADORA2A	chr22:24817564-24817700	Heart_Week5_Specific	43.526	13.311	14.789	17.317	11.318	9.405	19.835	12.023	8.62	8.384	0.075	3.016	0.672	0	2.444	0	0	16.67	NA	0	NA	0	0	NA	NA	NA
KCNJ4	chr22:38850081-38850260	Heart_Week5_Specific	41.35	9.364	13.961	10.77	7.024	18.703	9.551	8.825	14.412	10.155	0	0.003	0.155	0.001	0	0	0.022	20	0	NA	NA	NA	NA	NA	0	NA
PACSIN3	chr11:47206101-47206380	Heart_Week5_Specific	41.274	11.442	15.328	5.806	7.569	9.842	4.601	15.41	7.532	29.581	5.072	2.65	1.565	0.532	0.696	0	0	47.947	6.25	6.667	0	8.642	12.5	73.81	60.435	75
PLK3	chr1:45266521-45266860	Heart_Week5_Specific	31.925	18.115	12.48	14.148	11.977	12.638	12.204	16.753	12.278	8.884	3.322	0.183	4.958	0	0.011	0	0	5.755	3.265	1.66	0	0.282	2.217	10.888	8.329	16.654
UNC45B	chr17:33474621-33475060	Heart_Week5_Specific	46.504	12.498	19.581	10.67	6.643	4.775	8.482	7.974	13.589	117.545	0.629	0.536	0.155	0.003	0	0	0.002	35.164	12.204	6.161	0.834	5.242	13.044	66.452	65.892	48.07
MSX2	chr5:174152601-174152780	Heart_Week5_Specific	49.415	11.653	14.708	11.339	18.375	23.663	14.18	10.653	18.022	4.109	0.682	0.594	0.822	0.172	1.334	0	0.041	11.31	0	0	0	0	0	0	10	7.145
EBF4	chr20:2672941-2673400	Heart_Week5_Specific	42.49	22.868	19.719	18.832	18.463	24.168	23.898	21.913	25.714	8.896	0.197	0.993	2.397	0.001	2.58	0	0.015	3.471	3.036	3.051	2.126	0.907	0.856	1.186	2.898	1.873
NPPA	chr1:11908201-11908420	Heart_Week5_Specific	42.662	9.813	13.689	16.78	7.409	14.493	5.048	7.608	6.763	2205.5	0.001	0.281	0.235	0.033	0	0	0	13.14	3.174	0	5	3.81	0	26.667	50	22.223
COPS6	chr7:99686921-99687120	Heart_Week5_Specific	44.35	17.407	15.047	13.619	7.422	5.146	8.702	7.328	13.157	81.244	76.15	31.479	44.631	36.54	51.795	24.209	26.641	0	4.167	5.555	0	0	0	0	0	0
KNDC1	chr10:134972881-134973020	Heart_Week5_Specific	36.324	11.945	14.055	10.617	9.174	10.551	7.711	18.237	12.435	1.899	0.072	0.039	0.284	0.008	0.619	0.001	0	29.96	2.563	1.617	0	0	0	39.167	13.333	33.335
UNC45B	chr17:33474361-33474560	Heart_Week5_Specific	46.992	12.53	10.602	0.98	4.935	15.175	5.811	5.595	14.128	117.545	0.629	0.536	0.155	0.003	0	0	0.002	NA	NA	NA	NA	NA	NA	NA	NA	NA
SHC2	chr19:462101-462320	Heart_Week5_Specific	25.06	13.463	15.127	11.676	12.599	14.09	16.56	13.696	14.127	34.089	0.642	1.093	8.201	0.006	5.793	0.167	0.053	0	3.206	0.964	0	1.718	1	0.596	1.627	0
NKX2-5	chr5:172662101-172662360	Heart_Week5_Specific	44.974	19.298	17	12.31	10.869	10.676	10.479	7.43	5.555	276.215	0	0	0.965	0	0	0	0	0	0	1.423	0	0	0	0	0	NA
TNC	chr9:117880941-117881080	Heart_Week5_Specific	41.147	10.472	11.058	9.949	15.606	12.144	2.299	14.779	13.091	63.05	0	0.019	0.011	0.002	0	0	0.006	0	0	0	0	0	10	0	0	0
PROB1	chr5:138730261-138730980	Heart_Week5_Specific	36.363	18.926	22.551	14.987	14.831	19.56	17.604	18.567	17.249	14.2	0	0	0	0	0	0	0.014	2.564	0.811	0.94	0.504	1.302	2.729	1.663	5.234	11.014
SYNDIG1	chr20:24449661-24450640	Heart_Week5_Specific	45.663	28.373	27.079	24.86	22.633	21.476	27.871	21.001	25.126	12.225	1.253	1.239	0.56	0.032	0	0	0.112	2.06	0.365	1.084	0.325	1.223	0.657	1.771	1.574	0.848
HSPB8	chr12:119616321-119616780	Heart_Week5_Specific	55.788	22.71	24.499	22.409	14.525	20.268	19.396	25.294	30.168	73.178	0	0	0.03	0.001	0	0	0.015	0	0	0	0	1.111	0	0	0	4.167
TBX20	chr7:35293601-35294040	Heart_Week5_Specific	50.081	22.824	23.06	14.912	13.255	17.757	24.204	20.889	22.973	105.782	0	0	0.001	0	0	0	0.004	0.34	1.778	1.035	0.984	1.253	2.232	0	0	0
SMYD1	chr2:88367201-88367460	Heart_Week5_Specific	42.352	15.401	12.073	12.78	10.171	11.965	2.884	4.676	4.889	198.951	0	0	0.055	0.004	0	0	0.001	14.443	8.335	0	0	9.52	0	23.08	81.82	40
DMPK	chr19:46286801-46286960	Heart_Week5_Specific	48.613	5.339	8.317	18.298	9.003	0	13.835	8.236	4.761	93.975	2.039	2.057	0.787	0.034	2.817	0.044	0.008	25	0	8.335	10	29.165	50	19.645	41.67	60
CDH24	chr14:23524801-23525020	Heart_Week5_Specific	30.786	7.837	16.585	11.189	7.851	10.991	11.865	11.826	12.132	8.181	0.155	0.145	1.151	0.003	0.278	0	0	58.464	17.746	15.046	1.334	3.496	4.524	47.78	47.872	48.888
PYGM	chr11:64527201-64527820	Heart_Week5_Specific	47.246	15.949	18.879	15.356	10.201	11.212	23.136	19.446	19.032	54.191	0.081	0.032	0.402	0.012	0.005	0	0	22.892	5.8	0.613	3	3.689	0	17.088	39.033	18.584
CYBA	chr16:88716721-88717080	Heart_Week5_Specific	31.161	18.417	14.157	14.76	16.251	14.464	14.128	13.997	19.814	129.739	0.37	0.021	0.001	0.004	0	0	0	0	2.858	1.282	2.381	3.186	1.299	2.858	17.128	45.417
SYNPO2L	chr10:75415781-75415940	Heart_Week5_Specific	53.848	5.107	23.586	7.994	7.906	12.024	2.646	6	10.833	82.884	0.067	0.001	0.01	0.006	0.094	0.018	0.035	12.5	0	5.71	10	0	0	50	NA	NA
PRDX2	chr19:12912001-12912240	Heart_Week5_Specific	38.295	19.345	20.645	17.914	15.35	12.467	17.857	15.754	21.602	519.7	27.867	18.444	15.274	2.528	177.358	144.919	96.163	0	2.062	1.284	1.923	0	0.658	0.892	2.741	2.084
S1PR1	chr1:101702761-101702900	Heart_Week5_Specific	54.572	17.557	15.635	6.303	7.958	5.897	16.919	0	14.258	48.927	0	0.456	0.001	3.469	0.126	0	0.279	0	0	4.165	15	5.555	0	0	0	0
CCDC141	chr2:179914661-179914880	Heart_Week5_Specific	69.329	6.25	0	0	4.103	9.166	9.091	16.665	26.332	52.633	0	0.002	0.389	0.003	0	0	0.004	0	0	NA	NA	0	NA	NA	NA	16.665
COX6B1	chr19:36139641-36139780	Heart_Week5_Specific	42.872	4.459	11.035	5.294	8.833	10.996	19.881	12.243	7.51	377.178	43.536	35.762	45.437	102.445	46.994	45.511	56.203	3.852	0	0	0	0	0	0	0	0
KCNH7	chr2:163695961-163696120	Heart_Week5_Specific	41.158	6.673	8.044	6.014	9.001	5.121	19.794	4.6	7.201	10.87	0.002	0.006	0.006	0.001	0.045	0	0.003	0	0	0	2.5	0	7.718	0	4.545	0
GATA6-AS1	chr18:19747961-19748120	Heart_Week5_Specific	47.909	23.369	10.434	9.472	13.276	18.57	17.301	11.11	17.857	44.625	0	0	0	0.443	23.062	0	44.9	5.557	0	0	0	2.275	7.69	0	NA	0
HMGA2	chr12:66217701-66218160	Heart_Week5_Specific	44.223	19.118	19.007	16.717	16.595	13.188	24.506	22.267	22.35	132.231	0.017	0	0.006	0.004	110.051	0	0.032	1.576	0.733	2.713	0	0.437	0.5	1.316	0.312	3.619
EMILIN2	chr18:2846301-2846940	Heart_Week5_Specific	48.839	20.118	22.162	20.711	17.38	16.128	28.53	18.729	25.372	78.453	0.819	3.62	5.178	0.041	10.992	0	0.331	2.773	0	1.824	2.021	1.47	0.99	0.667	0.423	1.727
ALPK3	chr15:85360261-85360720	Heart_Week5_Specific	46.299	24.115	25.127	19.125	22.163	18.718	26.456	15.412	20.362	93.324	0.145	2.431	0.904	0.15	1.282	0	14.162	4.212	3.31	1.217	0	0.568	8.173	7.573	1.429	9.957
FAM78A	chr9:134150101-134150320	Heart_Week5_Specific	38.451	8.521	10.971	13.12	7.713	14.26	2.808	15.921	8.333	28.392	0.422	0.005	0.716	0.344	1.086	0.024	0.068	34.286	23.334	0	0	4.852	15.824	84.762	83.333	95.556
C22orf23	chr22:38348681-38348860	Heart_Week5_Specific	54.073	21.104	12.958	20.394	12.648	4.421	19.101	16.193	20.573	3.978	1.225	0.196	2.299	0.343	0.082	0	0.23	5.858	4	0	0	1.538	0	10.494	12.12	21.25
TNNC1	chr3:52488081-52488260	Heart_Week5_Specific	40.982	16.664	13.25	9.914	18.147	8.577	12.663	20.288	11.6	2237.97	0	0	2.734	0	0	0	0	20.595	9.642	1.562	0	0	9.615	14.288	0	24.09
LEFTY2	chr1:226127901-226128060	Heart_Week5_Specific	31.661	5.154	12.243	10.249	6.686	12.143	12.05	14.984	8.82	14.611	0.031	0.119	0.09	0	0	0	0	100	0	0	NA	0	33.33	100	NA	75
TMEM240	chr1:1475021-1475320	Heart_Week5_Specific	46.453	16.749	16.487	12.373	9.534	16.672	24.579	19.328	18.716	4.706	0	0	0.002	0	0	0	0	4.075	0.699	2.561	4.111	0.208	3.383	3.987	14.074	2.222
ARRDC1	chr9:140501701-140502040	Heart_Week5_Specific	44.527	11.331	23.982	12.411	12.101	17.719	10.098	12.253	11.085	22.784	3.22	6.193	6.219	1.501	5.454	0	0.005	29.244	12.006	9.524	10.714	4.467	0	34.543	36.734	41.282
EHBP1L1	chr11:65344941-65345120	Heart_Week5_Specific	37.534	10.68	13.145	17.874	6.595	8.072	4.477	8.597	11.668	9.349	0	0.002	0.121	0.13	0.005	0	0.003	69.23	16.54	0	0	6.56	7.145	85	83.335	78.57
PNPO	chr17:46019101-46019260	Heart_Week5_Specific	43.28	13.537	22.898	10.948	12.976	9.036	11.094	16.118	17.459	6.885	0.581	0.362	0.547	0.024	0.218	2.302	3.912	16.665	0	1.37	0	3.125	0	0	0	0
SEMA3F	chr3:50191881-50192140	Heart_Week5_Specific	43.507	15.165	11.002	16.119	9.611	22.86	15.049	18.393	10.91	8.632	0.004	0.004	0.052	0.063	0	0	0.009	4.762	3.03	0.893	1.852	1.94	0	3.636	6.154	2.575
CRIP2	chr14:105939901-105941260	Heart_Week5_Specific	45.485	25.667	32.761	27.653	26.87	24.095	25.428	24.45	29.074	604.966	18.701	43.054	24.353	26.203	13.382	20.952	3.528	3.622	1.878	2.165	0.732	1.553	1.252	4.058	3.11	6.336
BACE1	chr11:117185241-117185460	Heart_Week5_Specific	39.9	14.402	16.393	8.363	11.516	10.304	12.292	21.617	13.943	15.79	4.56	1.554	1.484	6.105	7.807	4.9	8.655	42.86	0	0	0	0	0	40	18.18	0
ARL4C	chr2:235405881-235406500	Heart_Week5_Specific	40.142	22.185	23.588	18.13	19.441	17.508	16.454	15.475	23.653	3.725	1.053	0.004	0.588	0.502	1.924	0.031	0.08	3.676	1.969	0.697	1.191	1.576	5.624	4.845	8.682	7.859
PDP2	chr16:66915001-66915240	Heart_Week5_Specific	53.197	17.225	14.144	11.037	7.012	15.22	15.417	15.32	27.739	4.386	1.233	1.319	0.051	0.006	0.038	0	0.026	4	2.082	0	0	0	0	0	0	0
C16orf86	chr16:67701201-67701400	Heart_Week5_Specific	49.111	22.667	23.608	13.509	13.12	22.174	11.91	21.599	18.609	6.06	0.648	0	1.493	0	0.069	0	0	3.03	2.083	0	3.335	0	0	0	16.665	5.555
MYO18B	chr22:26137941-26138120	Heart_Week5_Specific	56.785	12.546	26.196	10.006	12.478	20.445	17.881	5.377	10	54.073	0.211	0	5.146	18.394	0	0	0.002	6.112	13.397	6.132	3.367	7.088	13.75	29.682	46.635	39.19
CD44	chr11:35160341-35160540	Heart_Week5_Specific	39.178	13.98	11.167	7.535	7.473	15.798	18.306	17.339	11.635	14.328	0	0	0.049	0.005	24.643	0	0.087	0	3.889	0	0	0.714	0	3.571	3.929	0
TMEM88	chr17:7759361-7759820	Heart_Week5_Specific	41.796	21.481	23.65	17.187	13.183	13.405	19.044	20.651	16.922	73.388	0.049	0.888	0.799	0.03	0.664	0	0	3.778	0	0	0	0	0	7.071	4.948	7.408
STON1-GTF2A1L	chr2:48756541-48756720	Heart_Week5_Specific	58.16	20.88	29.498	22.918	14.038	19.949	29.88	22.223	15.277	1.248	0	0	0.039	0.002	1.865	0	0.002	4.165	0	0	0	3.335	0	0	37.5	12.5
EVC	chr4:5712641-5713460	Heart_Week5_Specific	39.906	29.925	28.518	24.633	25.677	29.651	28.446	26.238	28.593	5.377	1.74	0.958	1.451	0.746	1.085	0	0.002	0.889	0.348	0.65	0	0.292	1.389	0	0.507	0.463
GNG8	chr19:47139641-47139860	Heart_Week5_Specific	38.76	15.965	18.86	8.678	7.688	11.876	14.23	15.374	17.183	1.798	0	0	0	0	0	0	0	NA	NA	NA	NA	NA	NA	NA	NA	NA
ZNF282	chr7:148892401-148893340	Heart_Week5_Specific	49.935	32.201	28.301	23.471	22.952	29.464	29.886	31.921	28.98	15.216	0.724	0.927	0.84	1.123	7.359	1.571	0.235	0.413	0.593	2.662	0	0.67	1.937	0.208	1.4	0
SAMD10	chr20:62611201-62611620	Heart_Week5_Specific	39.419	13.03	24.21	14.737	17.578	19.629	16.404	14.663	14.188	6.351	0	0	0.296	0.119	0.432	0	0	22.778	0.793	5.39	1.852	3.242	0	23.197	9.615	12.268
PEAR1	chr1:156863921-156864100	Heart_Week5_Specific	42.111	5.448	19.132	12.547	4.478	11.941	13.292	10.932	16.05	11.144	0	0.03	0.001	0.61	2.763	0	7.758	13.57	27.27	0	0	4.35	0	50	25	25
KCNJ5	chr11:128762161-128762320	Heart_Week5_Specific	41.603	14.389	16.817	13.382	13.438	13.819	3.333	12.727	19.047	10.405	0.005	0.008	0.017	0.002	0.392	0	6.563	NA	NA	NA	NA	NA	NA	NA	NA	NA
C10orf71	chr10:50508581-50508800	Heart_Week5_Specific	50.105	5.279	19.273	6.085	8.699	14.691	5.094	20.749	12.89	13.058	0	0	0.004	0.007	0	0	0.031	9.777	25.557	5.555	11.11	6.41	7.407	90.477	57.78	49.003
TIE1	chr1:43767941-43768080	Heart_Week5_Specific	40.395	17.386	11.069	8.464	4.876	6.985	1.919	8.897	14.885	72.677	0	0.001	0.003	0.006	0	0	0	NA	NA	0	NA	NA	33.33	NA	NA	NA
APOBEC2	chr6:41020821-41021020	Heart_Week5_Specific	58.776	18.599	20.081	8.08	27.004	8.333	6.673	18.333	17.049	78.753	1.228	2.853	0.419	0	0	0	0	8.333	12.5	0	0	0	0	24.305	56.06	46.25
KCNQ3	chr8:133492281-133492780	Heart_Week5_Specific	41.644	17.814	23.917	14.652	14.156	21.269	15.772	22.756	20.849	2.796	0.003	0.02	0.215	0.008	0	0	0.006	2.89	1.078	1.813	1.945	1.518	0	1.464	1.483	0.463
ADAMTS9	chr3:64673421-64673720	Heart_Week5_Specific	54.988	23.732	16.877	12.166	13.588	20.592	28.373	22.163	11.515	24.114	0.734	0.033	0.02	6.543	0.612	43.854	0.001	0	1.364	0.497	1.01	0	1.19	1.111	0	0
RP11-806H10_4	chr17:76356561-76356760	Heart_Week5_Specific	41.325	20.932	17.479	22.982	18.881	21.374	11.386	15.73	14.358	1.057	0.064	0	0.227	0	0	0	0.012	4.242	0	0	0	0	1.515	0	0	0
AHNAK2	chr14:105443381-105443520	Heart_Week5_Specific	37.831	10.114	17.364	8.352	8.407	13.357	2.382	3.717	8.9	3.427	0.042	0	1.146	0.022	0.005	0	0.001	80	7.14	21.74	0	0	7.69	70	83.33	71.43
IKBKE	chr1:206643281-206643440	Heart_Week5_Specific	35.934	10.488	12.01	5.497	7.295	6.041	7.35	9.415	19.067	5.566	0	0	1.009	0.053	1.008	0	33.16	5.56	0	0	0	0	0	37.5	20	0
DNASE2	chr19:12992041-12992220	Heart_Week5_Specific	48.843	23.246	18.033	20.444	12.04	5.493	10.627	17.17	14.143	4.321	3.342	1.162	0.326	0	0	0.047	0	4.763	0	3.49	0	2.38	0	0	0	0
STC2	chr5:172756141-172756400	Heart_Week5_Specific	41.979	18.014	23.391	15.078	9.068	17.124	20.229	13.272	15.864	25.59	0.177	0.546	0.082	0.13	0.003	0	0	0	0	2.5	0.98	0	0	0	0	0
YBX2	chr17:7197541-7197720	Heart_Week5_Specific	36.507	13.361	19.153	17.5	10.584	13.748	6.829	14.882	10.947	5.722	0.119	2.159	2.836	0.192	0	0	0	0	0.78	0	0	1.066	0	0.834	1.386	0
AQP10	chr1:154293461-154293760	Heart_Week5_Specific	62.103	2.548	18.089	4.431	9.16	17.203	24.955	22.531	9.133	3.262	0	0	0	0	0	0	0	0	5	0	0	0	0	12.5	0	0
MFGE8	chr15:89455001-89455280	Heart_Week5_Specific	61.658	9.894	26.294	11.078	13.317	8.162	16.552	28.526	8.518	66.319	0.366	2.696	3.126	0.787	13.71	12.459	4.314	21.25	14.29	0	4.165	7.69	0	0	3.845	32.5
SYT9	chr11:7273501-7274000	Heart_Week5_Specific	35.392	18.053	23.511	16.739	14.09	19.562	16.169	18.06	14.102	4.199	0	0.001	0.344	0.002	0	0	0	0	0.649	1.301	0	1.211	2.009	2.381	0.319	0.417
KRBA1	chr7:149413681-149413840	Heart_Week5_Specific	53.333	9.047	19.05	22.917	8.382	5.454	12.425	2.5	17.561	15.052	1.949	2.957	1.891	1.275	2.635	0	0.661	50	0	NA	NA	NA	NA	100	NA	NA
DPF3	chr14:73361561-73361780	Heart_Week5_Specific	51.364	17.851	19.179	11.116	11.64	3.642	14.048	25.012	15.161	26.523	0.075	0.014	0.009	0.048	18.523	6.419	0.074	0	0	0	0	1.96	13.097	0	0	28.57
CPT1B	chr22:51016921-51017200	Heart_Week5_Specific	51.452	22.221	12.954	17.812	10.954	19.68	6.066	18.436	24.021	120.411	4.138	13.067	5.39	14.317	6.015	0	8.543	5.444	0	1.509	4.166	1.169	0	7.583	20.135	3.788
C16orf86	chr16:67700501-67701180	Heart_Week5_Specific	37.893	24.89	24.957	22.834	18.483	21.912	20.551	23.36	17.429	6.06	0.648	0	1.493	0	0.069	0	0	3.392	1.341	0.395	0.594	0.412	0.634	3.326	0.938	0.855
NDRG4	chr16:58498801-58499040	Heart_Week5_Specific	41.285	18.05	19.731	16.162	13.375	22.167	21.23	25.274	15.714	69.109	0.077	7.484	1.33	0.617	4.175	0	0.108	1.25	3.302	3.058	0	0.87	2.448	1.112	2.858	0
MSI1	chr12:120805741-120806000	Heart_Week5_Specific	45.792	17.93	23.995	17.473	9.792	23.119	11.101	17.02	17.917	11.586	0.14	0	0.441	0.003	0.171	0	0	4.193	3.46	2.165	2	0.362	1.852	2.115	13.224	11.112
PPARA	chr22:46547121-46547380	Heart_Week5_Specific	50.239	15.907	27.747	9.088	14.607	16.68	18.432	23.177	20.41	9.604	2.177	0.001	0.362	0.016	1.732	0.001	0	0	0	1.775	0	0	1.818	0	1.212	0
PCNXL3	chr11:65383881-65384060	Heart_Week5_Specific	42.668	14.604	22.739	17.554	18.579	10.416	9.135	20.329	16.665	13.251	1.407	0.624	0.914	0.001	0.917	0	0.002	21.033	0	6.667	5.127	0	0	0	2.083	0
FLNC	chr7:128468482-128468620	Heart_Week5_Specific	47.627	6.598	16.918	2.778	5.059	4.011	20.245	7.484	0	183.636	0.06	0.197	0.078	0	3.594	0	0	16.67	0	0	0	9.09	28.57	25	NA	NA
IGDCC3	chr15:65669201-65669600	Heart_Week5_Specific	41.593	22.547	18.1	19.841	17.653	17.024	13.805	24.248	25.037	9.611	0	0.759	1.661	0.073	0.007	0.05	0.001	2.622	1.667	2.02	0.592	0	0	1.538	1.191	0
TAGLN2	chr1:159894281-159894640	Heart_Week5_Specific	39.618	16.702	20.805	11.145	15.644	14.452	19.463	21.942	21.863	132.492	3.756	7.648	7.742	12.478	88.307	212.185	110.162	3.83	0.893	1.388	3.896	2.387	1.282	0	0.84	0
KIAA0754	chr1:39876541-39876860	Heart_Week5_Specific	64.169	15	22.501	13.555	9.357	14.543	15.524	36.181	18.995	4.101	0.287	0.001	0.001	0	0.003	0	0	0	0	0	0	0	0	0	0	0
NTM	chr11:131241941-131242140	Heart_Week5_Specific	43.099	10.415	18.875	4.778	5.959	11.738	14.18	11.403	20.416	1.283	0	0	0.008	0.031	0	0	0.004	52.858	17.74	14.045	0	0	21.28	46.155	77.777	34.985
KCNJ5	chr11:128761721-128761940	Heart_Week5_Specific	37.237	13.338	12.649	4.754	6.579	15.694	12.474	17.934	14.852	10.405	0.005	0.008	0.017	0.002	0.392	0	6.563	3.845	7.145	NA	0	0	12.5	0	33.33	NA
FZD2	chr17:42636461-42636660	Heart_Week5_Specific	34.907	13.296	15.46	7.646	4.122	8.064	13.699	10.383	16.317	30.418	0.016	0	1.044	0	8.389	0	0	1.973	0	0.924	0.619	1.948	6.577	0.893	6.249	12.663
SLC38A1	chr12:46662761-46663080	Heart_Week5_Specific	48.272	21.775	23.246	23.67	10.44	12.108	21.771	13.189	19.671	24.122	0.01	0	0.397	0.008	32.059	0.076	0.025	3.649	0.87	0.445	0	0	0	1.667	0	0
C14orf180	chr14:105044561-105044700	Heart_Week5_Specific	41.905	15.252	23.388	9.495	5.488	12.213	10.938	10.415	14.583	8.117	0.001	0	0	0	0	0	0	16.19	0	0	0	7.407	0	41.665	12.5	16.665
SPAG4	chr20:34205061-34205240	Heart_Week5_Specific	49.898	27.249	25.465	22.554	20.676	22.201	14.072	20.461	11.548	4.155	0	0.525	0.82	0.02	0.03	0	0	3.821	4.67	1.617	1.587	0.695	0	3.572	8.47	2.083
MARK2	chr11:63607041-63607280	Heart_Week5_Specific	28.45	10.978	17.157	9.862	16.95	15.23	12.555	12.541	14.524	18.823	0.266	1.128	2.12	0.032	0.42	0	0.002	2.792	0	1.261	1.026	1.257	2.597	1.61	2.858	1.666
TNFSF9	chr19:6530841-6531340	Heart_Week5_Specific	49.467	34.825	30.394	26.371	28.352	28.021	26.145	35.176	26.96	1.06	0	0.153	0	0.201	0	0	0	1.698	0.637	1.199	0.655	1.174	0	0.385	1.905	0.877
SDK1	chr7:3339941-3340080	Heart_Week5_Specific	41.383	8.997	18.478	13.287	15.636	12.557	6.4	22.059	14.97	3.932	0.07	0.5	1.338	0.022	0.663	0.001	0.053	10.54	1.39	2.523	0	0.3	0	26.097	4.443	10.32
EPB41L1	chr20:34679941-34680220	Heart_Week5_Specific	43.948	13.023	16.237	9.352	21.623	9.298	9.35	7.678	21.047	14.431	0.416	1.145	1.938	0.345	10.134	0	2.108	1.767	0	3.036	0.513	0.481	3.418	2.342	1.305	0
CKM	chr19:45826041-45826560	Heart_Week5_Specific	42.178	10.484	21.578	6.886	10.115	9.877	6.756	16.417	17.822	393.503	0	0	0.001	0.003	7.488	0	0	7.456	8.484	7.654	0.769	4.72	0.556	25.386	18.619	14.359
C17orf107	chr17:4804261-4804420	Heart_Week5_Specific	34.147	12.906	16.359	22.264	13.894	13.707	12.972	12.802	18.61	1.541	0.049	0.003	0.167	0	0	0	0	3.409	0.754	1.825	1.316	5.119	10.585	8.55	22.887	39.199
HCN4	chr15:73662641-73662800	Heart_Week5_Specific	42.787	8.523	6.061	7.559	2.958	7.121	5.405	23.095	3.646	32.209	0.546	0.932	0.803	2.153	0.003	0	0.143	NA	NA	NA	NA	NA	NA	NA	NA	NA
C9orf172	chr9:139740561-139740760	Heart_Week5_Specific	31.776	15.386	18.784	8.895	8.443	11.575	10.816	10.3	14.404	4.27	0	0	0.001	0	0	0	0.06	7.861	2.374	2.275	2.531	5.024	1.599	9.033	17.917	49.838
WNT11	chr11:75919001-75919160	Heart_Week5_Specific	56.863	10.701	29.96	10.694	19.41	17.547	7.889	7.747	19.659	37.761	0	0	0.025	0.001	0	0	0	0	0	4	0	0	0	0	0	0
TCEB2	chr16:2828121-2828320	Heart_Week5_Specific	50.171	17.079	24.5	24.274	20.163	25.546	15.873	9.415	23.334	213.02	46.504	58.795	55.763	105.889	43.55	65.577	34.3	23.888	0	0	0	0	0	2.082	0	0
GAMT	chr19:1400781-1400980	Heart_Week5_Specific	43.548	11.2	19.076	10.128	9.362	5.112	6.72	19.807	18.095	68.459	0.667	0.034	1.724	4.152	2.656	0	0.05	3.125	3.703	0.892	0	0	0	18.572	1.587	13.333
LPPR1	chr9:103791241-103791520	Heart_Week5_Specific	26.878	17.163	19.192	17.416	15.804	16.429	19.887	14.514	18.278	1.82	0.027	0.872	0.835	0.246	0	0	0.003	1.111	0	0.544	0	1.587	5.385	0	0	0.476
DMPK	chr19:46285481-46285880	Heart_Week5_Specific	37.309	21.693	21.024	11.822	19.133	14.018	21.05	15.692	17.886	93.975	2.039	2.057	0.787	0.034	2.817	0.044	0.008	24.55	20.958	2.57	0	2.534	1.666	21.474	33.491	0
MYH7	chr14:23905221-23905360	Heart_Week5_Specific	39.433	11.12	15.853	10.357	12.624	22.136	7.685	17.117	8.53	1779.8	0	0	0.663	0.001	0.001	0	0.009	35.29	16.67	11.11	0	0	0	42.86	66.67	50
CRIP2	chr14:105938381-105938580	Heart_Week5_Specific	36.826	13.841	17.901	9.441	10.585	12.662	4.259	18.243	12.173	604.966	18.701	43.054	24.353	26.203	13.382	20.952	3.528	NA	NA	NA	NA	NA	NA	NA	NA	NA
PLVAP	chr19:17488041-17488500	Heart_Week5_Specific	28.809	14.365	15.023	16.705	10.384	16.432	18.417	17.562	14.499	198.859	0	0.021	0.002	0.001	1.278	0	0	30.853	1.272	1.186	3.305	1.432	5.122	11.692	10.032	15.187
RBM20	chr10:112403861-112404340	Heart_Week5_Specific	38.705	19.938	21.435	19.582	11.25	17.657	21.759	21.036	22.409	29.383	1.326	0.1	0.68	0.005	0	0	0.003	0	0	1.646	0.535	0.654	1.333	2.778	2.601	0.769
RP5-1024C24_1	chr11:30605961-30606400	Heart_Week5_Specific	50.715	11.73	26.601	8.699	10.249	12.837	18.366	22.633	19.646	1.123	0	0	0.121	0.001	0	0	0	0.252	0.7	0.431	1.481	1.507	0.591	0.829	1.398	0.444
KLHL30	chr2:239045501-239045720	Heart_Week5_Specific	35.038	8.766	18.546	6.285	11.435	5.55	11.752	13.258	15.306	10.134	0	0	0.001	0.006	0	0	0.012	23.096	7.142	14.833	2.5	7.297	7.184	75.249	45.788	46.334
FBXL22	chr15:63891821-63892080	Heart_Week5_Specific	48.137	18.178	31.171	13.805	15.283	20.364	20.689	17.872	15.693	19.337	0	0.393	0.747	0	0	0	0	20.403	2.083	3.175	2.563	0	21.11	13.214	29.498	32.778
NLRC3	chr16:3626021-3626200	Heart_Week5_Specific	45.587	6.906	18.368	2.73	8.48	5.944	9.448	14.021	21.587	2.008	0.341	0	0.013	0.004	0	0	0.007	NA	NA	NA	NA	NA	NA	NA	NA	NA
FAM189A2	chr9:71941341-71941487	Heart_Week5_Specific	45.913	23.5	2.411	4.365	7.372	10.249	4.533	6.803	0	75.233	0	0.966	0.659	0.001	0.078	0	0.011	33.33	0	NA	0	0	0	0	0	20
AC007009_1	chr7:8301321-8302080	Heart_Week5_Specific	36.871	22.88	27.37	26.385	25.096	27.057	29.822	26.437	26.508	5.934	0	0	0	0	3.756	0	0	3.513	0	2.038	2.066	1.637	0.25	1.158	0.505	0.936
U2AF2	chr19:56164661-56164860	Heart_Week5_Specific	40.565	11.133	20.253	19.784	15.562	11.607	13.515	6.701	6.908	120.441	2.328	2.959	1.315	0.248	1.873	0.44	5.813	13.606	6.837	4.187	1.904	2.039	11.411	10.301	31.455	37.155
TBX5-AS1	chr12:114847321-114847460	Heart_Week5_Specific	58.96	27.54	22.837	20.152	21.254	13.126	11.538	22.686	33.335	9.022	0	0	0.083	0.006	0	0	0	0	0	0	0	0	0	8.333	0	0
TCP11L2	chr12:106695481-106695700	Heart_Week5_Specific	50.462	23.19	24.318	11.805	13.343	11.678	5.802	15.513	21.593	3.736	1.293	0.101	1.302	1.589	0	0	0.007	5.555	0	0	0	0	0	0	0	0
GLP1R	chr6:39016481-39017080	Heart_Week5_Specific	29.84	16.362	15.957	12.029	12.416	13.292	11.803	20.292	14.837	1.317	0	0	0.001	0.004	0	0	0.001	0.417	0.714	0	0	1.594	4.072	2.063	2.48	1.111
PRKG1	chr10:52750461-52750600	Heart_Week5_Specific	50.244	18.706	24	2	8.266	11.278	13.93	8	18.094	3.613	0.009	0.002	0.579	0.002	1.257	0.316	0.003	16	2.94	0	0	4.35	3.845	0	2.5	16.665
HSPB2	chr11:111782701-111783000	Heart_Week5_Specific	59.774	22.039	30.169	7.738	20.606	8.774	18.719	20.78	25.872	56.301	0.295	0	0.143	0.386	0	0	0	10	0	NA	0	9.09	25	0	NA	14.29
NMRK2	chr19:3931100-3931300	Heart_Week5_Specific	47.699	9.91	27.133	6.546	10.666	9.206	8.666	13.029	17.635	31.068	4.818	6.41	5.317	1.337	0	0	0	46.925	11.11	5.265	0	5.265	0	63.335	40	64.39
PRRX1	chr1:170634041-170634280	Heart_Week5_Specific	36.148	20.972	20.567	12.22	14.165	17.573	22.329	15.833	15.58	9.12	0	0	0.041	0.003	6.231	1.921	0.004	1.389	1.587	0.741	0	0.199	0	7.408	0	0
FGF23	chr12:4488581-4488940	Heart_Week5_Specific	58.86	17.065	10.819	13.174	2.598	11.969	29.697	7.941	0.833	51.829	0	0.006	0	0.011	0.007	0	0	8.163	0	3.116	0	1.19	0	1.299	3.125	8.888
HES6	chr2:239150041-239150280	Heart_Week5_Specific	42.987	16.697	26.555	13.794	20.421	14.107	12.053	15.101	10.606	6.699	0.856	2.66	6.175	3.823	0	0	0	2.38	0	0	9.523	0	0	2.223	2.38	0
CHPF2	chr7:150929881-150930200	Heart_Week5_Specific	36.255	15.357	18.835	12.696	10.337	11.307	5.746	18.802	11.361	13.529	0.005	0.067	0.026	0	0.122	0	1.459	2.867	1.349	0.863	0.909	1.143	0.815	1.001	0.695	3.061
PFN1	chr17:4854281-4854520	Heart_Week5_Specific	45.849	15.88	24.901	21.458	7.187	9.782	12.914	13.559	10.145	650.952	225.196	237.948	141.633	292.553	52.852	53.153	179.273	8.08	4	0	4.047	0	12.5	15.425	20.833	70.98
ZDHHC5	chr11:57435821-57436040	Heart_Week5_Specific	41.04	21.35	23.683	19.134	19.356	22.017	30.339	24.134	22.467	22.91	7.726	3.68	6.262	5.008	7.767	1.237	0.654	0	0	0.42	0.794	0.417	0.893	1.553	0.794	2.083
CHRM2	chr7:136555181-136555398	Heart_Week5_Specific	44.89	16.057	22.269	7.908	14.616	7.048	11.575	11.151	22.741	5.696	0.039	0.037	0.048	0.048	0.004	0	0.004	2.222	0	0	0	4.006	8.571	2.084	2.381	2.5
ADRA2B	chr2:96780661-96780800	Heart_Week5_Specific	45.443	16.317	15.76	18.232	12.577	7.571	6.572	13.408	25.448	2.925	0	0	0.003	0	0	0	0	93.75	16.22	9.018	0	5.24	4.91	87.5	89.445	56.762
TCAP	chr17:37821141-37821280	Heart_Week5_Specific	47.643	18.462	22.884	9.985	10.725	16.131	2.956	7.398	18.462	158.156	0	0.072	0	0	0	0	0	0	0	0	0	0	NA	NA	0	NA
HSPB2	chr11:111783201-111783420	Heart_Week5_Specific	40.141	2.382	11.905	13.234	9.438	9.268	19.8	3.44	2.5	56.301	0.295	0	0.143	0.386	0	0	0	3.231	0	0	0	1.786	4.899	1.818	0	0
CDC42EP5	chr19:54982561-54983000	Heart_Week5_Specific	39.636	19.331	13.578	13.276	13.851	22.741	15.591	22.392	22.48	22.359	0	0	0.003	0	0	0	0	1.739	1.176	0.738	1.584	4.764	0	2.296	0.61	1
GPR133	chr12:131436721-131437020	Heart_Week5_Specific	44.714	21.526	18.289	24.494	14.381	23.35	17.638	9.025	13.306	12.35	5.261	3.408	10.402	1.49	0.001	0.037	0.003	15.964	1.428	1.786	8.157	3.74	0	22.712	25.272	30.113
ZNF316	chr7:6678441-6678640	Heart_Week5_Specific	42.513	9.242	13.431	13.649	8.801	8.178	9.979	11.088	26.343	14.695	0.001	0	0.04	0.007	0	0	0	0	NA	0	NA	0	0	75	0	NA
NCS1	chr9:132935721-132935860	Heart_Week5_Specific	49.803	5.276	25.427	2.244	6.984	7.235	13.007	18.206	12.407	19.102	0.031	0.243	0.333	0.493	0.143	0	0.002	NA	NA	NA	NA	NA	NA	NA	NA	NA
NPPC	chr2:232791741-232791960	Heart_Week5_Specific	29.193	10.717	18.869	12.483	9.464	12.928	16.858	13.99	14.466	100.529	0.067	0	0.001	0	0.002	0	0	3.736	0.513	0.405	0	0.982	0.932	2.851	0	2.381
MYH6	chr14:23879341-23879486	Heart_Week5_Specific	50.843	23.119	22.959	1.674	7.024	8.07	9.886	11.807	16.047	239.524	0	0	0.002	0.008	0	0	0.004	33.455	31.11	10.69	6.665	6.365	10.88	93.75	85.355	65.48
TNNT2	chr1:201346681-201347380	Heart_Week5_Specific	39.001	10.043	17.256	6.278	10.187	12.911	7.796	12.321	22.624	2809.32	0	0.001	0.002	0.088	0.109	0	0.014	5.159	5.556	3.528	9	2.82	1.504	37.655	44.443	17.47
NCALD	chr8:103135441-103135640	Heart_Week5_Specific	47.82	17.253	8.909	11.375	16.556	27.794	21.922	20.694	13.636	9.332	1.522	0.396	1.219	0.02	0.165	0	0.007	2.563	0	0	0	0	2.5	0	4.763	0
TRIM54	chr2:27505821-27505980	Heart_Week5_Specific	29.581	7.996	14.328	10.567	6.785	15.99	4.465	6.362	10.502	36.655	0	0.289	3.849	0.645	0	0	9.644	NA	NA	NA	NA	NA	NA	NA	NA	NA
NTN1	chr17:8924041-8924220	Heart_Week5_Specific	36.86	15.823	17.954	12.144	13.519	8.154	6.127	14.125	20.111	6.097	0.001	0.002	0.086	0.003	0	0	0.007	0	0.741	1.867	0	2.042	0	0	1.852	0
BOK	chr2:242497921-242498260	Heart_Week5_Specific	43.478	25.772	20.568	10.716	21.567	18.878	23.517	21.55	15.129	20.139	0.837	3.611	7.081	0.003	1.205	0.487	0.011	3.846	0.753	0.914	0.68	2.904	3.373	12.083	5.387	15.873
MTCH1	chr6:36952681-36953000	Heart_Week5_Specific	53.672	14.245	22.498	11.99	11.816	10.59	7.493	20.816	30.083	125.311	38.779	33.099	40.129	67.999	59.318	105.531	100.508	2.475	0.29	2.456	2.966	0	0	4.446	0.344	1.334
GNG8	chr19:47139381-47139540	Heart_Week5_Specific	48.726	16.952	25.067	21.527	12.587	8.755	14.959	12.615	26.318	1.798	0	0	0	0	0	0	0	0	16.665	0	0	0	15.555	0	0	0
ADAMTS15	chr11:130319641-130319840	Heart_Week5_Specific	36.12	10.753	21.041	12.232	11.853	11.825	2.792	11.808	8.707	8.884	0.136	0.001	0.003	0.068	0.316	0	0.002	5.16	1.19	0	0	0.927	0	3.182	0	0
PGM5-AS1	chr9:70972241-70972460	Heart_Week5_Specific	40.622	15.802	23.483	9.708	7.269	6.56	9.327	12.03	16.297	3.278	0	0	0.024	0.751	0.041	0	0.805	0	2.315	1.74	0	2.164	0	0.834	0	0
GPR20	chr8:142377201-142377600	Heart_Week5_Specific	54.474	33.89	26.927	21.133	27.578	12.872	22.32	23.208	26.926	1.287	0	0	0.931	0.009	0	0	0	13.542	0	0	1.334	0	0	0	0	0
SALL1	chr16:51186221-51186560	Heart_Week5_Specific	70.619	38.323	22.882	37.195	24.259	15.344	19.532	31.278	15	18.082	3.392	2.556	5.303	0.001	0.005	0.02	0	4.763	0	3.636	0	0	1.515	0	0	5
ANXA6	chr5:150535443-150535720	Heart_Week5_Specific	43.338	14.179	19.552	13.788	9.953	7.694	26.3	15.481	12.5	219.936	62.886	52.752	12.237	15.251	49.316	64.877	74.92	NA	NA	NA	NA	NA	NA	NA	NA	NA
WNT11	chr11:75916401-75916920	Heart_Week5_Specific	43.179	21.808	23.522	10.653	11.717	18.373	21.071	11.695	20.838	37.761	0	0	0.025	0.001	0	0	0	3	0	1.923	0	2.37	7.537	2.858	12.315	18.29
RP4-800J21_3	chr20:55967961-55968220	Heart_Week5_Specific	43.117	12.031	24.566	11.593	6.008	14.79	3.087	11.663	8.271	1.723	0.018	0	0.001	0	0.002	0	0	24.327	0	7.334	0	2.47	8.333	54.21	13.888	34.443
TRIM46	chr1:155146561-155146900	Heart_Week5_Specific	26.782	13.529	17.672	10.611	12.591	9.034	12.367	7.568	11.468	1.982	0.235	0.01	0.266	0	0.313	0	0	1.133	0.3	0.854	0.902	2.549	0.883	0.315	3.94	2.759
HPDL	chr1:45793361-45793580	Heart_Week5_Specific	31.388	9.662	17.216	14.041	7.34	5.238	15.071	8.45	12.412	2.866	0.678	0.593	1.055	0	1.555	0	0.068	15.803	3.818	5.766	0	4.576	2.858	15.034	20.046	26.07
CCDC106	chr19:56151801-56151980	Heart_Week5_Specific	31.44	12.82	13.978	15.491	17.545	12.31	15.876	8.57	19.934	12.02	0.015	0.026	0.161	0.015	0.046	0.029	0	3.055	0	1.136	0	0.417	0	10.72	2.106	2.777
USP2	chr11:119251941-119252120	Heart_Week5_Specific	35.642	13.65	16.57	13.994	10.222	8.337	22.723	16.067	12.027	45.201	0.158	0.026	3.113	0.098	7.405	0	6.079	0	0	0	1.925	1.45	0	0	0	0
CTB-58E17_5	chr17:36902558-36902720	Heart_Week5_Specific	27.283	12.726	15.201	11.782	9.833	14.419	18.623	15.416	11.265	1.204	0.296	0	0	0	0	0	0	NA	NA	NA	NA	NA	NA	NA	NA	NA
LRRC4B	chr19:51073121-51073260	Heart_Week5_Specific	49.409	17.037	24.327	11.07	15.801	6.01	15.861	5	23.344	10.02	0.06	0.113	0.22	0.018	0.005	0	0.007	57.14	0	33.33	0	0	0	0	NA	40
PPT2	chr6:32121121-32122040	Heart_Week5_Specific	41.507	29.229	23.22	26.294	23.364	27.689	29.947	28.696	30.992	26.115	4.896	1.48	3.937	0.753	21.122	7.061	0.657	1.855	0	1.4	0.427	2.618	3.053	0.943	1.528	2.363
PBX2	chr6:32157901-32158320	Heart_Week5_Specific	47.473	27.188	32.483	31.328	31.654	34.55	34.747	24.795	30.556	96.973	4.233	6.655	0.764	14.154	6.631	7.126	5.46	0	0	6.25	0	0	0	0	0	0
MECOM	chr3:169379961-169380340	Heart_Week5_Specific	47.698	27.28	24.386	16.819	13.028	23.285	19.594	25.85	12.95	12.069	0.73	0.002	0.295	0.002	0	0	0.003	1.359	0.825	0.868	0.526	0.553	1.885	1.623	0.327	1.563
CAPN15	chr16:576721-577040	Heart_Week5_Specific	55.228	14.907	30.659	16.171	13.698	32.21	14.928	19.953	18.053	16.589	1.397	3.746	2.916	7.399	4.534	0.236	1.395	1.562	0	0.595	0	0	0	0	2.563	0
KDM6B	chr17:7744681-7744880	Heart_Week5_Specific	52.249	19.235	21.034	14.876	4.831	13.306	27.775	23.93	20.276	23.194	0.215	0.627	0.279	0.071	0.102	0.159	0.678	1.705	0	1.054	0	0.595	5.304	1.25	0	8.97
ZNRF2P2	chr7:29724341-29725400	Heart_Week5_Specific	41.56	26.036	28.554	27.196	23.68	32.491	25.692	30.831	28.348	7.622	0.277	0.316	0.242	0.57	0.744	0.001	0.293	1.992	1.205	1.696	0.561	1.343	0.49	0	1.127	1.161
IRX2	chr5:2750881-2752300	Heart_Week5_Specific	31.948	25.324	22.394	19.697	21.015	21.251	19.658	17.473	20.802	14.912	0.087	0.05	0.736	0	0	0	0	2.21	0.652	2.052	1.305	0.902	1.678	0.801	1.283	0.515
NCALD	chr8:103135721-103136240	Heart_Week5_Specific	53.485	29.148	23.009	19.982	15.086	15.028	23.327	30.338	30.209	9.332	1.522	0.396	1.219	0.02	0.165	0	0.007	0.667	0	0.73	0.805	0.313	2.013	1.475	0.642	0.925
KLHL30	chr2:239047081-239047400	Heart_Week5_Specific	36.6	10.833	18.953	15.467	19.473	10.514	6.475	15.451	17.8	10.134	0	0	0.001	0.006	0	0	0.012	18.348	6.214	0.781	2.5	5.143	5.753	45.113	60.62	51.958
PLEKHG3	chr14:65169821-65170140	Heart_Week5_Specific	43.663	22.437	13.982	22.088	14.984	18.634	20.027	10.197	6.42	22.178	15.991	11.851	6.102	8.144	5.834	13.912	0.942	1.668	0	1.065	6.666	0.892	10.28	7.487	34.89	61.71
RP4-559A3_7	chr1:226111641-226112280	Heart_Week5_Specific	51.823	41.846	36.005	33.626	33.802	30.268	35.981	37.237	32.697	1.427	0	0.014	0	0.002	0.019	0	0	2.246	1.454	0.31	0	0	2.11	1.234	1.128	5.556
HAND2-AS1	chr4:174452401-174452740	Heart_Week5_Specific	37.317	17.123	25.077	15.138	11.867	11.536	16.212	12.846	10.824	27.889	0	0	0.004	1.081	4.786	0	0.136	0	5.948	1.453	0	2.801	10.91	10.713	22.732	44.732
C8orf82	chr8:145753701-145753880	Heart_Week5_Specific	54.511	20.903	20.792	22.746	18.272	22.416	14.508	37.587	19.727	24.473	0.387	0.04	1.448	0.541	0.743	0	0.055	5	2.5	2.275	4.655	3.705	0	14.285	10	11.455
LRCH4	chr7:100182461-100182820	Heart_Week5_Specific	42.319	12.755	23.932	10.889	8.254	8.951	14.892	13.18	22.441	44.794	3.736	4.458	1.295	0.639	10.218	0	113.978	0	0	5	7.5	0	4.168	1.47	0	0
LDB3	chr10:88428081-88428340	Heart_Week5_Specific	43.954	15.014	18.52	5.684	6.327	11.064	14.001	11.78	25.293	231.02	0.43	0.022	0.054	0.009	0.014	0	0.004	12.057	1.857	3.597	2.833	3.827	12.715	30.066	49.032	41.615
EGFL7	chr9:139553661-139553800	Heart_Week5_Specific	37.862	18.716	13.343	13.204	11.053	10.008	8.493	23.914	13.331	150.733	7.252	19.05	41.597	18.502	1.012	28.254	8.286	21.764	1.111	1.09	0	2.672	1.709	22.147	16.104	10.416
C11orf21	chr11:2324861-2325200	Heart_Week5_Specific	43.543	11.804	25.131	16.247	11.074	14.732	7.921	21.057	20.245	1.876	0	0	0.001	0	0	0	0.093	5	0	4.443	0	3.335	0	11.667	16.317	3.845
MYL6	chr12:56552921-56553140	Heart_Week5_Specific	41.478	15.799	19.861	10.182	3.86	14.645	18.214	20.626	10.035	1501.76	199.992	100.008	44.774	197.049	302.417	152.141	56.753	NA	NA	NA	0	0	0	NA	NA	0
PRKCDBP	chr11:6341641-6341940	Heart_Week5_Specific	42.338	20.894	27.164	16.83	11.271	15.099	19.917	23.103	19.141	33.087	0	0	2.638	0.06	0.465	0	0	1.333	0	0.625	2.924	0.588	1.852	1.852	1.852	1.112
NPTN	chr15:73924621-73924900	Heart_Week5_Specific	43.266	15.966	26.383	22.766	16.722	21.827	26.858	22.048	27.376	112.003	1.042	0.804	2.659	1.614	1.954	0.169	2.383	NA	NA	NA	NA	NA	NA	NA	NA	NA
EFNA5	chr5:107004901-107005240	Heart_Week5_Specific	36.261	15.381	22.749	15.032	16.142	16.495	13.957	20.798	23.948	13.28	0	0.045	0.855	0.315	0.604	0	0.051	0	0	0	0	0.725	0	0	1.666	6.25
VPS9D1	chr16:89788941-89789180	Heart_Week5_Specific	34.189	18.146	18.012	21.575	13.042	15.339	9.892	11.442	11.186	14.112	0	0	0.096	0	0.232	0.339	2.205	10.945	2.822	2.714	0.855	1.044	6.365	8.887	20.165	17.103
CLDN6	chr16:3070761-3071360	Heart_Week5_Specific	49.921	18.383	23.003	18.929	11.394	20.307	18.69	18.283	33.707	137.8	6.539	5.248	2.418	0.606	0	0	0.008	1.831	3.104	0.898	2.734	0.929	0.606	0	1.071	0
B4GALNT4	chr11:370141-370320	Heart_Week5_Specific	27.787	18.425	18.964	17.166	14.417	17.839	20.176	20.363	15.411	23.738	0.05	0.034	0.565	0.019	7.242	0	0	2.273	0.303	1.928	0	3.58	0	0.727	0.909	2.857
CTB-58E17_5	chr17:36905301-36906300	Heart_Week5_Specific	41.964	19.948	21.339	20.948	17.569	16.54	22.037	18.89	31.059	1.204	0.296	0	0	0	0	0	0	0.261	1.25	1.604	0.901	1.052	1.966	0.204	1.361	0.577
ARAP3	chr5:141061281-141061640	Heart_Week5_Specific	54.898	31.251	26.447	23.179	17.79	30.887	16.673	12.364	24.918	20.516	0.207	2.166	1.771	0.126	1.388	0.034	2.053	0.965	0.526	0.278	1	0.794	4.166	6.316	0	0.961
C19orf26	chr19:1236181-1236340	Heart_Week5_Specific	45.806	13.358	22.13	13.463	13.792	10.077	8.2	24.776	23.284	6.369	0	0	0.007	0	0	0	0	NA	NA	NA	NA	NA	NA	NA	NA	NA
COX7A1	chr19:36642801-36643260	Heart_Week5_Specific	39.782	18.697	27.036	17.027	13.545	14.61	10.203	16.862	17.332	70.382	0.019	0.536	0.173	0	0.492	0	0	13	0.658	4	0	0.278	1.388	13.968	12.888	48.094
MAB21L2	chr4:151504621-151505076	Heart_Week5_Specific	26.803	16.463	20.512	18.694	16.282	20.737	17.404	19.147	16.327	5.728	0	0	0.009	0	0	0	0	0.988	0	2.262	1.399	1.878	3.446	0.778	5.599	13.585
B4GALNT3	chr12:570701-570920	Heart_Week5_Specific	48.712	10.221	24.676	25.323	10.312	21.403	10.124	8.333	13.204	78.18	0.146	0.865	1.292	0.319	0.115	0	0.072	26.211	3.125	8.484	0	6.667	0	56.054	56.25	38.335
RHOD	chr11:66823281-66823480	Heart_Week5_Specific	55.423	23.029	9.698	11.768	16.469	10.726	20.606	32.891	9.375	18.61	0.136	0	1.076	3.387	1.34	0	0.185	0	NA	0	0	5.37	0	16.665	0	0
ACTN4	chr19:39138721-39139040	Heart_Week5_Specific	30.429	13.304	21.973	15.338	15.003	13.3	18.837	15.232	18.161	204.595	52.396	41.993	15.645	8.554	87.97	27.917	29.917	2.173	1.61	2.57	0	0.365	0.98	0	5.715	2.475
TRIM17	chr1:228604361-228604660	Heart_Week5_Specific	42.902	19.288	28.83	27.861	17.372	26.397	24.261	25.865	23.647	1.302	0.247	0	0.283	0	0.06	0	0	0	4.547	0.427	0	1.667	0	1.39	0	0
ARHGAP31	chr3:119012621-119013140	Heart_Week5_Specific	50.745	27.133	32.455	23.39	19.677	31.076	32.039	19.45	24.959	11.291	0.113	0.114	0.202	0.036	2.361	2.785	0.001	0	1.611	0.149	0	0.476	0.592	0	0	0.909
RRAS	chr19:50141400-50142040	Heart_Week5_Specific	47.67	24.602	32.234	23.662	13.776	20.414	19.36	26.056	21.193	32.663	0.383	1.367	0.306	0.252	1.749	33.268	1.869	12.5	0	0	0	0	0	0	0	21.05
CDC42EP2	chr11:65082721-65083540	Heart_Week5_Specific	38.168	27.384	27.088	21.585	25.66	29.386	28.314	28.29	24.58	4.967	0.718	0.401	0.021	0	5.174	0	0	3.626	1.811	1.063	0.463	0.462	0	6.779	4.04	1.428
FSTL1	chr3:120170041-120170560	Heart_Week5_Specific	37.419	23.39	23.337	23.192	21.807	22.318	19.973	14.34	25.682	402.632	93.704	70.169	59.867	194.975	80.267	91.437	80.901	0.409	2.778	1.657	0.911	1.411	0	0.953	7.686	13.14
NPPB	chr1:11918941-11919100	Heart_Week5_Specific	35.442	12.32	17.237	6.897	10.288	10.272	4.948	20.06	14.579	470.497	0	0	0	0.118	0	0	0	4.484	1.666	0.444	0	1.112	0	2.222	1.538	0
SMTNL2	chr17:4486021-4486180	Heart_Week5_Specific	33.128	17.111	10.893	18.489	16.737	9.904	7.771	6.671	12.528	80.279	1.232	0	4.067	0.001	16.862	0	0.004	10.933	20.557	0	4.168	7.69	11.838	45.253	73.737	50.417
NAV2	chr11:19371361-19371520	Heart_Week5_Specific	52.96	23.807	27.812	13.889	11.363	8.869	9.999	8.193	24.747	26.589	1.426	0.162	0.419	0.003	5.026	0	0.135	9.168	0	0	0	NA	0	33.33	15	34.167
ATP5J	chr21:27107561-27108100	Heart_Week5_Specific	48.425	32.145	32.861	21.379	26.48	26.947	30.688	20.363	26.837	257.438	50.791	61.776	74.695	131.936	107.802	90.566	54.79	0.505	0.953	0.557	2.244	1.169	1.25	2.083	0	0
CACNA1G	chr17:48636428-48636520	Heart_Week5_Specific	40.199	5.299	3.438	16.913	14.979	0	10	17.176	2.778	10.436	0.098	0.169	0.413	1.103	0.568	0	0.554	2.082	0	0	0	0	0	11.25	4.763	0
MDK	chr11:46401061-46401560	Heart_Week5_Specific	42.295	26.558	26.206	16.36	13.617	18.2	18.178	18.415	12.74	1350.24	88.619	54.139	97.593	44.183	97.266	150.017	115.609	8.62	6.43	5.69	0	5.484	6.575	12.999	33.235	36.008
SSPO	chr7:149473441-149473820	Heart_Week5_Specific	46.388	16.119	23.878	11.123	11.219	10.769	23.062	25.418	21.119	3.578	0.001	0	0.002	0.001	0.038	0	0.041	23.211	1.735	1.043	0	0.707	1.822	20.33	7.619	9.028
DOC2GP	chr11:67383921-67384120	Heart_Week5_Specific	32.994	17.694	14.685	11.834	8.395	8.968	14.036	20.255	9.039	1.202	0	0	0.561	0	0	0	0	21.055	14.165	2.94	15.28	7.145	6.25	35.715	31.25	40
USP19	chr3:49158061-49158560	Heart_Week5_Specific	46.203	30.879	31.093	28.285	22.933	24.453	32.709	23.658	22.119	26.348	5.152	8.209	11.544	0.919	3.929	1.846	0.016	0.614	2.068	0.343	0	0.775	1.872	2.778	0.481	1.176
MRC2	chr17:60706521-60706740	Heart_Week5_Specific	40.065	23.031	19.94	11.556	13.451	5.873	17.051	18.848	13.308	73.786	1.057	0.151	0.715	0.601	4.708	18.14	0.398	0	0	0	0	5.555	0	20	12.5	0
DNAJB5	chr9:34988481-34988700	Heart_Week5_Specific	45.21	13.101	8.327	18.934	17.381	16.92	15.839	28.511	8.492	26.134	5.698	2.113	0.692	0.057	18.596	5.561	0.095	5	0	0	0	0	18.75	0	14.882	0
HDGF	chr1:156736821-156738000	Heart_Week5_Specific	48.313	36.568	36.741	37.824	33.025	37.824	33.24	32.625	29.501	157.865	43.853	80.787	25.035	6.859	49.911	51.916	0.951	0.553	0.391	0.842	0	0.509	0.437	1.141	1.242	2.222
EPAS1	chr2:46523481-46523680	Heart_Week5_Specific	39.88	15.58	24.217	11.679	10.843	11.97	23.219	11.354	13.065	30.253	0	0.009	1.873	0.046	5.655	0.029	3.183	7.144	8.484	2.38	0	3.334	0	0	7.778	18.17
GPBAR1	chr2:219123761-219124320	Heart_Week5_Specific	54.464	12.782	18.945	14.563	12.59	11.156	15.866	28.077	33.001	8.213	0	0	0.002	0.005	0	0	0.22	7.189	0	2.243	2.083	2.92	0	25.032	14.399	20.453
GJA5	chr1:147243466-147243560	Heart_Week5_Specific	50.008	1.587	29.126	12.274	8.754	5.454	8.874	0	4.616	70.073	0	0	0.082	0	5.86	0	0	66.906	15.877	30.553	8.157	6.58	10.378	86.667	91.413	96.97
TRPC4	chr13:38443781-38444000	Heart_Week5_Specific	51.327	27.103	31.439	12.17	10.594	14.26	19.493	16.683	18.299	1.982	0	0.013	0.003	0.002	0	0	0.004	0	0.833	0	0	0.476	0	6.666	0	0
MIDN	chr19:1246561-1246740	Heart_Week5_Specific	32.925	10.913	14.468	5.617	16.345	9.878	14.093	11.472	20.321	62.438	7.149	2.28	1.665	0.214	2.899	0	0	58.37	12.12	0	0	0	0	45.833	16.665	0
MLLT3	chr9:20620542-20620600	Heart_Week5_Specific	68.268	10.833	45.07	16.667	17.498	21.382	21.43	22.223	26.189	31.266	0.91	8.006	9.32	7.027	1.978	9.626	0.594	0	0	7.14	0	0	0	NA	0	0
KCNMA1	chr10:79396761-79397160	Heart_Week5_Specific	33.079	18.592	19.769	11.481	14.219	14.376	16.356	23.047	15.424	2.122	0.004	0.001	0.98	0.059	0.899	0.687	0.005	9.081	0	0.918	0	0	0.654	0.588	1.021	1.25
ANO5	chr11:22214341-22214860	Heart_Week5_Specific	42.419	25.243	30.697	20.357	24.934	20.383	26.295	25.036	30.054	2.475	0	0	0.163	0	0.026	0	0.003	1.837	0.773	1.297	2	3.694	0.254	1.25	2.222	1.428
KLHL26	chr19:18748181-18748340	Heart_Week5_Specific	34.114	9.636	19.559	14.474	10.646	15.658	10.031	12.921	21.54	2.258	0.408	0.878	0.733	0.102	0.011	0	0.015	NA	NA	NA	NA	NA	NA	NA	NA	NA
ACTC1	chr15:35087621-35088240	Heart_Week5_Specific	52.74	15.127	27.241	10.984	9.923	18.195	7.957	9.639	29.126	3867.3	193.958	32.897	9.337	10.98	0.008	0	0.136	2	1.995	0.139	3.088	6.188	1.562	4.763	10.783	0
GOLGA2	chr9:131039241-131039440	Heart_Week5_Specific	26.385	13.552	14.175	9.373	8.479	9.175	16.458	6.648	12.63	31.553	7.015	2.805	2.63	2.289	12.564	0.025	0.089	13.45	0	2.675	3.41	0.86	6.45	1.28	0	17.7
SPAG4	chr20:34203601-34204680	Heart_Week5_Specific	48.403	29.824	31.362	33.132	29.937	33.909	33.084	40.541	34.127	4.155	0	0.525	0.82	0.02	0.03	0	0	2.633	1.174	1.119	1.771	0.333	0.768	0.882	1.602	1.01
ZDHHC11	chr5:849821-849980	Heart_Week5_Specific	46.381	2.222	19.883	21.895	7.49	20.784	10.979	10.648	4.444	13.408	0	2.884	1.928	0.088	3.102	0.052	0.004	11.363	0	11.013	0	0	0	14.29	22.62	16.665
HIC1	chr17:1959941-1960392	Heart_Week5_Specific	29.565	19.573	20.571	19.172	15.315	18.56	12.118	17.728	16.82	44.4	0	0	0.069	0.032	0.755	0	6.035	1.568	2.519	1.789	1.124	1.729	3.126	3.582	13.091	14.916
MYO1F	chr19:8641781-8641960	Heart_Week5_Specific	47.068	17.503	27.749	8.062	9.189	14.314	4.052	16.188	6.127	2.328	0.003	0.043	0.065	0.004	0.397	0	0.004	62.855	25	0	0	0	0	83.33	39.285	50
CRABP2	chr1:156674101-156674420	Heart_Week5_Specific	38.732	7.878	18.181	6.45	6.769	18.855	11.068	14.999	20.598	211.206	0.361	0	0.078	0	15.176	0	0	17.888	0	15.268	0	6.222	3.666	18.89	58.335	53.572
SFXN3	chr10:102792541-102792820	Heart_Week5_Specific	45.529	12.817	16.351	7.695	8.113	12.966	16.813	10.408	29.668	7.733	0	0	0.13	0	0.872	0	0.031	NA	NA	NA	NA	NA	NA	NA	NA	NA
CES2	chr16:66969201-66969500	Heart_Week5_Specific	40.687	16.807	20.07	9.455	9.487	18.332	20.159	24.448	11.749	30.755	2.312	2.622	0.301	1.331	4.501	0.152	0.851	0	3.92	0	0	4.167	0	0	0	0
SYPL2	chr1:110009601-110010020	Heart_Week5_Specific	50	15.4	33.99	18.612	23.585	20.953	17.048	18.683	10.86	10.533	0.03	0.005	0.028	0.005	4.614	0	0	0	0	5.084	0	1.456	0	0	1.333	6.666
GMFG	chr19:39832381-39833540	Heart_Week5_Specific	52.371	41.26	43.35	43.01	44.041	38.709	41.409	44.641	38.163	11.08	1.42	0.735	0.001	0.701	0.787	0	0.017	2.423	0.483	2.383	0.933	1.734	1.211	1.728	4.231	2.167
MTX3	chr5:79286441-79286600	Heart_Week5_Specific	41.647	19.666	12	0	19.371	12.683	4.815	6.984	14.284	2.922	0.965	0.41	2.633	1.515	1.539	0	0.01	0	0	0	0	0	0	0	0	0
TTLL11	chr9:124854781-124855860	Heart_Week5_Specific	41.823	23.587	29.556	20.47	21.296	26.889	26.919	28.762	29.449	2.375	0	0.013	0.491	0.06	1.702	0	0.219	2.964	1.914	0.894	0.229	1.555	1.502	2.119	1.142	0.42
IRX3	chr16:54320721-54321200	Heart_Week5_Specific	45.533	17.596	30.514	24.864	13.797	15.581	19.871	23.44	24.021	22.747	0	0.02	0.605	0.064	0.039	0	0	3.926	0.99	1.02	1.369	0.562	0.966	0.175	0.334	1.429
LINC00514	chr16:3037861-3038200	Heart_Week5_Specific	43.306	12.208	26.414	15.385	9.487	20.585	5.307	12.156	11.328	2.927	0.007	0	0.001	0	0	0	0	14.29	0	0	0	0	0	0	6.67	57.14
BMPER	chr7:33943841-33944080	Heart_Week5_Specific	47.512	33.75	31.941	25.345	22	27.36	23.519	20.236	28.899	22.689	0	0.019	0.164	0.009	1.315	0	0.004	0	0	0	0	0	0	1.562	0	0
SLC16A12	chr10:91295221-91295860	Heart_Week5_Specific	44.118	27.783	31.269	21.366	21.262	29.737	21.886	21.256	27.976	9.002	0	0.002	0.342	0.006	0	0	0.005	1.191	0	1.665	0.257	0	1.051	0.898	2.286	0.757
RCN1	chr11:31838561-31838780	Heart_Week5_Specific	41.05	19.033	17.812	12.313	8.317	16.093	16.891	26.226	21.277	48.087	9.038	6.451	5.064	7.171	29.841	45.09	72.611	0	1.852	0	0	0	0	0	0	0
SRF	chr6:43139881-43140300	Heart_Week5_Specific	37.009	19.69	24.413	15.477	9.803	16.209	16.84	15.594	21.791	78.401	4.511	3.194	3.681	1.284	2.068	8.488	2.044	3.373	0.839	0.586	0.463	1.001	1.297	0.793	0.595	0.813
ITGA3	chr17:48134401-48134660	Heart_Week5_Specific	43.931	22.819	17.5	18.595	15.327	15.566	21.449	18.152	32.017	47.348	3.696	0.211	0.486	0.372	18.564	0	0	3.758	5.417	0	2.222	0	0	7.638	2.273	11.312
GABRB2	chr5:160975781-160975980	Heart_Week5_Specific	39.234	10.218	24.404	15.152	15.085	21.518	14.072	8.66	18.458	4.828	0.008	2.207	1.062	0.001	0.002	0	0.002	1.299	3.996	0	0	0	0	2.02	0	0
ADPRHL1	chr13:114106461-114106680	Heart_Week5_Specific	38.481	5.222	11.84	8.403	9.194	6.315	1.449	21.769	16.64	163.698	0.022	0.01	0.726	2.167	0.944	0	3.651	14.227	10.642	1.429	0	5.111	9.819	34.166	19.837	18.843
CTD-2619J13_14	chr19:58920261-58920860	Heart_Week5_Specific	31.978	15.454	17.436	13.159	9.095	12.896	19.699	20.691	13.552	4.175	1.79	0.129	0.173	0.021	0.037	0	0.124	5.041	0.94	2.357	2.056	0.967	0.9	1.224	0.4	1.156
C11orf21	chr11:2323501-2324000	Heart_Week5_Specific	36.969	12.734	25.887	12.582	12.295	14.7	14.526	14.839	21.014	1.876	0	0	0.001	0	0	0	0.093	60.993	15.954	10.976	0	3.845	18.541	51.52	54.069	51.649
WFIKKN1	chr16:680861-681580	Heart_Week5_Specific	33.357	16.112	24.274	13.134	21.158	14.15	16.662	14.816	15.484	2.678	0	0.151	0.037	0	0	0	0	11.799	1.339	3.178	0	2.749	1.191	4.761	10.228	1.667
AGT	chr1:230849781-230850100	Heart_Week5_Specific	49.209	11.864	21.478	12.234	6.943	9.296	17.974	30.033	20.588	5.77	0	0	0.01	0	0	0	0	16.468	5.625	2.5	0	2.5	3.339	9.941	0	10.928
PRICKLE4	chr6:41748921-41749080	Heart_Week5_Specific	57.86	24.478	31.495	17.478	18.462	8.644	12.197	20.297	33.21	18.292	0.675	2.305	2.664	0.416	0.197	1.171	0	NA	NA	NA	NA	NA	NA	NA	NA	NA
RCAN2	chr6:46459081-46459360	Heart_Week5_Specific	50.833	29.283	25.281	27.149	15.703	32.271	33.791	27.094	27.827	61.528	0	0	0.002	0.001	1.694	0	0.001	0	1.176	0.55	1.333	1.573	0.714	0	0	0
CA14	chr1:150229381-150229600	Heart_Week5_Specific	36.092	16.75	24.891	19.171	18.805	14.619	14.345	16.239	9.363	7.5	0.143	2.024	0.051	0.068	4.2	0	0	20	NA	0	0	12.5	0	NA	0	0
ESRP2	chr16:68270781-68271000	Heart_Week5_Specific	36.448	18.44	24.426	16.656	16.281	22.545	17.533	10.346	19.128	2.114	0.938	0.069	0.65	0.011	0.003	0	0	3.319	0	0.84	0	0.714	0.833	0	3.333	1.786
PGAM2	chr7:44105401-44105660	Heart_Week5_Specific	44.037	13.247	27.028	7.316	9.811	8.779	16.981	21.876	13.365	134.805	0.649	0	0.064	0.026	0.116	0	0	14.285	0	0	0	4.545	0	0	14.29	0
TMEM259	chr19:1020201-1020380	Heart_Week5_Specific	42.386	19.697	29.49	15.733	9.55	15.804	16.034	13.076	18.819	144.935	7.618	9.133	9.232	12.331	5.841	22.928	21.883	0	1.233	1.877	7.65	0.742	0	0	0	0
TRPC4	chr13:38444301-38444720	Heart_Week5_Specific	42.97	15.116	27.906	24.602	13.389	14.196	23.649	14.776	17.958	1.982	0	0.013	0.003	0.002	0	0	0.004	2.976	1.25	1.849	0	0.39	3.541	1.389	0	0
PCNXL3	chr11:65383621-65383780	Heart_Week5_Specific	52.391	17.603	22.645	20.192	25.743	11.851	9.696	15.832	33.333	13.251	1.407	0.624	0.914	0.001	0.917	0	0.002	0	0	1.388	NA	0	0	NA	0	0
MYOCD	chr17:12568701-12569560	Heart_Week5_Specific	39.744	26.429	23.064	15.995	15.396	20.521	13.188	21.129	23.828	21.876	0	0.002	0.039	0.002	0	0	0	0.34	0	0.579	0.926	0.478	0	2.727	1.319	0.893
FAM171A2	chr17:42439801-42440040	Heart_Week5_Specific	46.966	12.039	20.813	6.707	18.745	13.467	27.656	11.996	23.906	17.61	0.044	0.077	0.001	0	0.006	0	0	0	0	12.5	0	0	0	0	50	NA
SPI1	chr11:47399541-47399700	Heart_Week5_Specific	40.513	10.529	22.505	15.779	8.475	21.269	4.794	11.612	17.021	2.904	0.004	0	0.034	0.003	0.295	0	0.002	20.502	5.207	1.19	5.05	1.857	3.663	16.185	21.818	27.938
TIGD5	chr8:144678241-144678540	Heart_Week5_Specific	36.561	10.968	19.929	8.979	11.559	11.335	16.954	23.852	13.575	7.657	0.398	1.044	1.258	0.435	8.082	9.621	0	44.204	2.397	1.87	1.388	6.286	1.786	15.253	14.493	5
KRT8	chr12:53343441-53343860	Heart_Week5_Specific	38.656	18.241	19.988	9.122	10.207	11.882	25.245	13.728	12.979	448.396	141.267	85.492	35.252	2.616	165.866	1.353	67.57	0	0	0	0	0	25	0	0	NA
USF2	chr19:35760201-35760880	Heart_Week5_Specific	38.942	25.354	25.409	23.898	26.485	27.665	22.913	31.106	30.271	107.517	9.216	13.988	6.976	4.577	6.255	24.074	9.72	1.038	0.152	0.793	0.824	0.992	2.014	0.829	0.536	1.701
CYR61	chr1:86046901-86047320	Heart_Week5_Specific	43.791	31.136	27.608	33.664	23.767	24.967	31.84	25.672	25.224	178.925	0	0	0.009	0	6.389	0.664	1.095	1.222	1.502	0.986	1.429	0.818	0.606	6.441	2.778	2.281
GFOD1	chr6:13488441-13488700	Heart_Week5_Specific	37.154	17.817	17.304	5.993	11.745	14.354	16.834	18.936	22.664	3.02	2.112	0.218	0.203	0.58	0	0	0.214	0	4.423	2.678	0	1.01	4.464	4.04	2.382	0
METTL24	chr6:110678661-110678880	Heart_Week5_Specific	39.554	21.076	21.032	12.443	11.663	18.082	26.099	20.204	13.409	2.88	0	0.027	0.007	0.002	0.001	0	0.005	16.667	0	3.568	0	1.875	0	13.81	7.5	5.714
KRT18	chr12:53340901-53341060	Heart_Week5_Specific	45.165	9.41	21.492	10.833	14.251	8.906	29.357	10.015	12.184	236.124	16.912	13.641	37.425	2.657	87.826	1.054	100.376	33.33	0	1.725	0	0	29.375	10	18.18	8.335
FHL2	chr2:106055101-106055260	Heart_Week5_Specific	40.357	13.496	6.552	7.857	5.713	7.5	4	18.333	23.686	182.586	56.957	40.977	26.55	17.35	47.302	334.736	97.041	0	0	12.5	0	3.332	0	24.443	12.5	0
TRAF1	chr9:123690821-123691600	Heart_Week5_Specific	38.859	21.442	28.043	21.798	19.624	23.176	29.53	25.48	25.736	1.592	0	0	0.002	0.446	0	0	0.073	2.701	1.562	1.986	1.613	0.35	1.872	1.437	1.84	0.76
RALYL	chr8:85097141-85097280	Heart_Week5_Specific	52.031	20.658	13.237	28.036	17.695	8.333	30.557	21.367	25.039	1.308	0.002	0.019	0.016	0.002	0.008	0	0.003	0	0	1.562	0	0	0	0	8.149	0
VWA7	chr6:31744781-31745180	Heart_Week5_Specific	47.827	18.423	31.408	14.355	10.576	18.573	26.467	21.942	19.618	4.715	0.005	0.001	0.004	0.001	0	0	0.022	6.745	0	1.814	0	1.243	2.858	0	0	0
S100A9	chr1:153329381-153329540	Heart_Week5_Specific	28.15	9.914	15.75	12.064	11.531	8.831	5.632	3.869	15.289	2.254	0.425	0	0.004	0	0.691	0	0	79.165	17.65	12.5	0	4.17	12.5	75	80	64.29
NPPA	chr1:11907901-11908060	Heart_Week5_Specific	26.008	9.258	10.5	12.261	5.25	3.463	5.458	15.098	11.357	2205.5	0.001	0.281	0.235	0.033	0	0	0	NA	NA	NA	NA	NA	NA	NA	NA	NA
SPOCK1	chr5:136834061-136834480	Heart_Week5_Specific	37.299	20.191	24.914	13.762	15.91	21.379	22.456	21.297	24.913	8.864	0.397	0.116	0.898	4.872	0.915	0	0.263	3.158	1.216	1.254	0.246	0.754	2.045	2.26	0.215	0.943
LYL1	chr19:13213461-13213920	Heart_Week5_Specific	49.215	22.929	27.989	16.652	24.36	29.981	13.838	21.171	30.863	11.632	0	0.001	0.03	0	0	0	0	0.793	2.222	1.448	1.01	0	0	0	4.167	0
SSH2	chr17:28256741-28257040	Heart_Week5_Specific	43.366	24.021	27.549	15.23	17.738	26.773	17.223	25.496	26.257	18.168	2.544	3.912	3.09	4.737	0.955	0.035	1.805	0	0.55	0.186	1.271	1.253	0	2	0	4.783
NEXN-AS1	chr1:78355081-78355280	Heart_Week5_Specific	56.299	23.148	17.777	28.359	17.857	14.073	28.069	18.18	38.096	1.081	0.029	0.001	0.01	0	0	0	0.059	0	0	0	0	8.333	0	2.858	6.666	0
TNNC1	chr3:52487061-52487220	Heart_Week5_Specific	40.397	12.228	18.034	7.889	8.485	15.106	25.104	16.396	5.555	2237.97	0	0	2.734	0	0	0	0	42.86	22.22	16.67	40	0	25	NA	90	100
KCNK6	chr19:38812321-38812483	Heart_Week5_Specific	43.277	9.498	19.516	11.015	0.752	4.96	9.722	9.304	24.888	9.539	0.416	0.676	0.1	0	0.38	0	0	64.353	0	0	0	0	0	0	18.335	0
SOBP	chr6:107810161-107810400	Heart_Week5_Specific	49.774	20.225	23.166	14.018	26.575	19.629	19.659	17.407	35.71	14.234	2.029	0.269	1.477	0.634	3.4	0.578	7.49	0	0	1.404	0	0	0	0	0	0
EFNB3	chr17:7606861-7607240	Heart_Week5_Specific	54.908	36.466	29.356	17.285	28.955	22.027	26.589	15.532	17.386	47.062	4.987	5.818	1.843	2.705	6.82	0	0.135	0	11.54	0	5.88	0	10.53	0	7.895	28.57
TBC1D10C	chr11:67172721-67172920	Heart_Week5_Specific	36.777	11.754	22.816	10.16	9.19	13.062	5.261	18.754	15.871	1.096	0	0	0	0	0	0	0	95	27.955	11.805	0	5.03	20.715	84.245	67.29	68.335
RALYL	chr8:85096861-85097080	Heart_Week5_Specific	37.273	18.53	18.502	14.3	14.496	19.622	21.131	24.491	26.132	1.308	0.002	0.019	0.016	0.002	0.008	0	0.003	0.625	0	1.737	0.892	0	0.433	0.877	0	2.777
TRIM63	chr1:26394101-26394300	Heart_Week5_Specific	43.402	17.868	26.893	6.736	5.952	4.042	4.948	10.263	7.273	62.673	0	1.62	0.001	0.005	0.001	0	0	15	0	0	0	0	7.145	NA	25	16.665
SMAD6	chr15:66995361-66995560	Heart_Week5_Specific	27.765	18.315	21.95	13.475	17.94	17.136	17.94	17.096	19.409	47.93	0.058	0.245	2.662	0.004	6.042	0.589	0	0.953	0	1.746	0	1.337	0.392	2.451	0	1.667
RELN	chr7:103629961-103630360	Heart_Week5_Specific	41.55	28.748	28.275	17.522	16.793	20.22	20.274	16.292	22.435	14.506	0	0.008	3.218	0.006	0.001	0.146	0.001	2.361	1.231	2.307	0	0.492	0.49	1.587	0	0
FBLIM1	chr1:16084081-16084320	Heart_Week5_Specific	46.869	13.56	25.169	16.504	8.383	15.763	12.251	22.404	0	34.956	39.955	24.173	12.365	14.943	6.038	25.666	1.691	0	0	22.22	0	0	NA	37.5	40	NA
GPR124	chr8:37656101-37656400	Heart_Week5_Specific	40.178	20.138	27.779	18.938	15.626	15.962	19.496	24.142	26.657	52.252	0.011	0.029	0.372	0.098	1.784	0	0.01	4.06	2.197	0	0	3.131	0	0	2.17	0
FOXP1	chr3:71632041-71632560	Heart_Week5_Specific	41.946	27.033	31.901	19.183	21.703	18.52	25.92	23.066	23.637	36.932	8.54	7.608	5.763	2.842	2.383	0.014	0.046	1.389	0	3.469	0	0.658	0	0.952	2.857	0
LRRC4B	chr19:51069821-51069960	Heart_Week5_Specific	41.962	9.499	26.094	10.756	21.309	13.137	7.506	16.064	19.439	10.02	0.06	0.113	0.22	0.018	0.005	0	0.007	0	0	0	0	0	0	0	0	0
C19orf33	chr19:38795561-38796120	Heart_Week5_Specific	45.802	28.977	23.19	30.164	23.22	24.891	18.196	15.911	14.92	2.976	0.559	0	0	0	0	0	0	18.744	3.039	3.463	0	2.955	6.437	6.517	35.704	48.449
SAMD11	chr1:860861-861480	Heart_Week5_Specific	33.149	24.43	24.48	21.322	19.947	21.674	16.652	16.797	18.274	10.732	2.098	2.381	8.695	0.672	0.484	0	0	2.061	0.882	3.025	0.819	1.221	1.415	3.124	0.989	2.063
JAG2	chr14:105636261-105636420	Heart_Week5_Specific	26.469	14.826	17.455	16.723	10.273	14.443	9.505	14.74	16.733	9.271	2.722	2.752	2.301	0.799	0	0	0	NA	NA	NA	NA	NA	NA	NA	NA	NA
TBXA2R	chr19:3606521-3607280	Heart_Week5_Specific	35.458	25.607	24.832	24.862	23.161	21.181	18.449	25.134	27.447	1.084	0.399	0.515	0.278	0.025	0.01	0	0.021	3.212	3.393	0.55	0.771	0.869	0	2.778	1.614	6.919
HRC	chr19:49658701-49658920	Heart_Week5_Specific	60.28	13.79	41.615	11.724	9.54	22.5	19.998	19.354	17.738	76.012	0.005	0	0.392	0	1.249	0	0	0	0	0	8.333	0	0	NA	4.165	14.585
PLXND1	chr3:129324901-129325380	Heart_Week5_Specific	30.261	16.439	21.325	10.39	15.45	16.772	12.016	16.876	18.814	138.513	4.739	10.607	4.344	1.64	0.927	0.035	0	0.694	1.036	0.91	0.336	1.038	0.707	1.711	0.484	0.397
PROB1	chr5:138731681-138731880	Heart_Week5_Specific	37.138	17.922	20.843	10.366	12.573	17	3.3	15.073	18.194	14.2	0	0	0	0	0	0	0.014	50	0	0	0	15.38	0	62.5	23.08	22.22
SPTBN5	chr15:42186941-42187200	Heart_Week5_Specific	35.603	18.784	24.917	14.669	19.246	18.156	18.333	25.768	22.404	3.729	0.015	0.093	0.006	0.002	0	0	0.006	12.55	0	0.48	13.382	0	2.563	8.333	11.11	0
MDK	chr11:46403961-46404220	Heart_Week5_Specific	38.882	17.05	21.049	10.554	13.194	21.456	17.163	18.31	26.981	1350.24	88.619	54.139	97.593	44.183	97.266	150.017	115.609	10.118	0.642	3.908	1.538	0.505	2.15	4.385	3.812	2.083
TMEM102	chr17:7339621-7339760	Heart_Week5_Specific	40.046	18.868	26.081	17.392	10.821	13.81	7.218	16.711	8.44	2.276	0	0	0	0	0	0	0	2.352	2.714	0	0	0.77	0	4.524	10.454	0
F2R	chr5:76010961-76011240	Heart_Week5_Specific	43.022	27.093	20.256	12.741	17.132	10.21	22.541	10.466	9.066	27.062	9.772	4.694	12.656	1.733	17.858	4.125	4.004	0	0	1.742	3.03	0.336	5.556	2.715	4.233	3.484
RTN4RL1	chr17:1929281-1929680	Heart_Week5_Specific	59.79	44.96	33.775	27.698	34.867	36.057	25.14	24.927	34.538	3.789	1.161	2.397	1.077	0.988	0	0	0.133	3.003	3.018	9.143	1.96	0.715	1.71	0	7.666	0
EFR3B	chr2:25265461-25265980	Heart_Week5_Specific	39.551	21.172	18.006	24.044	18.922	14.269	28.677	25.098	19.178	2.487	0.01	0	0.01	0.001	0.066	0	0.006	0	0	0.971	0.392	0.301	1.137	0.417	2.469	1.312
HAND1	chr5:153858801-153859000	Heart_Week5_Specific	43.176	21.196	22.987	12.036	10.857	13.607	27.55	20.629	22.86	63.575	0	0	0.573	0.034	0	0	0	0.347	0	1.226	0	0	0	5.411	1.632	4.166
GIPR	chr19:46171881-46172100	Heart_Week5_Specific	44.401	11.831	29.019	21.325	10.159	14.939	23.8	16.081	11.296	6.302	0.036	0	0.001	0.011	0	0	0.017	1.475	0	1.113	0	0.845	0	2	1.299	0
PDGFA	chr7:558381-559980	Heart_Week5_Specific	33.739	21.298	25.361	18.954	18.869	26.123	24.387	22.059	23.861	9.793	0.064	0.912	0.001	0.001	8.11	0	0	1.616	1.138	2.712	1.467	1.393	0.295	0.488	1.191	0.972
FAM131C	chr1:16399521-16399760	Heart_Week5_Specific	34.421	19.352	23.204	9.341	16.095	14.071	20.656	18.884	15.962	3.447	0	0	0.041	0.001	0	0	0	0	2.051	1.251	0.893	1.386	4.383	1.939	1.991	2.041
CNTN1	chr12:41086521-41086760	Heart_Week5_Specific	46.463	13.75	31.369	14.331	17.3	14.868	12.414	20.115	27.109	1.337	0.253	0	0.351	0.006	0.002	0	1.771	0	1.625	1.069	0	0.826	0	0	2.778	0
SLC12A9	chr7:100424521-100424940	Heart_Week5_Specific	36.185	17.969	20.136	19.753	13.319	13.97	17.834	22.662	26.388	18.646	1.075	1.525	1.752	3.537	3.4	0	10.028	1.667	2.666	1.358	2.021	0.294	0	2.495	0	0
SHANK3	chr22:51113061-51113760	Heart_Week5_Specific	40.506	30.732	26.864	24.31	22.359	30.241	27.789	26.262	31.687	21.824	0.049	0.164	0.446	0.197	0.027	0	0.032	0.443	0.769	2.703	1.282	0.929	1.268	0	0.946	0.308
STC2	chr5:172755281-172755720	Heart_Week5_Specific	48.698	25.096	29.417	14.099	13.148	20.682	22.033	25.824	30.961	25.59	0.177	0.546	0.082	0.13	0.003	0	0	2.615	0	1.888	1.729	0.375	0.544	0	0	0.901
COLQ	chr3:15564581-15564740	Heart_Week5_Specific	40.489	5.926	23.446	17.143	0	6.349	1.588	8.809	3.333	9.62	0.064	0.003	0.922	0.009	0.863	0	0.368	NA	NA	NA	NA	NA	NA	NA	NA	NA
FAM13C	chr10:61122201-61122560	Heart_Week5_Specific	59.754	15.339	25.566	16.753	11.787	21.237	33.557	27.252	37.701	9.725	0.713	0.054	0.021	0	0.007	0.073	0.005	2.282	0	0.745	0.667	0.202	1.099	0.521	0	0
HAND1	chr5:153857521-153857740	Heart_Week5_Specific	37.04	17.702	22.285	12.455	14.447	19.551	9.972	13.288	24.53	63.575	0	0	0.573	0.034	0	0	0	0	1	1.887	0	2.11	0	5.714	0.666	0
ZC3H4	chr19:47615721-47616160	Heart_Week5_Specific	48.757	21.718	34.847	25.694	27.987	25.651	36.795	25.526	30.156	11.234	0.349	1.366	2.717	0.657	4.115	0.899	0.075	0	0.955	1.137	1.538	2.454	2.002	0.555	0.357	0
MECOM	chr3:169380801-169381140	Heart_Week5_Specific	50.099	13.949	30.742	15.125	14.313	25.111	24.999	11.558	28.027	12.069	0.73	0.002	0.295	0.002	0	0	0.003	0	NA	0	0	0	0	0	0	NA
EPHB3	chr3:184280221-184280420	Heart_Week5_Specific	43.821	29.405	25.559	11.247	13.037	13.787	18.553	12.17	17.39	44.084	5.418	0.882	3.17	1.187	12.734	0	23.066	1.335	1.413	2.584	0	0.954	0.758	2.112	2.598	0
ASPG	chr14:104551581-104551840	Heart_Week5_Specific	60.83	31.243	37.109	32.738	19.663	30.48	22.731	10.491	17.851	22.256	0	0	0.034	0.004	0	0	0	0	0	0.925	0	0	4.55	0	9.523	0
S1PR2	chr19:10341541-10341880	Heart_Week5_Specific	52.085	19.5	28.976	23.238	14.504	21.726	25.627	31.323	35.903	4.689	0	0	0.001	0	0	0	0.006	1.818	0	0.521	0	0.651	0	1.111	1.945	8.333
MYOZ3	chr5:150038441-150038680	Heart_Week5_Specific	35.957	13.592	17.985	11.377	13.7	12.414	24.001	7.324	5.833	4.29	0	0.06	0.384	0	0	0	0	NA	NA	NA	NA	NA	NA	NA	NA	NA
MBNL1	chr3:151986241-151986820	Heart_Week5_Specific	42.488	24.06	25.519	25.335	25.513	25.757	33.666	30.473	32.374	15.392	0.223	5.457	7.198	4.903	9.508	4.331	19.771	2.323	0.476	1.76	0	0	1.268	0	0	0
ACTA1	chr1:229568241-229568520	Heart_Week5_Specific	36.687	17.417	21.395	8.454	16.077	15.449	3.707	5.661	10.772	12.376	0	0	0	0	0	0	0	9.552	1.097	1.658	1.806	0.269	0.552	1.748	1.558	6.515
KRT19	chr17:39684441-39684700	Heart_Week5_Specific	32.959	24.607	20.429	11.862	16.48	14.318	15.885	12.942	14.303	150.081	0	3.066	3.626	0	10.759	0	0	0	1.832	1.481	0.833	0.607	0.833	0	0.317	3
HAND1	chr5:153858201-153858420	Heart_Week5_Specific	51.678	29.575	24.505	10.512	17.632	21.91	20.098	10.952	2.151	63.575	0	0	0.573	0.034	0	0	0	2.777	0	0	3.333	0	0	0	0	0
ST7-AS1	chr7:116593381-116594420	Heart_Week5_Specific	39.485	30.2	28.335	22.652	22.784	28.477	28.718	27.406	30.786	4.383	0.091	0	0.099	0.013	0	0	0	0.654	2.473	2.801	0.447	0.611	1.118	0.876	0	0.379
TRNP1	chr1:27321381-27321560	Heart_Week5_Specific	42.892	18.459	28.257	15.321	7.841	15.2	24.524	12.065	13.801	19.468	11.161	6.708	4.603	3.421	3.785	0	0.151	6.667	0	4.763	0	6.22	0	0	0	0
PLCB3	chr11:64018361-64019300	Heart_Week5_Specific	42.587	32.515	32.689	33.022	25.29	33.105	27.918	27.167	31.743	10.372	1.841	0.892	0.486	0.015	1.498	0	0.159	2.675	2.762	2.205	0.703	2.049	2.042	1.688	2.095	2.609
FAM132B	chr2:239068981-239069300	Heart_Week5_Specific	33.591	22.122	16.396	11.825	8.821	13.714	4.801	13.701	15.862	1.426	0	0.001	0.389	0.039	0	0	0	34.907	12.5	21.975	4.763	6.667	0	33.333	17.857	45
UNC5B	chr10:72973521-72973820	Heart_Week5_Specific	42.953	15.861	22.891	26.092	17.664	27.343	26.993	22.702	30.195	32.617	0.461	0.313	0.837	0.036	4.359	0.318	2.656	0	0	1.222	1.282	2.476	1.818	0	0.893	0
LRRC14B	chr5:191221-191660	Heart_Week5_Specific	30.676	18.86	20.306	14.715	8.37	13.566	16.918	17.162	18.283	18.087	0	0	0.001	0	0	0	0	27.939	11.031	2.021	1.021	1.475	1.828	24.362	8.575	5.382
ZFPM1	chr16:88520941-88521400	Heart_Week5_Specific	41.471	14.072	31.509	14.452	12.172	15.939	13.901	20.41	16.441	19.622	0	0.017	0.071	0.008	1.718	0.001	0.004	2.304	0.445	0.735	0	2.911	0	1.818	3.333	12.368
GPT	chr8:145728621-145729080	Heart_Week5_Specific	39.704	19.41	21.66	11.127	7.572	16.19	4.548	16.502	21.49	1.869	0	0	0.002	1.031	0	0	0.029	24.178	8.123	5.525	0.826	6.427	1.88	33.379	39.95	31.666
KCNA6	chr12:4918281-4919060	Heart_Week5_Specific	34.276	21.519	20.902	26.352	17.822	23.644	19.314	15.927	23.5	2.696	0.429	0	0.186	0.034	1.041	0	0.003	2.116	2.244	1.655	1.487	2.577	0.203	0	1.891	0.549
TCIRG1	chr11:67807841-67808240	Heart_Week5_Specific	40.747	23.544	28.452	16.877	18.764	23.604	15.356	13.016	13.146	29.545	3.591	1.845	0.386	2.745	1.08	7.017	0.014	10.714	0	0	0	0	0	0	14.154	0
TNFRSF1A	chr12:6450541-6451140	Heart_Week5_Specific	38.914	16.766	28.56	12.864	16.641	18.596	15.118	24.645	16.259	25.521	0.546	0.14	0.602	0.372	0.933	0.244	0.02	0.791	0	1.439	0.433	0.364	0	0	2.02	4.081
EEF1A2	chr20:62129401-62129560	Heart_Week5_Specific	33.987	15.379	14.454	18.418	8.595	20.546	8.855	18.173	20.569	423.413	0.006	0	0.214	0	0	0	0	12.102	6.648	2.858	3.334	4.322	3.334	29.768	7.584	22.858
ADAMTS9	chr3:64674601-64674820	Heart_Week5_Specific	71.43	0	31.884	12.415	7.014	10.184	24.167	42.196	15.001	24.114	0.734	0.033	0.02	6.543	0.612	43.854	0.001	0	NA	0	NA	0	0	NA	0	0
ADAM11	chr17:42837161-42837420	Heart_Week5_Specific	39.039	19.813	26.226	11.615	9.482	21.941	11.572	16.155	12.153	34.943	0.006	0.257	0.17	0.006	0.209	0	0.01	8.332	1.923	0.595	0	0	0	10.527	12.285	11.11
NCS1	chr9:132935221-132935520	Heart_Week5_Specific	45.096	24.38	18.812	23.514	19.747	24.629	13.448	15.017	32.738	19.102	0.031	0.243	0.333	0.493	0.143	0	0.002	3.024	0	1.047	1.473	2.564	1.429	6	0	0
EPN3	chr17:48611681-48611920	Heart_Week5_Specific	35.211	17.293	26.171	15.602	13.959	20.16	22.872	14.239	19.531	5.31	0.001	0.001	0.121	0.038	0	0	0.015	18.853	0	0.658	0	0.832	1.923	3.332	15	20.485
MYH7	chr14:23904781-23904980	Heart_Week5_Specific	40.561	9.749	19.554	11.959	5.064	24.558	9.722	9.651	21.557	1779.8	0	0	0.663	0.001	0.001	0	0.009	20	NA	0	25	0	50	33.33	NA	NA
IGF2BP1	chr17:47073841-47074200	Heart_Week5_Specific	46.911	34.176	29.548	27.135	23.252	21.671	25.615	14.924	21.68	37.934	25.334	10.582	8.562	21.638	3.739	1.736	0.053	2.083	0.521	0.383	2.778	0.408	2.003	0	0.926	0.526
NCS1	chr9:132934381-132935220	Heart_Week5_Specific	41.111	19.183	24.559	18.868	20.054	25.559	24.418	32.293	26.379	19.102	0.031	0.243	0.333	0.493	0.143	0	0.002	0	0.595	2.038	0.833	1.282	0	1.62	0	0
GJA5	chr1:147245641-147245860	Heart_Week5_Specific	37.534	10.843	27.464	6.599	7.579	13.537	13.167	12.772	13.934	70.073	0	0	0.082	0	5.86	0	0	20	0	16.67	0	0	0	22.22	0	NA
SAMD4A	chr14:55032329-55032560	Heart_Week5_Specific	48.366	19.122	28.283	9.186	21.732	20.303	12.606	25.183	30.085	22.41	0	0	0.026	0.002	0.002	0	2.297	0	0.535	0.685	0	2.884	0	1.936	0.568	1.428
EXTL1	chr1:26348501-26348700	Heart_Week5_Specific	41.259	14.822	15.716	7.242	7.333	10.263	7.482	22.943	25.499	3.905	0	0.003	0	0	0	0	0	15.657	3.03	2.5	6.667	0	0	5.88	0	14.567
SMTNL2	chr17:4487401-4488460	Heart_Week5_Specific	32.737	22.25	26.439	18.379	17.61	22.32	23.346	18.102	20.986	80.279	1.232	0	4.067	0.001	16.862	0	0.004	1.289	0.308	1.871	1.315	1.201	0.719	1.185	1.476	0.926
ADAM19	chr5:157002081-157002300	Heart_Week5_Specific	45.848	15.85	17.774	12.719	13.274	14.063	14.025	34.776	9.72	13.631	0	0	0.168	0.001	0.073	0	0.004	4.264	0.695	1.308	0.877	0.224	0.526	0.572	0.303	1
THBS1	chr15:39874001-39874160	Heart_Week5_Specific	40.237	5.873	27.437	11.771	13.074	7.692	13.73	17.885	18.248	25.398	1.888	0.863	0.995	0.101	3.326	0.053	0	3.57	12.5	4.35	0	2.5	0	0	50	50
TNFRSF10D	chr8:23020481-23020680	Heart_Week5_Specific	58.54	7.291	12.178	11.11	15.123	27.5	33.33	0	0	7.228	0.532	0.089	0.684	0.968	1.169	0.008	0.08	0	0	0	NA	0	NA	NA	0	0
WFIKKN1	chr16:679661-679940	Heart_Week5_Specific	35.585	13.35	26.884	13.942	16.185	18.004	11.21	9.886	16.392	2.678	0	0.151	0.037	0	0	0	0	8.363	5.682	0	2	5.97	6.477	8.513	7.752	16.71
ARHGAP31	chr3:119013261-119013780	Heart_Week5_Specific	33.968	19.132	18.136	22.109	12.984	21.775	21.832	25.366	20.389	11.291	0.113	0.114	0.202	0.036	2.361	2.785	0.001	0	0	0.195	1.935	0.261	1.562	0.962	0	0
RFTN1	chr3:16554021-16554220	Heart_Week5_Specific	33.06	7.247	23.805	8.525	10.734	12.654	10.33	6.58	4.267	12.586	0.006	1.052	4.051	0.063	4.543	0	0.004	14.907	0	0.572	0	0	6.666	23.636	11.904	19.577
PDE1B	chr12:54943021-54943660	Heart_Week5_Specific	43.336	23.929	22.825	14.141	19.541	22.754	32.197	20.129	27.667	1.359	0.423	0.002	0.274	0.005	0	0	0	1.234	2.576	1.98	0.392	1.047	0.654	0.397	2.193	0
MYBPC3	chr11:47374121-47374440	Heart_Week5_Specific	48.324	9.099	33.746	8.456	4.668	7.714	11.844	12.79	19.08	501.697	0	0.002	0.589	0.244	3.46	0	33.552	16.132	12.145	6.52	0	4.945	0	82.105	61.665	43.075
MTSS1L	chr16:70721521-70721760	Heart_Week5_Specific	40.053	12.857	20.213	6.746	9.092	25.066	8.472	20.762	10.008	81.245	0.025	0.009	0.065	0.006	0.356	0.328	0	NA	NA	NA	NA	NA	NA	NA	NA	NA
CTSZ	chr20:57580341-57580480	Heart_Week5_Specific	45.13	4.642	20.622	5.982	4.395	5.508	16.519	27.119	15.629	48.656	0	0	0.393	0	0	0	0.004	NA	NA	NA	NA	NA	NA	NA	NA	NA
TTYH3	chr7:2672841-2673300	Heart_Week5_Specific	38.11	26.064	23.958	21.991	16.45	20.126	16.339	24.711	27.674	76.797	0.394	0.364	0.422	0.051	1.181	0.074	0.283	0	0	0.476	0	1.099	0	0	1.852	3.125
RHOT2	chr16:718501-718860	Heart_Week5_Specific	30.507	12.855	22.477	14.9	19.158	19.512	18.057	16.85	21.794	159.846	25.228	41.06	25.708	39.449	22.218	7.57	77.691	0.893	0.347	0.857	0	2.254	0.804	1.393	6.17	0
WNT2	chr7:116962781-116962980	Heart_Week5_Specific	38.565	22.398	15.879	2.083	6.33	19.989	12.46	7.41	7.871	2.028	3.743	0	0.13	0.164	0.007	0	0	0	0	0	0	0	0	0	0	5.555
RAI1	chr17:17585561-17586700	Heart_Week5_Specific	37.379	22.689	26.007	20.982	18.059	23.486	26.596	29.387	25.432	25.912	1.6	4.927	3.917	0.519	2.323	16.062	1.706	0.955	1.336	1.413	1.3	1.272	0	0.689	0.612	0.638
RP11-378A13_2	chr2:219265381-219265640	Heart_Week5_Specific	34.321	18.215	18.949	12.972	10.47	12.276	24.978	14.045	10.166	1.689	0.162	0	0	0	0.154	0	0	0	0.957	3.255	1.431	0.789	0.263	1.356	2.484	1.746
ARHGAP6	chrX:11683001-11683240	Heart_Week5_Specific	40.141	15.467	26.538	14.114	11.904	19.421	6.731	10.857	22.167	5.859	0	0.009	0.01	0.003	0.784	0	0.003	8.842	0	0	0	0	4.168	0	0	16.667
AC055876_1	chr15:29034981-29035200	Heart_Week5_Specific	68.556	10.995	41.64	1.562	25.21	0	3.03	6.444	22.22	4.003	0	0.347	0	0	0.058	0	0	NA	0	NA	NA	0	0	66.67	NA	NA
CUEDC1	chr17:56031801-56032280	Heart_Week5_Specific	43.044	26.366	28.803	9.384	21.961	19.36	20.395	14.399	19.375	22.283	4.91	1.075	3.841	0.019	1.223	0	0	2.315	1.538	0	2.5	0	3.333	0	0	4.166
IGF2-AS	chr11:2160501-2160820	Heart_Week5_Specific	33.339	22.624	18.813	15.02	15.934	21.317	18.084	18.418	26.296	1.251	0	0	0	0	0.052	0	0	8.333	0	0.444	0.893	1.539	4.63	0	0	4
MFSD3	chr8:145733481-145733680	Heart_Week5_Specific	42.539	11.19	12.296	12.667	22.65	6.849	14.434	29.182	18.478	15.293	0.268	0.154	3.318	0.464	1.366	0	0.172	29.207	10	1.19	2.222	1.587	13.89	30.047	10.002	37.407
PTGER3	chr1:71512681-71512880	Heart_Week5_Specific	30.34	9.487	17.735	12.109	16.855	14.225	11.373	10.018	21.981	2.505	0	0	0.003	0.001	0.263	0	0.001	5.216	0	0.718	0.893	1.616	0.893	11.743	3.649	1.562
ALS2CL	chr3:46734721-46734920	Heart_Week5_Specific	28.504	11.686	18.121	9.106	8.161	17.117	18.195	12.283	15.126	3.185	0	0.001	0.259	0.068	0	0	1.189	0	2.712	0.722	1.27	0	2.484	3.214	2.663	0
PCDHGA10	chr5:140794561-140794700	Heart_Week5_Specific	43.208	7.383	23.308	18.417	9.477	25.64	3.445	8.518	10.976	3.648	0.113	0.458	0.307	0.001	0	0.001	0	8.005	6.817	1.761	0	1.016	6.061	7.345	20.08	23.92
AC004917_1	chr7:106300341-106300500	Heart_Week5_Specific	52.991	27.625	31.601	9.622	13.803	19.657	28.888	7.891	15.768	3.192	0.026	0.021	0.017	0	0	0	0	0	0	1	0	0	0	0	0	0
IRF2BPL	chr14:77493042-77493180	Heart_Week5_Specific	38.343	17.408	24.512	16.792	14.726	9.11	14.116	20.644	25.661	59.924	1.264	4.247	0.531	0.502	2.546	0	4.158	1.111	2.382	0.119	0.584	0.333	0	0	1.984	0.793
SMTNL2	chr17:4488461-4488700	Heart_Week5_Specific	32.18	10.82	22.209	12.002	16.981	17.589	13.494	11.892	6.016	80.279	1.232	0	4.067	0.001	16.862	0	0.004	5.35	4.078	1.19	0	2.273	3.968	3.333	18.662	27.5
BRD3	chr9:136932661-136933020	Heart_Week5_Specific	36.391	18.317	19.198	23.208	20.063	17.689	14.762	24.905	27.702	36.56	13.787	7.524	4.847	4.822	2.501	0.907	28.278	0	0	2.535	0	1.111	2.5	0	0	2.5
BCL11A	chr2:60781641-60781800	Heart_Week5_Specific	32.879	22.062	20.1	15.62	20.098	13.147	23.174	21.77	14.639	15.971	0.1	5.008	1.949	0.002	1.057	0.31	0.001	2.273	0	0.378	0	0	0	0	0	0
NEURL2	chr20:44519601-44520300	Heart_Week5_Specific	31.374	17.671	21.025	15.172	19.681	20.978	22.626	23.018	23.986	18.919	0.017	0	0.209	0	8.187	0	0	1.066	0.871	0.98	1.094	0.499	1.147	0.77	0.926	0.682
NOV	chr8:120428281-120428860	Heart_Week5_Specific	36.897	10.912	23.141	12.923	16.082	19.434	22.489	18.2	24.954	1.084	0	0	0	0.006	0	0	0	2.57	0.267	0.303	0	1.211	0.446	0.297	1.461	2.381
ASB16	chr17:42247841-42248360	Heart_Week5_Specific	32.291	9.081	24.023	10.207	8.689	12.136	13.064	17.47	13.605	4.489	0.005	0.001	0.004	0	0	0	0	11.479	2.5	0.476	1.458	2.031	2	9.33	13.123	10.5
C1QTNF1-AS1	chr17:77023661-77024000	Heart_Week5_Specific	44.014	16.768	20.174	8.699	6.588	19.938	8.422	24.321	25.909	2.642	0	0	0.001	0	0	0	0	3.572	5.555	0	0	0.892	0	9.545	0	16.665
C15orf59	chr15:74042281-74042420	Heart_Week5_Specific	39.749	23.288	20.501	10.275	5.983	4.514	4.333	17.821	7.179	3.731	0	0	0.001	0.022	0	0	0.148	NA	NA	NA	NA	NA	NA	NA	NA	NA
PTK7	chr6:43044741-43044940	Heart_Week5_Specific	45.467	17.082	17.921	13.942	13.33	24.539	27.371	25.677	30.842	50.522	10.896	7.424	3.786	0.44	22.173	4.797	43.029	0	0	0	6.429	0	0	4.167	0	0
CASKIN1	chr16:2246021-2246220	Heart_Week5_Specific	37.041	12.213	24.932	16.067	14.825	24.895	10.582	18.573	13.146	7.449	0.936	1.233	0.943	0.716	0.645	0.004	0.047	0	0	2.273	0	2.756	4.545	0	0	0
TSPAN32	chr11:2322321-2322580	Heart_Week5_Specific	37.605	14.481	27.521	8.307	12.933	18.496	13.137	17.568	19.781	10.804	0	0	0.001	0	0	0	0	55.21	6.888	6.04	0	1.25	2.632	16.213	6.667	19.697
PLEK2	chr14:67878601-67879000	Heart_Week5_Specific	30.333	18.705	20.661	17.602	9.25	15.615	15.813	17.141	20.827	5.308	0	0	0.046	0.045	0	0.503	1.901	1.922	1.855	0.988	0.308	0.962	0.886	0.979	0.688	0.379
F10	chr13:113776861-113777500	Heart_Week5_Specific	40.299	10.055	18.649	9.039	13.198	12.588	22.704	25.631	23.006	3.389	0	0	0.046	0.002	2.275	0.35	0.002	19.633	5.846	1.301	0.961	1.419	1.912	22.326	3.521	5.049
PACSIN3	chr11:47207041-47208320	Heart_Week5_Specific	34.71	24.388	25.704	23.773	18.941	20.044	21.745	19.673	28.263	29.581	5.072	2.65	1.565	0.532	0.696	0	0	2.023	1.152	1.372	1.744	1.613	0.468	1.85	0.993	0.571
TP53I13	chr17:27894341-27894720	Heart_Week5_Specific	30.428	16.222	21.662	14.488	19.713	19.396	18.275	22.486	12.81	27.142	0	0.012	0.06	0	0	0	0	0.714	3.155	1.127	0	1.987	1.042	0.641	4.047	0
AC108142_1	chr4:183064481-183064640	Heart_Week5_Specific	51.422	21.23	5.128	29.698	19.243	15.694	0	7.407	0	3.59	0.009	0	0.056	0.004	0	0	0.024	4.364	0	0	2.778	0	0	0	0	0
ADCY4	chr14:24804141-24804380	Heart_Week5_Specific	43.416	17.907	13.985	9.827	18.238	21.488	26.292	24.716	28.916	8.418	0	0.001	0.001	0.001	0	0	0	0	0	1.846	0	0.51	0	3.81	0	0
NEBL	chr10:21463421-21463660	Heart_Week5_Specific	42.144	23.298	21.899	14.939	28.291	22.662	26.957	22.272	31.637	112.971	0	0.006	0.222	0.039	8.414	10.703	0.021	0	0	0	0	0	0	0	12.223	0
ANXA2	chr15:60689661-60690460	Heart_Week5_Specific	38.001	24.689	29.473	20.403	19.076	24.379	27.943	24.789	27.89	221.431	29.69	24.53	28.823	8.103	36.634	13.951	7.957	0.222	1.552	1.836	4.648	2.005	1.825	4.02	5.848	0.942
PLEK2	chr14:67880101-67880240	Heart_Week5_Specific	41.55	23.691	21.779	7.143	23.848	14.427	6.389	8.502	15.186	5.308	0	0	0.046	0.045	0	0.503	1.901	NA	NA	NA	NA	NA	NA	NA	NA	NA
HRH2	chr5:175085541-175085820	Heart_Week5_Specific	33.448	6.444	9.892	4.005	8.854	13.868	20.766	19.106	14.361	13.089	0	0.065	0.003	0.001	0	0	0.009	0	0	0.68	1.02	0	4.761	0	0	0
RHOBTB2	chr8:22844501-22844860	Heart_Week5_Specific	45.739	13.959	31.88	11.093	10.188	15.751	20.54	20.431	26.01	25.488	1.118	4.195	0.824	0.042	4.416	0	4.266	12.5	0	0	0	0	0	0	0	NA
WISP1	chr8:134203321-134203480	Heart_Week5_Specific	36.65	13.602	25.768	14.032	5.426	9.762	17.434	13.741	18.696	10.714	0	0.001	0.008	0.048	5.132	0	0.009	26.223	2	1.237	1.136	0	1.588	19.146	5.205	29.714
PPARA	chr22:46545581-46545840	Heart_Week5_Specific	33.943	18.001	26.006	13.745	16.133	12.198	20.289	14.667	11.212	9.604	2.177	0.001	0.362	0.016	1.732	0.001	0	1.786	0	4.3	1.354	1.126	3.563	0.5	2.901	3.334
MDK	chr11:46402401-46402740	Heart_Week5_Specific	35.366	18.877	21.321	13.812	14.1	13.485	14.923	27.756	15.132	1350.24	88.619	54.139	97.593	44.183	97.266	150.017	115.609	0.961	0	0.544	0	1.25	2.041	3.753	0	0
ADORA2A	chr22:24820221-24820480	Heart_Week5_Specific	42.042	22.344	34.57	15.608	18.377	19.047	18.023	16.927	18.492	8.384	0.075	3.016	0.672	0	2.444	0	0	0	0.521	0	0	4.279	0.833	0.476	0	0
HMGA1	chr6:34205561-34205840	Heart_Week5_Specific	34.593	14.204	21.158	17.252	17.044	19.437	19.517	13.462	4.629	272.974	86.496	188.088	99.232	33.819	2.822	0.052	1.286	1.786	0	7.874	0	0	0	0	2.858	0
CLDN9	chr16:3062481-3062960	Heart_Week5_Specific	37.222	26.675	22.657	17.369	12.201	17.681	11.49	14.771	9.945	1.775	0	0.607	0	0	0	0	0	3.478	0	3.148	0.769	1.567	0.988	1.932	6.328	1.111
RP11-57H12_6	chr1:95582621-95583800	Heart_Week5_Specific	35.265	25.959	25.386	22.809	18.759	23.725	26.652	27.859	26.927	1.773	0	0	0.009	0	0.818	0	0	4.43	0.806	1.283	1.91	0.694	1.075	0.19	0.323	0
RBPMS2	chr15:65068621-65069040	Heart_Week5_Specific	36.327	22.059	21.552	27.168	24.478	15.988	20.682	13.393	20.536	72.102	10.967	22.836	13.956	41.772	9.78	0	0.469	2.976	0	0	0.833	0.267	0	0.741	1.786	1.429
SEMA3G	chr3:52478921-52479260	Heart_Week5_Specific	43.187	22.935	29.086	12.977	15.643	19.831	30.868	18.735	19.54	1.945	0	0.545	0.002	0.002	0	0	0	2.223	0	0	0	2.63	0	8.335	8.335	20
CTDSP1	chr2:219263121-219263480	Heart_Week5_Specific	52.698	35.445	18.82	28.014	12.062	20.971	33.098	28.535	25.115	64.029	25.789	9.362	11.583	4.066	11.055	28.127	21.876	0.699	3.922	1.141	0	0	2.03	1.234	2.5	0
JPH2	chr20:42815741-42816060	Heart_Week5_Specific	46.253	16.282	16.822	13.923	31.653	24.963	16.107	25.856	29.384	81.42	0	0	0.005	0.006	0	0	0.007	0	0	0	0	0	0	0	NA	8.335
ATP1A3	chr19:42497801-42498020	Heart_Week5_Specific	27.544	11.727	19.846	7.787	7.022	13.59	13.677	16.097	12.53	68.805	0	0.006	0.005	0.007	0	0	0	1.667	0	2.5	0	3	0	0.78	2.273	0
SPSB4	chr3:140771461-140771920	Heart_Week5_Specific	54.249	30.1	25.736	16.058	14.435	11.898	25.951	38.262	21.149	26.909	10.592	0.061	0.042	0.004	1.802	0	0.001	3.036	0	0.561	1.429	0.493	1.467	0	0	0
CRB2	chr9:126118241-126118540	Heart_Week5_Specific	55.72	20.477	19.857	11.518	10.45	16.454	42.161	24.848	19.969	14.768	0.289	0.429	0.371	0.171	0.927	5.502	0.011	3.572	0	2.24	0	1.647	0	0	4.167	0
MAMDC2	chr9:72658561-72659160	Heart_Week5_Specific	36.697	17.355	30.151	19.985	17.052	17.038	19.972	24.048	21.739	1.738	0	0	0.112	0.001	0	0.023	0.006	1.692	1.353	0.783	0.371	0.317	3.889	0.312	1.79	0
KIF26B	chr1:245318581-245319200	Heart_Week5_Specific	43.187	20.03	30.332	19.119	9.286	22.205	19.82	26.832	23.189	32.66	0.001	0.033	0.379	0.005	0.671	0.227	0.003	1.589	0	2.682	0	0	0.51	1	3.855	0
MAST1	chr19:12951181-12951258	Heart_Week5_Specific	28.613	19.157	20.436	17.009	15.121	12.448	8.546	14.914	15.953	2.672	0.083	0.392	1.258	0.83	0.01	0	0	NA	NA	NA	NA	NA	NA	NA	NA	NA
DLG4	chr17:7123021-7123520	Heart_Week5_Specific	39.441	29.755	27.884	23.842	20.236	17.034	26.329	27.47	24.156	23.139	0.427	0.33	1.089	0.002	0	0	0.016	2.69	1.063	0.867	0.438	0.789	0.397	1.593	2.768	2.778
ARAP3	chr5:141063261-141063440	Heart_Week5_Specific	44.231	15.385	9.56	20.265	16.402	17.674	0	3.571	26.264	20.516	0.207	2.166	1.771	0.126	1.388	0.034	2.053	NA	NA	NA	NA	NA	NA	NA	NA	NA
TCAP	chr17:37821521-37821720	Heart_Week5_Specific	41.161	20.448	8.348	24.334	9.431	18.785	18.866	8.709	25.195	158.156	0	0.072	0	0	0	0	0	0	2.632	0.927	0	6.25	7.142	12.697	21.25	0
PTBP1	chr19:799181-799391	Heart_Week5_Specific	44.033	31.393	24.32	8.989	11.28	10.504	17.987	17.372	18.606	128.177	106.416	81.674	65.955	30.989	85.572	46.595	32.543	1.25	3.333	4	0	0.725	0	0	6.352	0
NPPC	chr2:232792241-232792440	Heart_Week5_Specific	36.672	15.405	27.866	14.471	10.355	10.572	7.053	10.599	6.224	100.529	0.067	0	0.001	0	0.002	0	0	23.913	5.557	2.263	0	3.928	4	20.37	39.26	26.665
C15orf52	chr15:40632961-40633400	Heart_Week5_Specific	47.333	13.097	20.736	21.104	15.066	10.829	31.05	25.954	29.779	15.803	0	0.545	0.006	0.019	4.816	0	1.959	8.843	3.624	0.568	1.588	1.84	1.587	8.074	12.778	4.795
PLEKHA6	chr1:204327861-204328060	Heart_Week5_Specific	31.303	12.257	24.001	6.785	15.176	10.223	8.814	12.84	14.603	18.533	0	0	0.027	0.023	2.988	0	0.008	NA	NA	NA	NA	NA	NA	NA	NA	NA
GADD45A	chr1:68151641-68152520	Heart_Week5_Specific	37.552	22.076	19.455	15.234	12.834	14.688	20.902	24.213	27.847	83.432	0.847	0	0.564	0.251	4.51	136.922	171.584	0.595	1.233	2.301	0.664	1.015	2.448	1.082	1.389	1.468
RBPMS2	chr15:65066261-65066420	Heart_Week5_Specific	56.432	10.834	30.745	11.108	16.43	35.944	13.157	4.328	3.744	72.102	10.967	22.836	13.956	41.772	9.78	0	0.469	0	15	16.88	0	5.485	5.555	12.5	59.39	83.335
TRIM9	chr14:51561061-51561260	Heart_Week5_Specific	24.327	15.319	20.618	14.74	14.17	14.735	11.228	12.222	14.546	2.802	0.072	0.144	0.469	0.032	0.031	0.001	0.002	2.605	1.25	1.258	1.794	1.139	0	4.261	0.569	1.893
ACKR3	chr2:237476981-237477380	Heart_Week5_Specific	48.346	18.066	29.303	30.816	12.824	24.031	10.846	28.14	23.382	78.499	0	0.002	0.038	0	0	0.041	0.003	0	0.617	5.555	0	0	0	0	0	2.273
REPIN1	chr7:150066601-150066780	Heart_Week5_Specific	43.29	14.59	14.722	5.711	16.915	17.805	0	27.296	4.166	79.325	5.204	7.142	4.821	3.21	21.877	28.844	2.126	0	0	NA	NA	0	NA	NA	NA	NA
ERGIC1	chr5:172261081-172261640	Heart_Week5_Specific	46.074	23.853	26.326	25.898	25.77	22.061	23.194	39.463	29.325	45.2	4.015	6.915	4.515	3.215	19.558	28.797	19.654	0	0.371	2.252	1.389	0.949	0.694	1.01	0.452	3.274
TBKBP1	chr17:45771001-45771400	Heart_Week5_Specific	53.95	14.033	28.808	11.042	14.493	25.369	38.957	20.492	23.939	32.665	0.871	2.191	1.161	0.315	2.758	0	4.834	1.587	0	1.759	0	0	0	0	0	5
SDC3	chr1:31380301-31380540	Heart_Week5_Specific	27.343	15.275	17.381	13.678	9.399	9.785	13.752	15.668	20.642	54.445	1.243	0.247	0.938	0.007	0.706	9.087	0.123	4.26	4.05	2.8	0	0.913	22.963	2.94	19.565	3.33
MDFI	chr6:41605881-41606620	Heart_Week5_Specific	33.133	17.549	25.554	15.53	18.063	25.568	20.001	21.585	18.017	54.002	3.463	1.899	0.833	0.076	1.416	11.406	0	1.506	1.815	16.111	0.878	0.552	0	0	0.511	0.588
RALYL	chr8:85094481-85094720	Heart_Week5_Specific	37.976	19.842	16.641	23.704	13.982	21.059	29.444	24.94	20.887	1.308	0.002	0.019	0.016	0.002	0.008	0	0.003	0	1.315	1.22	0	0.925	2.777	1.923	0	0
ZNF316	chr7:6676521-6676740	Heart_Week5_Specific	37.951	16.955	28.47	9.011	17.054	12.143	12.962	20.059	20.332	14.695	0.001	0	0.04	0.007	0	0	0	3.254	0	3.707	0.588	0.417	0.926	0	2.15	0
DVL1	chr1:1283881-1284160	Heart_Week5_Specific	32.152	17.213	20.688	8.101	12.933	11.835	12.574	21.928	8.604	26.477	2.416	3.407	3.546	1.249	2.67	0.234	0.017	0	0.769	1.135	0.699	1.049	1.829	3.488	0	0.505
TMEM121	chr14:105993241-105993740	Heart_Week5_Specific	32.488	16.248	22.04	17.415	14.599	13.958	10.443	14.036	24.478	2.516	0	0	0.083	0	0	0	0	1.107	4.043	0.988	1.57	1.914	0.875	2.612	1.815	3.572
MFSD7	chr4:683181-683360	Heart_Week5_Specific	45.023	20.391	30.242	12.185	9.217	10.417	17.866	8.688	0	4.172	0.183	0.076	0.078	0	0.063	0	0	0	0	0	0	0	NA	0	NA	25
MEX3A	chr1:156051301-156051820	Heart_Week5_Specific	31.831	18.692	15.322	10.074	11.626	18.874	24.468	14.383	16.154	33.249	2.145	1.488	1.404	0.159	2.53	0.215	0	0.239	0.595	1.868	0	0.229	5.334	0	0	2.857
ADAMTS2	chr5:178770881-178771480	Heart_Week5_Specific	39.381	22.804	29.852	27.614	17.234	16.9	20.025	15.526	17.006	3.251	0.06	2.195	0.539	0.005	2.233	1.36	1.312	1.446	1.692	1.352	0.781	1.192	0.909	0.826	1.956	1.068
C17orf99	chr17:76143141-76143420	Heart_Week5_Specific	32.947	8.535	18.939	5.145	14.967	21.387	7.14	14.495	14.995	1.415	0	0	0.003	0	0	0	0.003	98.667	33.037	0	6.25	26.32	28.57	85.713	46.15	100
GPBAR1	chr2:219125361-219125800	Heart_Week5_Specific	50.185	11.665	21.242	9.24	12.141	10.882	18.906	29.24	34.153	8.213	0	0	0.002	0.005	0	0	0.22	1.45	0	0	0	2.46	9.523	5.293	49.57	24.997
VPS9D1-AS1	chr16:89779001-89779160	Heart_Week5_Specific	28.618	16.067	18.05	7.237	19.217	15.649	15.511	11.905	9.242	4.37	0	0	0.001	0	0	0	0	40.21	0	13.69	0	0	13.097	20.24	8.333	16.665
TCIRG1	chr11:67805661-67805840	Heart_Week5_Specific	32.088	12.871	22.266	9.548	7.027	10.488	3.275	12.267	17.323	29.545	3.591	1.845	0.386	2.745	1.08	7.017	0.014	24.708	3.636	4.084	1.818	0.69	13.74	40	27.726	7.334
MDH2	chr7:75676981-75677740	Heart_Week5_Specific	41.38	28.196	28.74	23.99	25.089	23.514	31.697	34.355	30.289	256.892	125.892	93.281	123.875	44.15	99.547	275.706	504.896	1.42	1.875	0.987	0.35	1.39	0.597	0.533	2.161	0.312
AGXT	chr2:241808141-241808340	Heart_Week5_Specific	27.822	7.192	20.17	9.064	5.688	15.047	5.547	9.312	12.392	2.406	0	0.002	0.173	0.016	0	0	0	9.09	0	3.95	1.785	1.82	11.495	25	13.89	30
SOX18	chr20:62682061-62682220	Heart_Week5_Specific	33.123	10.875	22.128	11.936	13.073	18.773	5.618	13.5	20.113	7.763	0.055	1.391	0.618	0	0	0	0	10.32	2.5	3.127	2.47	0	30.557	0	37.95	29.165
LIMD2	chr17:61777941-61778260	Heart_Week5_Specific	33.37	22.846	19.59	22.975	11.459	19.521	24.127	18.323	20.371	42.477	0.657	0.969	1.861	0.987	5.168	0.636	0	1.927	0.714	3.986	1.905	0.261	1.429	0.521	0.446	4.102
REEP2	chr5:137774521-137775040	Heart_Week5_Specific	37.774	19.921	28.586	19.066	16.282	20.917	29.413	18.923	19.499	6.383	0.402	0.179	0.835	0.238	0.543	0	0	3.303	0	0.146	0.446	1.568	0	2.564	2.273	1.191
CSNK1G2	chr19:1942001-1942520	Heart_Week5_Specific	52.528	17.675	31.367	21.421	19.035	15.958	18.728	27.599	40.249	33.156	1.715	4.172	4.05	3.323	4.304	3.477	83.085	2.435	1.136	0.39	0	0	0	3.571	1.389	0
HAND1	chr5:153857781-153858120	Heart_Week5_Specific	53.653	42.083	25.076	27.929	25.194	22.109	28.57	18.114	14.118	63.575	0	0	0.573	0.034	0	0	0	0	0	0	1.388	1.68	0	0	0	6.666
FAM109B	chr22:42468681-42468860	Heart_Week5_Specific	34.834	22.784	20.608	10.295	8.627	8.628	5.479	5.883	15.855	5.525	1.604	0.209	0.001	0.15	2.041	0	0	NA	NA	NA	NA	NA	NA	NA	NA	NA
CTD-3193O13_9	chr19:7939061-7939460	Heart_Week5_Specific	35.673	23.686	27.674	23.584	15.076	24.424	25.028	19.431	21.145	1.27	0	0	0.07	0	0	0	0	2.503	1.616	0.993	1.966	2.131	1.667	0	3.572	0
CHRD	chr3:184099141-184099800	Heart_Week5_Specific	29.246	19.518	20.548	14.26	16.896	17.545	15.22	17.048	24.485	1.505	0.345	0.15	0.173	0	0	0	0.024	0.385	1.642	0.524	0.25	1.679	1.364	0.55	0.769	0.65
BACE1	chr11:117186361-117187220	Heart_Week5_Specific	39.062	20.325	24.783	17.094	17.604	19.388	27.674	23.56	30.54	15.79	4.56	1.554	1.484	6.105	7.807	4.9	8.655	0.493	0.239	0.73	0.714	1.143	0.438	0	0	0
CIRBP-AS1	chr19:1269941-1270300	Heart_Week5_Specific	30.639	14.796	22.038	19.322	14.387	11.885	12.534	18.432	21.974	2.406	0	0	0	0	0	0	0	2.223	0	2.085	0	1.267	0	0	0	16.07
DUSP26	chr8:33456961-33457520	Heart_Week5_Specific	42.561	26.536	16.533	15.284	10.969	13.567	22.647	21.935	30.56	15.735	0	0	0.009	0.003	0.025	0	0	4.292	2.873	1.378	1.725	2.355	1.778	0.379	2.933	0.841
CADPS	chr3:62860281-62860700	Heart_Week5_Specific	33.501	16.427	23.804	12.672	18.068	16.545	13.197	9.17	22.956	9.436	0	1.873	0.136	0.002	0.018	0	0.002	0.136	0.893	0.116	1.876	1.059	2.041	0.171	0.368	0.526
INF2	chr14:105156701-105156840	Heart_Week5_Specific	39.362	18.368	12.096	10.596	18.871	27.668	13.389	11.391	25.645	35.935	2.47	4.345	3.755	1.336	5.748	0.112	26.354	23.075	0	0	0	0	0	0	19.23	12.5
TLL1	chr4:166795941-166796360	Heart_Week5_Specific	38.266	17.566	25.829	25.009	16.162	26.795	17.817	28.354	20.603	2.787	0	0.001	0.119	0.002	0	1.15	0.766	1.282	0.556	3.553	0	0.857	1.063	0	3.371	3.042
CCDC106	chr19:56154761-56155400	Heart_Week5_Specific	38.589	29.193	28.529	29.171	20.114	23.941	25.06	18.578	21.469	12.02	0.015	0.026	0.161	0.015	0.046	0.029	0	2.861	1	6.266	2.857	2.667	2.652	1.389	0.996	0
LINC00963	chr9:132250561-132251260	Heart_Week5_Specific	53.753	31.129	29.122	26.919	25.149	29.187	23.853	30.128	46.533	10.725	0.005	0.037	1.231	0.049	0.011	0	0.002	2.324	0.835	2.094	0	0.825	0	2.234	4.36	2.118
ADCY6	chr12:49181841-49182040	Heart_Week5_Specific	29.684	11.973	23.924	12.182	12.696	11.88	12.835	19.148	15.794	68.495	0.123	0.23	1.149	0.077	2.733	74.576	0	40	0	0	0	0	0	16.665	0	NA
CCDC40	chr17:78010781-78010960	Heart_Week5_Specific	33.082	21.131	20.501	4.724	14.056	12.236	15.18	19.167	11.869	3.851	0	0.393	0.787	0.002	0.146	0	0.012	0	0	0	1.925	0.78	10	0	0	5.26
PRR5	chr22:45064901-45065080	Heart_Week5_Specific	35.717	21.333	20.288	5.655	18.925	13.659	12.637	23.503	15.625	28.292	0.468	1.759	12.582	2.731	0.249	18.365	0.289	1.299	0	0	0	3.485	3.125	1.515	2.5	3.334
SLIT3	chr5:168727761-168728380	Heart_Week5_Specific	41.882	23.348	27.356	21.433	27.352	30.781	25.76	16.645	14.749	33.512	0.012	1.702	1.399	0.005	3.57	0	0.003	0.481	0.686	1.061	3.748	1.816	1.333	0.256	0	0.379
SERPINH1	chr11:75272961-75273980	Heart_Week5_Specific	43.017	27.858	34.949	20.672	23.158	21.341	25.608	31.253	28.035	220.415	41.285	53.366	38.199	27.569	74.557	91.163	83.273	0.312	2.35	0.473	0.827	1.064	1.258	0.265	1.819	0.428
C1QL1	chr17:43047401-43047644	Heart_Week5_Specific	31.497	12.324	18.761	14.585	22.326	5.826	14.729	12.977	18.193	2.582	0	0.02	0.02	0.021	0	0	0	2.408	1.961	0.316	2.991	1.416	0.785	0	10.457	6.968
PDLIM7	chr5:176923581-176924160	Heart_Week5_Specific	45.153	35.231	29.182	23.862	21.967	33.791	30.148	24.748	21.428	143.105	33.321	10.406	17.402	16.367	48.212	0	2.242	3.461	0	0	0	0	0	0	7.575	0
MYL7	chr7:44179621-44179840	Heart_Week5_Specific	25.049	9.936	17.714	9.172	6.929	7.752	9.403	5.07	16.331	10203.3	0	0	0.04	0	35.228	0	0	NA	NA	NA	NA	NA	NA	NA	NA	NA
PRRX1	chr1:170633301-170633640	Heart_Week5_Specific	35.444	16.207	17.154	11.187	5.701	9.021	22.262	21.755	19.208	9.12	0	0	0.041	0.003	6.231	1.921	0.004	0.256	1.599	1.663	0	0.476	4.095	3.287	1.183	0
TMEM173	chr5:138860701-138860960	Heart_Week5_Specific	29.207	13.983	20.657	11.175	8.927	15.309	19.426	18.708	16.679	53.63	0	0.026	0.327	0	13.994	6.396	0	39.813	0	3.333	3.333	7.96	0	4.167	9.067	9.26
C19orf33	chr19:38794761-38795040	Heart_Week5_Specific	34.817	25.244	23.408	16.526	11	14.779	13.192	16.268	22.081	2.976	0.559	0	0	0	0	0	0	9.375	1.39	2.47	4.133	0.567	0	1.562	22.53	31.77
TFPI2	chr7:93520241-93520420	Heart_Week5_Specific	52.808	22.549	29.7	39.168	16.798	20.163	27.777	36.071	21.566	4.777	0	0	0.424	0	0.06	0	0	0	0	0	0	2.223	0	0	0	5.557
SELENBP1	chr1:151345081-151345440	Heart_Week5_Specific	30.907	21.1	18.779	16.36	13.793	16.83	25.139	16.446	21.8	25.442	1.484	0.452	0.343	0	9.96	0	0	22.223	NA	0	NA	0	NA	0	NA	NA
H1F0	chr22:38200641-38200820	Heart_Week5_Specific	44.937	30.344	33.77	27.58	14.769	25.088	22.44	28.893	25.715	144.427	0.568	0.125	0.218	0.385	2.501	0	9.616	0	0	1.852	6.25	0	0	5.555	1.282	0
DPH1	chr17:1933921-1934180	Heart_Week5_Specific	45.364	21.188	24.022	28.612	15.358	22.843	34.495	30.155	18.284	23.712	4.14	5.297	6.153	3.23	2.272	5.285	0.007	12.5	0	0	0	0	0	0	0	0
RASGRP2	chr11:64510928-64511660	Heart_Week5_Specific	38.095	24.994	25.111	20.767	18.714	25.469	9.103	20.316	20.077	35.638	16.019	21.156	13.206	6.929	0	0	3.587	4.85	0.275	1.941	1.889	0.096	0.868	0.765	0.683	4.333
CBS	chr21:44496661-44497060	Heart_Week5_Specific	33.701	23.506	23.691	19.499	16.843	20.926	16.143	19.117	27.76	48.014	0	0.001	0.171	0.003	0	0	0	0.697	0.697	2.265	2.168	0	0	2.311	4.351	1.418
KIAA1614	chr1:180881241-180882560	Heart_Week5_Specific	38.61	23.058	19.513	15.742	16.072	25.729	20.18	27.696	28.834	2.152	0.176	0.029	0.002	0.014	0.124	0.941	0.011	1.082	0.992	1.325	0.787	0.51	1.192	0	0.095	0.226
PRLR	chr5:35229401-35229720	Heart_Week5_Specific	49.126	37.995	30.087	25.257	31.027	20.287	16.538	25.013	18.757	1.95	0.968	0.003	0.013	0.199	0.003	0	0.003	0	0	0	0	0	0	0	28.57	0
PTPN21	chr14:89020801-89021580	Heart_Week5_Specific	46.636	36.674	29.126	24.68	26.45	20.946	34.178	26.592	33.588	16.422	7.662	2.33	4.195	1.811	10.124	4.498	2.046	1.279	1.604	1.964	0.529	0.767	0	0.155	0.268	0
PBX2	chr6:32156061-32156260	Heart_Week5_Specific	38.413	8.7	23.571	7.072	6.925	11.386	0	22.712	14.6	96.973	4.233	6.655	0.764	14.154	6.631	7.126	5.46	54.433	0.833	10	0	4.358	2.65	54.075	15.555	13.888
PRDM16	chr1:2986481-2987500	Heart_Week5_Specific	31.627	17.33	22.202	14.122	14.408	23.506	18.852	21.298	23.035	11.067	0	0.004	0.479	0.003	0	0	0.007	2.498	1.802	1.117	1.751	1.811	0.187	1.178	0.179	2.46
ICOSLG	chr21:45661161-45661580	Heart_Week5_Specific	29.27	24.675	17.713	15.633	18.942	20.263	17.32	14.17	20.472	1.194	0.006	0	0.002	0.004	0.011	0	0	0	0.606	1.515	1.191	0.321	0	0	0	0
MYL7	chr7:44179921-44180080	Heart_Week5_Specific	42.404	17.302	31.241	6.945	9.595	10.861	7.36	11.85	22.5	10203.3	0	0	0.04	0	35.228	0	0	22.75	9.09	8.097	0	36.31	4.443	97.223	96.08	71.43
CLDN6	chr16:3071761-3071900	Heart_Week5_Specific	39.652	10.572	21.51	24.392	13.767	20.153	4.091	5.085	18.507	137.8	6.539	5.248	2.418	0.606	0	0	0.008	0	0	NA	NA	0	0	0	27.27	33.33
FAM189A2	chr9:71939401-71939820	Heart_Week5_Specific	33.683	17.431	26.369	15.721	18.562	20.41	23.346	25.909	20.028	75.233	0	0.966	0.659	0.001	0.078	0	0.011	0.59	0	2.002	5.006	2.088	0	2.381	2.424	0
C21orf119	chr21:33765581-33765720	Heart_Week5_Specific	41.568	30.124	20.915	12.672	10.712	19.544	21.049	13.718	26.512	5.07	2.642	0.04	0.673	1.216	0.075	0	0	3.03	3.703	1.212	2.382	0.877	2.382	2.083	5.663	10.615
RP11-783K16_5	chr11:64013221-64013400	Heart_Week5_Specific	36.484	21.18	25.664	6.22	16.982	15.825	11.718	17.246	20.776	1.199	0	0	0.35	0	0.073	0	0	0	0	0	0	0	0	0	0	0
TPPP3	chr16:67428281-67428900	Heart_Week5_Specific	31.969	18.643	22.259	11.959	16.744	18.335	19.135	22.221	24.609	21.828	0	0	0.173	0	0.059	0	0	3.193	1.742	1.691	0.126	0.891	1.681	1.605	0.964	1.677
NOG	chr17:54671821-54672120	Heart_Week5_Specific	30.59	19.08	16.684	10.361	8.563	19.147	20.233	16.321	19.462	7.962	0	0	0.36	0	0	0	0	0.333	0.649	1.192	0.417	0.631	1.559	2.108	0.962	0.769
LRRC4B	chr19:51070621-51070800	Heart_Week5_Specific	46.072	20.374	21.73	31.25	18.086	29.964	14.547	17.262	32.619	10.02	0.06	0.113	0.22	0.018	0.005	0	0.007	7.145	0	4.63	6.25	0	0	0	0	0
MPPED2	chr11:30608261-30608460	Heart_Week5_Specific	47.9	21.368	23.425	13.888	0.595	14.895	27.887	11.666	27.869	29.632	2.05	0.004	2.19	0.019	12.835	0.157	6.165	0	3.332	0	0	0	0	0	12.5	20.625
DLL4	chr15:41222561-41222800	Heart_Week5_Specific	34.127	14.016	27.225	14.087	13.089	14.243	9.892	14.575	21.654	19.5	0	0.087	0.294	0	0	0	0.027	0.98	0	2.905	1.725	0.867	1.065	0	1.615	0
UBALD1	chr16:4664701-4665260	Heart_Week5_Specific	40.591	25.067	26.27	17.829	19.478	19.287	34.403	21.893	22.225	26.195	0.216	0.256	0.582	0.021	0.108	0	0	4.935	0.631	1.189	0.806	1.703	0.986	0.337	0.699	1.01
TAGLN	chr11:117069681-117070500	Heart_Week5_Specific	33.488	18.86	25.062	17.596	12.604	19.9	18.277	26.047	19.298	238.404	3.686	3.858	2.531	0.444	0	0	0.902	5.186	0	3.125	0	3.884	0	5	9.048	10.789
RHPN2	chr19:33555221-33555560	Heart_Week5_Specific	35.653	24.836	21.063	17.673	13.616	15.175	20.675	9.896	6.955	7.279	4.16	2.33	3.172	1.693	0.045	0.001	0.004	0	0	0.303	0	5.6	5	0	0	0
NPHP4	chr1:6053481-6053660	Heart_Week5_Specific	21.638	12.981	13.602	16.602	10.196	9.217	13.419	6.856	9.611	5.834	5.138	5.589	2.376	0.848	4.252	0	0.004	0	2.63	0	0	0	3.33	0	0	0
FRS3	chr6:41753941-41754140	Heart_Week5_Specific	35.878	9.593	25.125	7.459	16.2	18.011	9.504	16.567	21.982	8.973	0.389	0.511	0.998	0.219	0	0	0.771	0	1.429	1.299	0	0	0	2.083	0	1.299
CRCP	chr7:65579701-65580540	Heart_Week5_Specific	41.519	32.116	25.628	23.746	20.852	30.412	29.926	27.961	32.808	14.998	0.057	0.828	0.341	0	0.355	0	0.061	1.145	1.114	0.628	1.009	0.223	0	0.594	0.645	0.758
KMT2E-AS1	chr7:104655241-104655380	Heart_Week5_Specific	53.245	20.353	26.764	11.964	14.196	9.886	20.649	4.168	38.632	1.712	0	0	0.535	0	0.026	0	0	0	0	0	0	6.727	0	0	8.335	5.714
MN1	chr22:28196221-28196360	Heart_Week5_Specific	23.87	9.246	11.277	9.698	5.389	9.962	18.013	14.057	14.096	7.152	0	0	1.04	0.214	2.879	0	0.01	2.041	2.197	1.761	1.587	0	1.19	2.381	5.306	3.297
FHL2	chr2:106054701-106055020	Heart_Week5_Specific	39.538	23.574	16.37	7.351	3.185	7.792	5.53	21.137	21.183	182.586	56.957	40.977	26.55	17.35	47.302	334.736	97.041	8.333	0	1.785	0	0	16.665	0	0	0
CORO6	chr17:27949461-27950060	Heart_Week5_Specific	44.74	29.503	28.761	33.907	16.798	27.318	18.568	27.411	28.37	124.539	0.003	0	0.434	0.023	0	0	0.006	1.173	1.768	1.065	1.19	2.505	1.191	0	0.834	0.735
CRABP2	chr1:156676661-156676860	Heart_Week5_Specific	43.926	2.963	18.306	14.33	26.95	20.119	25.852	20.138	7.5	211.206	0.361	0	0.078	0	15.176	0	0	0	0	0	0	3.125	5.557	15.277	25	50
FAM43A	chr3:194408001-194408160	Heart_Week5_Specific	34.908	16.652	25.342	3.849	14.021	13.695	12.824	19.299	16.681	8.105	0	0.002	0.541	0.026	0.003	2.954	0	0.758	0.397	0.708	0	0.269	1.111	2.315	2.11	1.62
ACADVL	chr17:7119821-7120020	Heart_Week5_Specific	33.979	6.65	23.558	10.576	9.422	14.419	17.705	21.029	17.486	247.014	43.159	33.076	25.459	68.199	98.211	33.75	69.454	17.5	3.41	1.79	1.92	2.67	0	3.57	3.57	10
IER3	chr6:30711781-30711980	Heart_Week5_Specific	37.896	18.167	28.874	17.909	10.346	14.199	22.487	12.889	22.782	54.018	3.592	2.306	4.582	1.789	2.026	0	0	0	0.653	0.453	0	0.776	1.482	0.84	0	4.444
GPR157	chr1:9188741-9189380	Heart_Week5_Specific	31.189	23.264	25.282	19.466	17.782	22.376	22.854	24.715	24.955	5.395	0	0	0.125	0.033	0.579	0	0	1.339	2.712	1.576	1.371	0.862	0.913	1.676	0.955	2.662
MAML3	chr4:141075141-141075600	Heart_Week5_Specific	52.543	33.292	34.296	28.444	22.559	25.89	34.05	37.327	42.244	3.671	0.009	0.102	0.017	0.004	0.81	0	0.326	0.346	0	1.395	0	0	0.606	0.568	1.042	3.571
HCN4	chr15:73661901-73662040	Heart_Week5_Specific	39.672	12.667	14.308	11.984	12.781	34.223	13.258	13.08	12.966	32.209	0.546	0.932	0.803	2.153	0.003	0	0.143	0	0	0	0	0.588	3.125	0	1.786	0
S1PR2	chr19:10341881-10342240	Heart_Week5_Specific	53.285	39.894	36.237	24.077	26.141	36.363	35.357	29.336	40.548	4.689	0	0	0.001	0	0	0	0.006	3.809	1.818	0.595	0	0	0	3.25	2.623	3.572
ZCCHC24	chr10:81206061-81206700	Heart_Week5_Specific	46.767	18.652	26.007	18.777	14.246	25.112	38.461	25.403	22.621	36.898	0.201	0	0.948	0.054	6.706	3.077	0.008	0.896	0	0	1.818	0.965	0.641	1.389	4.861	0
FHOD3	chr18:33877101-33878520	Heart_Week5_Specific	35.524	21.839	27.886	22.281	20.716	24.436	28.711	19.658	27.827	67.783	1.358	1.422	3.907	1.005	180.861	2.468	48.664	2.976	0.543	1.62	0.471	1.597	1.753	1.422	1.597	0.452
PPDPF	chr20:62150361-62150580	Heart_Week5_Specific	29.231	13.864	21.188	6.305	14.844	14.47	4.599	11.639	14.116	200.446	0.1	0.044	0.088	0	0.043	0.295	0.7	82.572	2.47	7.88	0	0	1.087	55.962	52.38	92.856
NOTCH1	chr9:139439021-139439260	Heart_Week5_Specific	28.106	19.098	20.879	15.176	11.22	18.317	17.461	17.442	21.562	32.317	0	0.025	0.919	0.001	0.696	0.36	0	4.465	2.382	0.505	1.19	2.083	5.714	2.382	0	2.083
COMTD1	chr10:76994941-76995100	Heart_Week5_Specific	27.579	19.482	15.187	13.991	17.735	11.246	13.111	15.849	22.356	33.053	0.037	0.151	0.044	0	0.303	0	0	0	2.222	0.714	0	3.082	8.01	0	1.818	0
RNF207	chr1:6265741-6266640	Heart_Week5_Specific	35.764	22.656	29.869	24.462	19.472	22.326	19.307	21.618	28.339	100.538	0.203	1.308	0.427	0	5.118	0	0	1.413	0.325	0.367	1.44	1.255	1.294	0.771	1.272	1.921
MEGF6	chr1:3527061-3527400	Heart_Week5_Specific	36.253	14.5	27.77	24.858	16.193	14.882	22.203	15.009	22.395	22.803	0.06	0.009	0.034	0.003	0.139	0	0.001	11.573	0	4.35	0	0	16.665	0	0	4.545
RTKN	chr2:74667501-74667840	Heart_Week5_Specific	64.567	35.139	30.734	35.435	18.67	33.028	46.8	45.811	40.921	24.302	0	0.004	1.217	0.064	8.629	0.041	19.053	0	6.696	0.713	0	0.643	2.381	0	0	5
VIPR2	chr7:158936481-158936660	Heart_Week5_Specific	44.242	8.095	19.867	31.819	11.806	6.146	1.538	11.25	0	3.154	0.206	2.138	3.074	0.09	0.01	0	0.001	0	3.333	0	0	0	6.667	0	0	0
CCDC106	chr19:56153561-56153780	Heart_Week5_Specific	35.971	16.248	28.761	16.501	11.928	13.926	17.938	24.466	16.565	12.02	0.015	0.026	0.161	0.015	0.046	0.029	0	1.802	1.132	2.087	0	3.91	2.443	0	0	2.777
FBXL14	chr12:1701781-1702000	Heart_Week5_Specific	45.473	32.734	33.095	20.93	19.361	23.773	21.053	14.079	14.356	7.231	0.1	0.032	0.45	0.56	0.252	0	0	11.11	0	0	0	12.17	2.777	1.587	4.76	5.557
SORCS3	chr10:106400961-106401780	Heart_Week5_Specific	32.566	21.588	24.991	15.54	15.964	17.076	22.51	18.202	25.13	3.109	0	0.089	0.008	0.004	0.501	0	0.004	0.697	0.369	1.518	0.17	0.79	0.6	1.331	1.012	1.149
ZNF703	chr8:37551501-37551640	Heart_Week5_Specific	31.217	2	9.93	10.034	3.646	5.653	12.938	14.564	22.528	9.269	0.183	0	0.203	0.12	6.473	0	7.021	3.03	NA	0	0	0	0	10	20	0
AGRN	chr1:956901-957060	Heart_Week5_Specific	39.67	14.335	31.73	13.161	10.477	7.7	10.958	19.619	18.104	96.626	0	0.003	0.015	0	0	0	0.007	19.166	5.554	5.466	3.666	3.282	7.818	21.302	32.858	40.554
ELN	chr7:73442741-73442940	Heart_Week5_Specific	40.017	10.663	10.627	9.32	8.75	7.722	7.606	18.627	32.298	18.412	0	0.029	0.037	0.004	0.12	0	0.044	37.906	0	0	0	2.5	4.444	22.708	31.446	21.667
S1PR1	chr1:101702941-101703200	Heart_Week5_Specific	56.871	7.711	39.178	11.151	16.803	20.4	35.089	8.68	19.464	48.927	0	0.456	0.001	3.469	0.126	0	0.279	0	0	NA	0	0	0	0	NA	0
ADAM11	chr17:42838441-42838567	Heart_Week5_Specific	29.435	12.799	22.488	10.193	16.448	14.995	9.271	18.439	8.824	34.943	0.006	0.257	0.17	0.006	0.209	0	0.01	75	NA	0	NA	0	25	NA	NA	66.67
SORCS3	chr10:106398858-106398940	Heart_Week5_Specific	19.771	12.688	4.301	9.595	9.525	9.36	3.737	1.709	10.165	3.109	0	0.089	0.008	0.004	0.501	0	0.004	6.667	0	0	0	8.333	0	0	0	0
GATC	chr12:120884061-120884640	Heart_Week5_Specific	41.204	26.494	30.717	20.508	20.44	19.839	27.487	23.552	33.276	8.818	0.909	0.922	1.088	0.025	0.853	0.55	0.045	1.652	0.525	1.786	1.54	1.126	0.216	0.569	0.794	1.226
CITED2	chr6:139694781-139695060	Heart_Week5_Specific	30.651	12.383	19.986	12.89	13.909	21.316	22.208	19.941	20.203	112.006	0	0	0.043	0	0.107	0.052	0	2.061	0.285	0.829	0.818	1.393	4.395	3.85	2.5	0.521
FAM131A	chr3:184053001-184053200	Heart_Week5_Specific	44.079	13.912	31.904	6.242	24.028	14.231	4.166	15.104	17.222	9.743	0.367	1.125	6.89	0.64	0.308	0	0.021	95.833	0	33.33	11.11	16.897	16.665	83.33	58.73	60
DUSP15	chr20:30457961-30458760	Heart_Week5_Specific	36.347	17.654	23.559	15.579	18.116	18.87	22.279	27.914	27.975	4.822	0	0	0.011	0.007	0.164	0	0	1.744	1.085	1.633	3.295	0.609	1.218	0	2.163	1.389
TOR4A	chr9:140170341-140170520	Heart_Week5_Specific	36.204	6.711	29.369	7.414	7.921	9.723	5.582	7.643	15.685	10.159	0.001	0.002	0.003	0.032	0.248	0	0	76.047	21.207	6.053	0	3.827	6.383	68.87	56.883	45.753
HCRT	chr17:40337481-40337720	Heart_Week5_Specific	41.073	11.261	32.368	4.395	10.637	17.553	4.251	11.909	12.34	2.615	0	0	0.003	0	0	0	0	8.813	0	0	0	8.587	0	29.763	33.33	63.333
KDM5C	chrX:53253901-53254500	Heart_Week5_Specific	33.723	24.164	23.499	20.829	13.334	21.206	23.109	12.737	19.12	45.517	3.901	1.37	1.469	0.515	0.972	0.091	1.078	0.672	0.96	2.621	0	1.637	1.389	2.112	0	1.316
MIR24-2	chr19:13946801-13947060	Heart_Week5_Specific	31.884	14.218	14.019	10.597	13.344	14.884	2.651	14.144	24.07	5.736	0.035	0	0.006	0	0	0	0	NA	NA	NA	NA	NA	NA	NA	NA	NA
FYCO1	chr3:46036941-46037540	Heart_Week5_Specific	41.534	35.03	32.567	27.948	27.957	33.153	31.311	29.974	36.441	6.329	4.079	3.032	1.254	7.27	5.745	0.483	9.824	2.197	1.268	0.753	0.65	1.221	0	0	0.833	0.695
EDN1	chr6:12290541-12290680	Heart_Week5_Specific	70.927	40.873	41.665	15.89	27.55	43.566	40	10	27.083	6.457	0.036	0	0.687	0	0	0	0	20	0	NA	0	0	0	NA	NA	NA
RND1	chr12:49260441-49260600	Heart_Week5_Specific	29.47	11.459	11.25	23.334	6.607	7.205	10.125	16.667	8.121	8.665	0.002	0.161	0.008	0.005	1.402	0	0	100	33.335	NA	0	34.692	45	100	100	73.333
XAB2	chr19:7693581-7693780	Heart_Week5_Specific	28.032	14.498	17.904	12.946	18.908	10.441	4.844	12.895	17.063	23.805	0.628	0.221	8.914	0.197	0.206	1.585	0	6.67	5.56	9.09	0	0	5.88	0	0	0
MEX3D	chr19:1566361-1566500	Heart_Week5_Specific	34.187	18.289	22.003	25.166	6.493	13.029	13.025	14.458	16.27	22.066	0.011	0.055	0.019	0.011	0.133	0	0	0	8.33	0	0	0	12.5	16.67	0	0
FES	chr15:91429221-91429560	Heart_Week5_Specific	39.424	31.867	27.676	33.401	28.818	29.763	22.248	25.963	25.334	10.588	4.898	1.809	0.657	2.025	0.481	0	0	63.842	15.666	8.888	3.125	14.853	9.142	53.75	36.744	39.53
CDKN1A	chr6:36644381-36644520	Heart_Week5_Specific	42.434	9.167	27.495	0	0.793	10.416	9.357	14.262	23.916	24.492	0.004	0.01	0.351	0	1.954	0.558	0	NA	NA	NA	NA	NA	NA	NA	NA	NA
SHANK1	chr19:51219921-51220100	Heart_Week5_Specific	30.764	20.42	20.886	5.683	8.595	13.24	6.613	8.262	14.008	5.78	0.001	0.001	0.002	0.446	0	0	0.099	85.842	11.803	8.009	0	8.255	2.679	62.66	59.274	61.805
CCDC40	chr17:78010981-78011200	Heart_Week5_Specific	45.106	6.364	16.222	19.583	20.053	13.036	28.387	32.744	18.859	3.851	0	0.393	0.787	0.002	0.146	0	0.012	2.273	0	4.762	0	1.19	0	1.388	1.388	0
CEP170B	chr14:105330561-105330760	Heart_Week5_Specific	27.875	15.113	19.99	10.052	13.903	19.806	18.929	13.353	19.38	3.128	0.004	0.254	0.53	0.028	0.641	0	0.007	0.854	0.556	2.5	1.493	0	2.564	1.068	0	0.653
NCALD	chr8:103136721-103136880	Heart_Week5_Specific	40	4.166	26.064	5.263	16.63	16.956	22.002	2.778	11.836	9.332	1.522	0.396	1.219	0.02	0.165	0	0.007	0	0	3.845	0	0	0	12.5	0	11.11
RCSD1	chr1:167597473-167597620	Heart_Week5_Specific	40.942	11.533	16.081	6.179	9.746	6.568	0	10.239	32.025	76.446	0.004	0	0.354	14.089	0.139	0	3.107	0	0	0	0	0	16.67	0	28.57	25
CBS	chr21:44495901-44496140	Heart_Week5_Specific	45.961	24.887	36.18	15.602	23.468	30.285	17.409	26.702	27.984	48.014	0	0.001	0.171	0.003	0	0	0	1.01	5.095	0	0	1.149	0	1.515	3.429	0
IRF2BPL	chr14:77494141-77494520	Heart_Week5_Specific	43.716	26.308	20.228	27.328	25.507	24.059	22.378	26.219	39.002	59.924	1.264	4.247	0.531	0.502	2.546	0	4.158	1.161	0	0	0	1.296	0	0	3.241	0
KCNA4	chr11:30038421-30038760	Heart_Week5_Specific	57.099	35.261	31.811	21.04	16.721	34.823	43.196	34.971	27.811	1.617	0	0.001	0.005	0.008	5.239	0	0	3.065	0.207	0.608	0.694	0.208	1.515	0.741	0.758	0
NPB	chr17:79859721-79860420	Heart_Week5_Specific	31.797	18.87	25.468	18.219	15.364	16.114	15.061	12.817	23.755	2.064	0.12	0	0	0	0	0	0.346	5.988	0	0.755	0.334	0.987	0.962	1.964	2.28	1.253
MN1	chr22:28196601-28196800	Heart_Week5_Specific	41.26	28.043	20.952	20.109	18.419	33.09	23.201	12.618	21.048	7.152	0	0	1.04	0.214	2.879	0	0.01	0	7.638	3.771	5	1.587	5	4.168	2.857	0
LSM14B	chr20:60698001-60698320	Heart_Week5_Specific	50.276	29.098	41.502	26.058	26.628	28.35	15.417	27.373	19.539	29.027	0.933	3.36	2.74	6.464	1.303	0.034	0	0	1.389	0.854	1.709	1.818	0	1.786	0	0
ATP8B2	chr1:154299181-154299380	Heart_Week5_Specific	42.576	10.886	35.164	10.513	16.408	9.284	5.417	9.722	5.555	18.878	2.678	12.652	3.853	0.03	0.663	0	0	33.33	0	0	NA	0	NA	NA	NA	NA
GPR3	chr1:27718121-27718340	Heart_Week5_Specific	36.427	30.433	14.964	9.763	11.112	12.24	13.435	5.166	12.933	3.396	3.643	0	0.286	0.007	0	0	0	5.883	22.223	0	0	0	0	4.3	11.765	17.855
C2CD4B	chr15:62457341-62457740	Heart_Week5_Specific	34.927	16.024	29.38	21.866	14.257	19.541	12.464	15.073	15.057	12.817	0	0	0.207	0.016	0	0	0	6.765	0.863	0.735	0	2.499	3.611	2.014	16.27	1.785
CD93	chr20:23066961-23067160	Heart_Week5_Specific	41.973	21.25	17.459	7.484	13.376	11.944	9.511	18.702	33.463	11.505	0	0.003	0.007	0	0.371	0.782	0.036	19.167	0	0	0	11.377	7.407	43.75	33.332	5.714
EFR3B	chr2:25264541-25264680	Heart_Week5_Specific	40.561	29.417	27.528	14.973	10.757	24.284	18.819	13.625	20.074	2.487	0.01	0	0.01	0.001	0.066	0	0.006	0	0	0	0	0	0	0	0	0
GRIA4	chr11:105480721-105480920	Heart_Week5_Specific	42.047	23.167	11.283	10.484	15.368	18.965	29.528	15.416	29.167	1.191	0.115	0.052	0.056	0.002	0	0	0.003	3.125	12.5	0	0	0	0	0	0	0
C17orf70	chr17:79521021-79521300	Heart_Week5_Specific	33.058	19.643	9.729	8.558	7.912	13.983	24.735	17.559	8.397	22.992	12.381	6.78	5.821	5.403	8.58	1.686	0.026	91.058	12.644	0	4.763	0.347	0	12.777	2.084	20.138
TRNP1	chr1:27320021-27321040	Heart_Week5_Specific	31.765	25.21	26.143	22.391	21.346	21.022	20.369	16.056	17.584	19.468	11.161	6.708	4.603	3.421	3.785	0	0.151	0.427	1.87	2.118	1.532	0.973	1.146	1.057	0.548	2.306
LINC00982	chr1:2984541-2984680	Heart_Week5_Specific	34.716	22.554	24.548	12.188	16.829	21.916	10.518	12.087	9.421	19.42	0	0	0.02	0	0	0	0.005	0	2.222	0	0	0	0	4.722	0	0
SLC20A2	chr8:42398341-42398560	Heart_Week5_Specific	49.919	42.593	13.171	10.833	16.666	20.977	17.524	13.461	12.5	48.684	13.661	10.799	9.404	16.106	1.238	5.888	4.577	18.18	66.67	20.835	0	0	12.5	55.715	41.665	87.5
THSD7A	chr7:11871321-11871920	Heart_Week5_Specific	45.495	16.775	19.824	13.216	24.273	26.733	25.019	35.232	29.572	3.472	0	0	0.072	0.022	0.28	25.27	11.001	1.786	0	1.071	1.282	0.303	0	0	0	0
SLC2A4	chr17:7185741-7185960	Heart_Week5_Specific	47.393	18.125	32.958	2.65	11.884	11.858	10.173	29.222	16.114	12.229	0	0.007	0	0	0	0	0	0	0	0	0	0	5.358	3.176	0	6.666
ST6GALNAC4	chr9:130680641-130680880	Heart_Week5_Specific	45.354	12.342	36.714	17.485	16.679	6.476	4.783	12.418	16.495	42.251	3.13	0.019	0.027	0.008	0.517	0	0.059	75	16.67	NA	0	0	NA	NA	80	100
SEMA3B	chr3:50304861-50305120	Heart_Week5_Specific	34.517	19.855	20.253	9.618	15.273	12.085	24.092	22.737	22.248	13.899	0.029	0	0.575	0	0.018	0	0	0.569	0	5.479	0	0	0	0	5.729	0
HS6ST1	chr2:129074321-129074500	Heart_Week5_Specific	30.346	12.072	17.215	9.976	7.056	7.589	16.846	21.358	18.763	13.328	0.882	0.437	2.199	0.403	35.482	20.836	6.663	66.67	14.29	0	0	0	0	0	0	25
SSU72	chr1:1509821-1510680	Heart_Week5_Specific	33.235	30.592	25.857	29.487	27.831	29.383	29.206	26.704	27.301	64.209	20.512	18.919	24.636	22.661	33.479	2.361	0.057	2.25	1.089	1.022	0.531	1.491	1.218	0.874	0.415	2.453
INPP4B	chr4:143767281-143767940	Heart_Week5_Specific	37.088	19.427	26.61	14.511	17.159	18.263	26.858	25.082	26.683	8.071	0	0.001	1.02	0.005	5.241	7.318	0.002	1.022	0.235	1.51	4.16	2.337	0.953	1.687	0.981	1.187
MAPKAPK2	chr1:206859241-206859700	Heart_Week5_Specific	33.385	13.863	16.454	9.587	14.404	16.63	22.558	24.297	22.942	74.62	0.011	0	0.451	0	0.315	0.058	0.199	4.829	0	1.667	0	0.535	1.429	0	0	3.703
GLP1R	chr6:39016241-39016440	Heart_Week5_Specific	36.83	17.98	26.01	14.812	9.916	17.032	25.326	15.269	24.988	1.317	0	0	0.001	0.004	0	0	0.001	3.125	1.923	0	2.5	0	0	0	0	0
NTN1	chr17:8924661-8925180	Heart_Week5_Specific	42.349	28.128	30.331	23.312	15.57	26.993	26.021	12.65	25.175	6.097	0.001	0.002	0.086	0.003	0	0	0.007	0	0	2.212	2.083	0.904	3.333	2.992	5.555	0
CHMP4C	chr8:82644501-82644780	Heart_Week5_Specific	49.469	18.144	30.444	15.624	18.212	10.863	39.693	15.339	18.611	2.412	0	0.001	0.272	0.001	1.064	0	0.026	0	2.857	0	0	1.128	0	2.142	0	2.5
GPI	chr19:34856561-34856740	Heart_Week5_Specific	36.223	26.923	22.576	21.087	14.19	11.766	11.712	22.918	20.828	306.3	40.864	46.022	40.049	21.284	44.638	70.425	66.861	0	0	0	11.11	0	7.145	6.25	0	0
ARVCF	chr22:20003541-20004840	Heart_Week5_Specific	35.907	31.286	31.854	31.025	26.354	30.737	30.667	28.468	27.294	18.36	1.593	2.74	3.347	7.373	7.528	0	0.093	1.356	0.902	1	0.668	1.15	0.944	1.469	1.187	0.217
SLC7A1	chr13:30169681-30170300	Heart_Week5_Specific	42.558	29.447	23.765	20.724	15.234	21.509	35.685	23.394	21.489	9.101	0.516	0.294	0.378	0.005	2.265	1.39	0.482	1.669	0	0.866	0	3.36	0.513	0	0	0
LINC00957	chr7:44080061-44080440	Heart_Week5_Specific	35.011	13.019	20.572	11.466	20.736	24.009	25.824	21.763	21.215	3.358	0	0	0.013	0.154	0	0	0	0	0.953	1.584	0.833	0.478	1.818	0.521	0	4.598
CACNA1C	chr12:2161761-2162540	Heart_Week5_Specific	32.936	22.992	27.956	20.091	21.107	26.81	23.547	18.392	24.125	27.66	0.002	0.007	1.272	0.014	0.005	0	0.008	1.818	1.683	1.319	1.265	1.046	0	4.167	3.417	0
THBS1	chr15:39872781-39873700	Heart_Week5_Specific	36.023	30.822	28.395	21.413	19.897	24.682	27.051	24.332	22.533	25.398	1.888	0.863	0.995	0.101	3.326	0.053	0	0.831	1.152	0.768	1.572	1.574	2.24	1.176	1.733	1.667
LAMC1	chr1:182993061-182993420	Heart_Week5_Specific	43.99	22.392	18.382	25.268	22.546	16.935	35.513	23.048	32.431	78.196	60.466	40.265	42.157	33.374	52.753	49.167	64.591	1.538	0	1.341	1.538	0	0.699	2.083	0.694	0
PKM	chr15:72522301-72522980	Heart_Week5_Specific	41.919	24.392	27.349	15.435	20.466	21.686	19.436	34.124	28.81	714.715	89.626	76.381	55.862	56.024	125.412	115.255	132.355	1.373	0.292	2.15	1.603	0.108	0.755	0.787	1.804	0.395
CRABP2	chr1:156674701-156674980	Heart_Week5_Specific	34.183	18.141	17.355	9.113	11.886	11.977	21.184	17.848	27.025	211.206	0.361	0	0.078	0	15.176	0	0	0	1.25	1.571	1.25	1.587	0	2.273	2.476	0
RP11-305E17_6	chr1:100731341-100731480	Heart_Week5_Specific	51.83	19.16	8.101	16.19	18.363	40.833	29.286	23	25.306	2.663	0	0	0.002	0.007	2.974	0	0	0	0	12.5	0	0	0	0	0	0
IL17B	chr5:148784501-148784700	Heart_Week5_Specific	42.298	12.292	32.681	11.687	12.776	19.572	11.753	26.946	10.75	2.636	0.264	1.143	0.03	0.013	0	0	0.017	30.793	21.427	3.1	0	0	5.555	32.5	35.512	55
ABCB4	chr7:87105101-87105320	Heart_Week5_Specific	31.477	21.038	24.697	19.918	20.871	15.544	15.057	14.29	10.795	2.636	0.093	0	0.011	0.001	0.501	0	0.001	1.19	0	1.253	0	0.781	0	1.136	4.166	0
RHBDL1	chr16:725541-726000	Heart_Week5_Specific	31.504	13.396	26.397	14.52	12.923	18.397	21.377	16.574	19.352	4.513	0	0	0.003	0	0.79	0	0	3.355	1.114	1.036	5.469	1.107	0.334	4.413	2.595	8.73
NES	chr1:156647121-156647420	Heart_Week5_Specific	60.669	20.736	19.752	19.017	16.663	19.971	27.704	33.6	51.183	178.75	0.778	0.258	0.763	0.08	4.232	0	0	1.491	0	2.884	0.65	3.68	3.076	0.793	2.778	0
ZFP36	chr19:39897621-39897760	Heart_Week5_Specific	43.307	18.445	25.467	14.948	22.461	16.695	14.483	35.237	27.041	30.344	0.167	0.033	0.879	0.295	7.814	47.551	39.703	NA	NA	NA	0	0	NA	0	NA	NA
ABHD17A	chr19:1884401-1884580	Heart_Week5_Specific	26.868	7.287	21.424	3.777	5.334	10.379	13.185	9.82	12.153	55.264	0.075	0.08	0.226	0	0.009	0	0	19.21	0	6.73	3.125	0.832	5	8.333	16.587	9.127
TMCO1	chr1:165798121-165798540	Heart_Week5_Specific	49.676	32.881	20.413	30.887	36.31	23.542	25.521	32.994	13.929	24.876	6.621	3.753	17.533	0.113	41.949	106.2	0.003	0	0	2	0	0	0	0	4.166	0
TRIM8	chr10:104404641-104404960	Heart_Week5_Specific	36.586	22.866	16.365	11.705	11.364	18.676	19.575	30.067	16.39	46.732	3.32	3.603	3.585	2.134	9.507	7.107	4.966	0.585	0.312	0.629	0.57	0.815	5.635	0.699	4.289	1.333
IGF2-AS	chr11:2161881-2162220	Heart_Week5_Specific	32.982	16.147	26.168	15.335	11.022	20.891	19.562	18.725	23.015	1.251	0	0	0	0	0.052	0	0	2.398	0.329	2.153	0.159	0.585	1.253	0.439	0	0.962
IRS2	chr13:110437821-110438380	Heart_Week5_Specific	29.524	19.472	19.174	15.04	17.165	15.195	16.466	21.516	25.755	9.153	0.986	0.353	0.101	0.008	1.491	2.011	0.006	0.866	0.812	0.633	1.112	1.003	0.313	1.062	0.803	1.37
RP11-332H18_4	chr17:59487881-59488080	Heart_Week5_Specific	29.271	23.153	16.743	14.341	19.45	19.323	22.202	16.514	23.167	4.723	0	0	0.77	0.001	0.009	0	1.356	15.207	0	0.646	1.515	0.734	1.944	2.286	2.777	0
DBI	chr2:120124921-120125300	Heart_Week5_Specific	47.567	18.19	22.21	15.952	14.918	28.59	28.939	38.449	18.099	89.421	15.943	3.287	8.523	40.638	36.805	125.487	0.142	0	2.857	0.78	0	0.971	0	0	2.222	0
LRP5	chr11:68079801-68080560	Heart_Week5_Specific	39.212	25.361	29.454	14.02	15.919	19.669	25.517	18.232	27.816	27.434	5.293	4.673	5.841	4.927	8.764	0.001	20.192	1.173	1.721	1.602	0	0.595	0.505	0.557	0	0
NTN1	chr17:8924301-8924620	Heart_Week5_Specific	41.045	21.279	26.305	24.732	13.544	19.822	19.84	24.048	34.368	6.097	0.001	0.002	0.086	0.003	0	0	0.007	0	2.5	0	4.862	0.986	0	3.333	3.334	0
C20orf166	chr20:61147301-61147500	Heart_Week5_Specific	37.071	22.639	20.677	9.138	7.584	13.202	12.01	24.019	23.807	8.109	0	0	0.001	0.001	0	0	0.002	22.473	0	1.11	0	1.01	0	0	8.333	0
ADAP1	chr7:993961-994520	Heart_Week5_Specific	36.321	29.031	20.201	14.738	16.435	17.546	24.805	26.429	18.709	4.507	0.033	0.042	0.06	0	0.06	0	0	0	2.284	1.861	1.261	0.643	0.327	0.635	1.176	2.651
C8orf58	chr8:22455601-22455880	Heart_Week5_Specific	51.04	26.207	30.556	15.475	29.444	28.055	26.347	40.909	15.666	15.872	0.03	0.091	1.786	0	2.673	0	0	0	0	0	0	0	0	0	NA	0
CLEC2L	chr7:139207701-139207920	Heart_Week5_Specific	38.918	19.476	17.245	4.713	24.082	21.783	8.929	11.344	0	3.205	0	0.209	0.549	0.011	0	1.719	0	16.237	0	0	0	1.138	0	3.03	2.777	0
SNAI1	chr20:48597541-48597700	Heart_Week5_Specific	40.905	14.285	21.004	9.513	16.513	17.372	18.684	35.159	18.179	11.705	5.076	0.392	4.459	0.416	0.829	15.749	0	63.4	0	0	0	0	4.165	52.777	20	0
GYPC	chr2:127413641-127413980	Heart_Week5_Specific	43.467	32.037	29.583	23.584	27.153	15.573	21.408	23.592	33.505	61.923	8.358	6.023	9.004	8.7	3.809	0	29.822	0.471	2.083	1.263	1.504	0.29	0	0.72	1.333	0
RASGRP2	chr11:64512901-64513840	Heart_Week5_Specific	42.406	25.855	34.289	24.691	16.542	28.801	18.088	17.842	26.52	35.638	16.019	21.156	13.206	6.929	0	0	3.587	2.621	1.506	0.464	2.058	1.526	1.813	1.182	1.635	0.497
EVI5L	chr19:7896281-7896440	Heart_Week5_Specific	34.672	13.299	25.436	11.448	10.544	19.81	14.363	25.634	15.382	11.848	0.036	0.005	0.16	0.014	0.47	7.459	0.022	66.67	10	15.22	13.64	9.43	11.11	22.22	56.76	57.14
FOXP4	chr6:41513641-41515060	Heart_Week5_Specific	38.458	27.495	30.553	24.07	25.379	24.793	29.293	20.007	32.232	40.37	0.342	1.199	4.817	0.095	2.063	0.028	0.002	3.05	3.615	4.877	1.014	1.676	3.461	0.811	1.366	0.482
USF2	chr19:35758521-35758740	Heart_Week5_Specific	58.939	22.052	24.701	15.152	24.802	18.421	45.655	33.411	6.25	107.517	9.216	13.988	6.976	4.577	6.255	24.074	9.72	1.389	0	0	3.571	0	0	0	4.074	0
LTC4S	chr5:179220501-179220680	Heart_Week5_Specific	29.683	9.225	22.551	6.401	10.703	11.487	9.82	14.152	20.258	2.211	0	0	0	0	0	0	0	NA	NA	NA	NA	NA	NA	NA	NA	NA
ATP6V0C	chr16:2562861-2563140	Heart_Week5_Specific	30.651	17.242	24.868	13.101	15.233	12.479	14.187	20.343	21.773	104.684	5.504	9.138	20.75	7.512	8.727	19	5.314	48.623	0	0.82	0	1.213	0	11.905	13.333	17.59
SRL	chr16:4290761-4290980	Heart_Week5_Specific	47.005	8.746	21.331	8.13	11.8	13.826	16.512	15.801	39.822	36.872	0	0	0.017	0.008	0	0	0.01	24.09	2.082	0	0	0	0	13.635	6.44	7.5
TTC40	chr10:134755941-134756300	Heart_Week5_Specific	38.095	31.258	29.15	22.594	24.46	22.356	23.128	21.561	31.533	1.555	2.017	0	0.063	0.003	0	0	0.002	1.875	0.392	1.812	1.922	1.4	1.741	1.176	0.556	5.417
ACSS3	chr12:81330581-81331180	Heart_Week5_Specific	43.136	21.509	22.978	14.179	12.277	16.378	34.933	26.293	23.873	4.725	0.028	0.013	0.008	0.004	0.121	0	0.593	2.23	1.369	1.557	2.19	0.305	1.349	0.257	1.307	5.518
NID1	chr1:236227461-236227780	Heart_Week5_Specific	43.561	12.151	20.182	17.966	10.444	13.336	20.367	28.504	33.843	71.396	0.689	0.003	0.092	0.818	14.026	174.065	226.306	0	0	1.802	0	0	0	0	0	3.334
CACNB2	chr10:18429181-18430300	Heart_Week5_Specific	40.618	28.62	33.997	23.737	17.304	17.855	26.312	20.573	24.284	11.866	0.129	0.002	0.648	0.468	1.979	0	0.035	0.638	0	0.944	0.874	1.024	1.161	1.471	0.167	1.772
PACSIN1	chr6:34433081-34433220	Heart_Week5_Specific	27.164	9.073	17.565	12.126	14.474	10.573	14.546	4.824	20.105	1.879	0.075	0.157	0.533	0.294	0	0	0.008	3.333	0	0	0	0	0	0	4.165	0
SOBP	chr6:107809461-107809700	Heart_Week5_Specific	49.991	12.809	12.5	16.575	5.179	15.498	26.598	25.686	38.466	14.234	2.029	0.269	1.477	0.634	3.4	0.578	7.49	2.083	3.125	0	0	0	0	0	8	20.138
SCARF1	chr17:1547083-1547120	Heart_Week5_Specific	17.565	9.064	11.056	6.311	4.952	1.714	5.171	1.709	11.355	18.841	0.003	0.006	0.007	0	0.01	0	0	0	3.36	4.077	2.273	0	0	0	0	4.168
ARHGAP23	chr17:36585421-36585640	Heart_Week5_Specific	32.419	16.761	25.833	9.235	13.721	8.032	11.707	11.133	20.492	43.59	0.007	0.858	1.298	0.086	5.356	0.017	0.671	0	0	0	NA	0	0	0	16.67	NA
HCN4	chr15:73660541-73661560	Heart_Week5_Specific	31.701	23.797	23.446	17.403	18.573	21.442	15.321	23.692	13.031	32.209	0.546	0.932	0.803	2.153	0.003	0	0.143	1.391	0.7	0.883	2.752	0.532	0.15	0.622	0.96	0.952
C1QL1	chr17:43046861-43047020	Heart_Week5_Specific	26.829	5.752	15.325	10.59	13.76	11.185	21.916	12.314	15.065	2.582	0	0.02	0.02	0.021	0	0	0	12.765	3.335	1.615	3.335	0	11.28	3.572	26.145	83.335
PTGS2	chr1:186649301-186649640	Heart_Week5_Specific	49.693	36.306	28.788	27.426	22.313	41.087	36.475	25.526	31.067	8.019	0	0	0.457	0	0	0	0	0	2.778	0.323	0	2.469	0	0	6.667	0
DNLZ	chr9:139258941-139259320	Heart_Week5_Specific	30.689	21.24	26.283	21.13	17.511	14.645	15.811	14.531	14.768	16.194	1.413	1.743	2.171	0.248	0	0	0	29.31	13.063	2.083	1.786	7.143	8.333	27.413	54.251	45.048
UBE2I	chr16:1358661-1360420	Heart_Week5_Specific	36.736	28.062	29.954	24.873	23.611	30.332	28.297	32.581	28.383	67.862	38.991	31.794	23.086	49.436	20.001	101.76	22.307	1.168	1.846	1.87	0.403	0.694	2.093	0.905	0.499	1.883
EGFL7	chr9:139552801-139552940	Heart_Week5_Specific	36.955	12.397	23.784	24.544	11.688	9.414	0.481	6.998	16.029	150.733	7.252	19.05	41.597	18.502	1.012	28.254	8.286	NA	NA	NA	NA	NA	NA	NA	NA	NA
ACKR3	chr2:237477461-237477660	Heart_Week5_Specific	48.413	18.333	31.894	0	7.659	10.416	7.407	0	28.571	78.499	0	0.002	0.038	0	0	0.041	0.003	6.666	0	0	0	0	0	16.665	NA	0
PDE4B	chr1:66257921-66258100	Heart_Week5_Specific	37.141	29.603	12.719	9.786	7.22	9.367	21.296	13.201	5.128	3.144	0	0.019	0.315	0.002	0.002	0.048	0.003	0	2.084	2.941	2	1.588	2.084	0	0	0
CPNE7	chr16:89642181-89642460	Heart_Week5_Specific	32.436	13.739	22.001	15.689	9.572	22.406	10.756	16.367	23.583	5.053	0	0.009	0.688	0.001	0	0	2.056	0	0.592	2.677	0	2.818	3.846	4.286	0	0
HIC1	chr17:1958021-1958500	Heart_Week5_Specific	51.149	45.485	37.746	32.133	31.316	41.256	34.198	38.97	37.809	44.4	0	0	0.069	0.032	0.755	0	6.035	5.556	3.928	2.072	1.889	0.634	0	0	4.444	0.893
SAMD10	chr20:62610681-62611160	Heart_Week5_Specific	31.147	23.526	25.251	17.395	15.871	21.602	23.423	23.187	22.937	6.351	0	0	0.296	0.119	0.432	0	0	0.878	0.769	2.102	0.235	0.642	0	1.738	2.323	0
DLG4	chr17:7124221-7124380	Heart_Week5_Specific	36.979	14.375	21.686	16.675	7.819	23.345	7.777	26.082	19.557	23.139	0.427	0.33	1.089	0.002	0	0	0.016	65.557	0	6	0	6.667	4.647	88.89	53.175	39.073
TGM2	chr20:36793501-36793940	Heart_Week5_Specific	43.368	27.977	32.058	22.776	23.487	18.428	30.958	19.041	11.591	157.435	0	0.044	0.44	0.01	0.361	2.761	0	2.724	0	2.193	0	1.185	2.244	1.299	0	0
PROB1	chr5:138728885-138728940	Heart_Week5_Specific	37.381	22.875	17.188	21.716	10.176	21.041	19.436	25.711	6.061	14.2	0	0	0	0	0	0	0.014	0	0.695	0	0	1.043	0	0	11.667	8.333
LIMD2	chr17:61778321-61778640	Heart_Week5_Specific	34.914	20.721	31.892	15.799	16.152	17.18	19.799	18.557	20.276	42.477	0.657	0.969	1.861	0.987	5.168	0.636	0	4.166	0	1.874	0	2.705	0	1.562	0	0
TMEM74B	chr20:1165581-1166460	Heart_Week5_Specific	36.504	25.481	21.341	14.015	14.621	25.691	15.074	20.536	27.817	9.557	0.105	0.015	0.245	0.015	0	0	0.054	1.104	2.692	0.108	0	0.42	0.94	0.476	0.263	0
TMEM204	chr16:1578001-1578280	Heart_Week5_Specific	40.499	21.765	12.521	15.418	15.025	12.972	21.079	29.829	30.217	10.287	0.428	0.245	0.689	0.511	4.08	0	19.313	19.443	11.568	0.512	0	0	0.646	25.55	5.468	10.858
JPH1	chr8:75233481-75234020	Heart_Week5_Specific	39.452	22.155	31.667	10.315	14.326	16.895	18.793	21.548	25.646	14.079	0.114	0.005	0.55	0.427	0.023	0	0.003	0.88	1.763	0.999	2.404	0.874	2.203	2.168	1.991	1.056
KCNA4	chr11:30037761-30037980	Heart_Week5_Specific	33.59	3.333	14.205	3.125	9.662	14.619	25.473	15.555	14.754	1.617	0	0.001	0.005	0.008	5.239	0	0	0	3.03	5.62	0	2.778	2.083	0	4	14.666
PTH2	chr19:49925641-49926100	Heart_Week5_Specific	30.749	22.562	25.55	14.259	14.69	20.91	16.968	14.549	19.627	1.6	0	0	0.015	0	0	0	0	1.62	2.46	1.207	0.838	0.203	0	2.904	0.694	0.49
PPDPF	chr20:62153501-62153680	Heart_Week5_Specific	39.377	27.409	24.921	8.849	9.647	18.743	1.632	11.449	11.627	200.446	0.1	0.044	0.088	0	0.043	0.295	0.7	35.745	30	3.845	0	7.28	11.697	26.912	34.127	39.235
CRAMP1L	chr16:1665041-1665200	Heart_Week5_Specific	41.059	19.166	23.281	3.125	19.457	16.599	22.407	3.333	0	10.746	4.538	5.371	4.837	1.138	2.911	0.014	0.431	0	0	0	0	0	0	0	12.5	0
MMP11	chr22:24109941-24110400	Heart_Week5_Specific	45.075	20.751	25.271	22.573	18.226	20.132	40.984	17.251	21.862	16.081	3.327	2.222	10.769	3.596	23.3	0	1.218	0	1.667	1.283	0	0.336	0	0	0	0
CEND1	chr11:788721-788880	Heart_Week5_Specific	26.918	18.346	18.362	15.978	19.289	18.79	15.403	9.29	20.039	6.693	0	0.023	0.06	0.388	0.009	0	0	55.27	11.11	0	0	19.443	0	52.38	42.59	36.36
HOXB-AS1	chr17:46620541-46621260	Heart_Week5_Specific	39.403	27.755	28.794	17.127	22.741	25.506	19.225	22.543	32.725	1.089	0	0	0.243	0.218	0	0	0.006	1.192	1.604	1.401	0.292	0.689	1.946	0.421	0.873	1.511
PPP1R18	chr6:30654121-30654920	Heart_Week5_Specific	43.653	38.324	33.302	38.298	35.359	31.283	32.049	29.44	29.635	23.811	10.748	8.888	10.11	5.736	8.542	0	0.596	0.833	3.347	3.469	0.556	3.017	0.585	3.987	0	0.794
MAVS	chr20:3827261-3828080	Heart_Week5_Specific	41.626	29.413	37.53	24.457	23.662	27.827	30.638	23.493	29.028	17.904	4.057	7.453	0.935	0.683	0.045	0	0.138	1.598	0.625	1.913	0	0.428	0.238	0.326	0.741	1.047
BMP10	chr2:69098401-69098560	Heart_Week5_Specific	38.849	16.665	30.143	3.889	3.175	5.942	12.962	0	0	19.624	0	0	0.003	0.019	0	0	0	18.255	NA	0	0	7.145	0	66.665	NA	NA
SEL1L3	chr4:25865601-25865760	Heart_Week5_Specific	30.484	20.001	18.698	18.589	21.889	15.34	20.238	15.916	7.138	4.698	0	0.003	0.491	0.002	0.026	0	0.003	29.443	0	0	4.167	4.763	0	5.557	30	58.57
GJA3	chr13:20735721-20735980	Heart_Week5_Specific	38.717	9.408	20.854	11.282	15.818	15.75	32.421	18.31	21.738	14.348	0	0	0.893	1.54	0	0	0.448	2.857	2.857	0	0	2.214	1.429	0	1.786	0
TPPP	chr5:693061-693260	Heart_Week5_Specific	25.124	11.802	13.228	9.256	10.504	10.268	10.137	22.93	12.29	3.902	0.068	0.293	0.291	0.01	0	0	0.114	1.248	1.088	0.549	0	0.397	0.595	1.816	0.51	0
PRRT2	chr16:29824161-29824360	Heart_Week5_Specific	45.383	20.938	38.671	15.352	19.408	10.069	21.091	19.188	9.231	6.86	0.014	1.429	0.101	0	0.015	0	0	NA	NA	NA	NA	NA	NA	NA	NA	NA
TMEM240	chr1:1473841-1474000	Heart_Week5_Specific	30.492	16.871	15.399	5.494	10.343	11.436	9.584	23.98	17.892	4.706	0	0	0.002	0	0	0	0	87.614	9.171	5.674	5.705	5.248	9.573	69.317	77.939	71.285
ALDH1B1	chr9:38392461-38393020	Heart_Week5_Specific	53.522	42.292	40.784	28.705	33.013	34.354	44.524	40.338	40.493	13.243	1.079	1.934	0.011	0.097	4.772	5.382	0	0.676	0	0.361	1.034	1.19	0.926	0	0	2.15
MFAP4	chr17:19290021-19290260	Heart_Week5_Specific	29.642	12.02	17.621	11.546	5.925	16.279	15.641	22.427	18.928	37.114	0	0	0.25	0.486	51.112	16.941	65.497	19.088	1.428	3.962	2.5	2.206	1.25	5.334	11.334	19.586
FAM160A1	chr4:152330741-152330880	Heart_Week5_Specific	31.451	9.63	26.917	18.894	17.487	14.234	12.333	10.729	12.976	1.604	0.582	1.073	0.647	0.611	0	0	0.005	2.534	0.642	1.087	0	1.715	0	1.299	2.075	2.48
KLHL36	chr16:84682801-84683000	Heart_Week5_Specific	30.603	13.357	8.863	8.809	11.044	6.79	27.139	8.614	6.666	9.707	1.562	2.673	7.016	0.387	8.565	0.645	0.283	1.78	4.286	2.262	0	0.889	0	0	3.431	5
PROX1	chr1:214160901-214161480	Heart_Week5_Specific	64.827	23.361	37.757	20.319	22.932	26.835	42.601	31.928	53.055	23.529	0	0	0.283	0.004	0.318	0	0.004	0	0	4.87	0	0.428	4.166	0	0	0
CDC42EP2	chr11:65081861-65082660	Heart_Week5_Specific	43.612	34.802	35.86	34.263	32.878	34.712	40.833	39.226	35.601	4.967	0.718	0.401	0.021	0	5.174	0	0	0.924	0.422	0.713	0.88	2.084	1.498	0.523	2.028	1.026
HAND2	chr4:174449621-174449940	Heart_Week5_Specific	35.909	16.131	27.729	16.736	14.871	25.931	24.808	21.566	25.07	118.067	0	0	1.317	0.394	2.909	0	0.018	1.818	0	0	0	0	9.723	0	0	11.365
NFATC4	chr14:24837881-24838116	Heart_Week5_Specific	52.825	27.753	32.237	11.999	11.614	19.988	35.731	13.667	34.583	25.122	1.182	7.708	6.093	0.979	15.562	0	73.313	2.382	0	0.866	6.192	1.96	15	0	0	0
RP11-1035H13_3	chr16:18812301-18812480	Heart_Week5_Specific	30.178	16.453	25.449	16.181	16.263	11.855	19.524	9.296	12.399	17.444	0.258	0.087	0.215	0.222	0.101	0	0.004	0	0	0	0	0	0	0	0	0
MYH6	chr14:23878521-23878700	Heart_Week5_Specific	35.795	16.624	30.03	6.008	7.4	8.251	9.742	5.714	1.967	239.524	0	0	0.002	0.008	0	0	0.004	57.14	0	NA	0	0	NA	100	NA	NA
FOXN3-AS1	chr14:89884121-89884540	Heart_Week5_Specific	41.313	14.025	34.035	20.542	18.583	12.541	25.05	22.953	25.886	1.881	0	0	0	0	0.033	0	0	2.814	3.262	0.588	0	0.478	1.111	3.305	6.071	1.429
ZNF747	chr16:30547061-30547360	Heart_Week5_Specific	67.473	31.149	30.653	7.315	23.618	12.804	50.714	25.495	40.774	3.071	0.018	0.421	0.468	0.003	1.556	0	2.109	0	0	0	0	0	0	0	0	0
GIPR	chr19:46172401-46172540	Heart_Week5_Specific	41.063	29.249	14.413	19.208	14.715	13.75	31.336	9.335	21.13	6.302	0.036	0	0.001	0.011	0	0	0.017	NA	0	0	NA	0	0	0	0	NA
NCALD	chr8:103136301-103136640	Heart_Week5_Specific	43.217	24.54	33.973	18.728	32.906	24.215	27.605	33.877	26.872	9.332	1.522	0.396	1.219	0.02	0.165	0	0.007	1.212	0	2.917	0	1.515	0	0	1.111	0
SNCG	chr10:88718281-88718500	Heart_Week5_Specific	28.114	9.147	15.608	7.933	11.424	8.315	15.116	23.079	16.699	14.607	0	0	0	0	11.079	1.48	0.057	28.465	1.01	0.205	0.769	1.25	10.184	10.328	10.685	11.112
FBRSL1	chr12:133069101-133069156	Heart_Week5_Specific	26.767	5.557	7.78	6.667	9.603	0	2.38	21.98	0	50.236	0.701	0.762	2.321	0.034	1.965	3.265	0.012	72.73	14.29	0	0	0	0	83.33	57.14	NA
SV2A	chr1:149888441-149888640	Heart_Week5_Specific	20.374	10.324	13.017	7.595	8.135	10.263	17.869	8.004	7.807	4.043	0.21	0.313	0.242	0	2.85	0	0.12	8.333	0	0	0	0	0	33.335	10	NA
RP11-1055B8_7	chr17:79372181-79372620	Heart_Week5_Specific	36.303	28.889	31.683	21.131	22.071	20.032	21.603	17.845	21.562	8.901	0.077	1.092	0.252	0.271	0.975	0	0.836	1.099	0	12.38	0	0.481	14.423	3.03	0	23.887
LRRC14B	chr5:193041-193240	Heart_Week5_Specific	37.904	16.337	26.054	5.804	14.179	9.63	9.584	16.167	28.044	18.087	0	0	0.001	0	0	0	0	85.71	75	NA	0	33.33	NA	NA	NA	100
SDK2	chr17:71639021-71639280	Heart_Week5_Specific	41.001	16.661	15.027	21.075	19.465	11.692	32.273	25.535	28.345	7.451	0.36	0.001	0.012	0.084	3.937	0.001	0.141	0	1.709	0.531	0.641	0.296	0	0	1	1.429
KDM6B	chr17:7741761-7741940	Heart_Week5_Specific	60.002	33.33	39.66	30.714	11.808	20.032	19.5	24.61	45.758	23.194	0.215	0.627	0.279	0.071	0.102	0.159	0.678	NA	NA	NA	NA	NA	NA	NA	NA	NA
HEG1	chr3:124775401-124775560	Heart_Week5_Specific	71.35	13.333	48.372	6.364	14.425	12.829	8.333	33.331	46.667	31.79	0.015	0.007	1.872	0.032	1.588	0.022	3.63	4	4.773	4.444	0	4.5	0	0	0	0
MEN1	chr11:64577261-64577740	Heart_Week5_Specific	32.488	25.692	26.508	16.413	18.809	19.202	24.949	17.864	17.343	22.743	6.652	12.13	9.094	10.36	11.113	5.57	6.088	1.579	0.32	2.04	1.314	0.516	1.875	2.29	3.462	0.483
PFKP	chr10:3108921-3109240	Heart_Week5_Specific	32.575	19.181	27.152	9.635	16.875	7.594	14.797	15.035	16.525	291.03	1.67	0	0.366	0.009	17.782	0	0.003	0	0.51	1.27	0.697	0.357	0.649	1.096	2.857	1.538
LAD1	chr1:201368441-201369060	Heart_Week5_Specific	34.887	23.658	29.029	14.492	19.79	26.549	17.31	18.012	19.709	2.914	0.421	0.019	0.024	0.007	0	0	0.002	0.802	1.215	1.511	0.624	1.692	1.469	1.973	1.543	2.604
PRKG1	chr10:52751321-52752260	Heart_Week5_Specific	37.008	19.077	20.399	10.85	7.863	17.463	26.645	22.062	25.139	3.613	0.009	0.002	0.579	0.002	1.257	0.316	0.003	0.924	1.264	0.68	1.446	0.179	0.76	0.69	0	0
CDR2L	chr17:72983881-72984220	Heart_Week5_Specific	34.587	25.473	24.62	17.061	17.309	23.708	16.27	21.052	28.717	9.47	0.625	0.227	0.546	0.949	0.506	0	0.039	0.5	0	0.602	0	0.852	0.658	0	0.695	1.786
CMYA5	chr5:78985421-78986200	Heart_Week5_Specific	39.723	28.463	23.313	25.111	20.167	23.354	21.477	25.328	36.421	8.368	3.017	0.1	3.439	0.704	0.911	0.139	6.595	2.248	0.469	2.45	0	0.466	0.806	3.648	3.388	0
MYL9	chr20:35169121-35170120	Heart_Week5_Specific	35.122	21.966	27.716	12.504	14.989	20.843	26.413	18.46	21.774	969.259	3.415	0.501	0.964	1.871	2.57	3.55	1.397	3.829	1.041	0.9	0.22	0.295	3.342	1.769	2.995	4.609
GPI	chr19:34857101-34857300	Heart_Week5_Specific	22.958	8.841	16.232	5.095	7.393	8.564	6.175	17.965	9.47	306.3	40.864	46.022	40.049	21.284	44.638	70.425	66.861	40	25	16.67	0	5.26	0	100	40	14.29
PLEK2	chr14:67877101-67877300	Heart_Week5_Specific	30.742	23.364	11.461	15.731	5.779	12.841	8.6	5.803	19.698	5.308	0	0	0.046	0.045	0	0.503	1.901	70.395	2.63	11.145	0	0	28.335	97.06	62.82	92.855
IFFO2	chr1:19283701-19283880	Heart_Week5_Specific	28.106	13.456	25.177	15.231	12.551	14.979	18.26	10.576	13.022	7.283	0.002	0.021	0.263	0.004	0.201	0	0.044	0.833	0	0	0.926	0.645	0	2.304	4.06	0
WIPI1	chr17:66453081-66453240	Heart_Week5_Specific	32.274	14.073	15.649	3.641	8.172	16.173	7.483	25.759	14.966	23.199	6.01	3.001	6.333	4.145	8.312	32.85	0.971	2.63	2.565	0.725	1.925	0.66	0	0	1.56	0
ZFP41	chr8:144328201-144328340	Heart_Week5_Specific	52.243	11.635	13.788	15.409	13.146	19.291	6.489	11.118	46.969	2.131	0.186	0.159	0.062	0.053	0.128	0	0	0	2.083	0.889	1.299	1.099	6.169	0	0	2.382
GAS7	chr17:10101401-10102520	Heart_Week5_Specific	35.871	22.012	24.667	22.561	24.938	25.662	27.37	27.673	33.256	14.207	4.504	3.176	4.496	5.462	7.812	0.036	113.639	0.487	1.312	0.989	0.689	1.831	2.071	0.306	0.982	1.899
EPHA2	chr1:16483441-16483620	Heart_Week5_Specific	37.889	12.389	32.587	13.151	13.249	2.361	14.797	12.121	16.306	35.68	0	0.124	0.875	0.001	2.574	0.027	0.001	5.555	NA	0	NA	0	21.43	NA	50	66.67
ZNF70	chr22:24094361-24094520	Heart_Week5_Specific	36.924	23.414	23.567	11.798	11.37	18.782	7.994	20.805	1.818	1.354	0.003	0	0.048	0	0	0	0	0	19.645	1.925	0	10	6.67	100	22.22	0
MLKL	chr16:74734541-74734900	Heart_Week5_Specific	43.753	20.214	17.044	19.155	11.59	16.1	11.193	37.719	25.691	2.314	0	0	0.002	0.002	0	0	0.006	9.439	0.897	5.023	1.973	5.889	0.476	3.419	0	0
SLC26A10	chr12:58013401-58013680	Heart_Week5_Specific	27.478	21.939	21.608	14.494	10.066	12.74	14.822	14.817	17.468	4.317	1.663	0	0.551	0	0	0.516	0	0.725	2.5	1.134	0	0.205	7.227	1.111	13.398	27.255
PARP4	chr13:25086521-25087260	Heart_Week5_Specific	45.864	33.24	38.885	33.53	29.98	29.752	37.954	26.825	24.474	8.846	10.6	10.449	11.289	3.628	22.465	2.339	2.552	1.102	0.725	0.408	1.25	0.31	0	1.381	0	2.313
NUDT8	chr11:67396741-67398440	Heart_Week5_Specific	39.995	34.27	36.75	29.247	33.24	33.918	35.975	32.39	32.304	12.234	1.038	0.229	1.471	0	0.192	0	0.026	2.349	2.272	2.886	1.471	1.304	1.344	1.922	1.366	1.305
STC2	chr5:172756421-172756820	Heart_Week5_Specific	34.477	14.055	18.946	20.563	20.477	22.832	21.777	15.885	30.606	25.59	0.177	0.546	0.082	0.13	0.003	0	0	1.053	0	0.277	2.083	0.694	2.604	0	0	0
OCIAD2	chr4:48908361-48908960	Heart_Week5_Specific	35.887	18.568	18.018	17.28	16.192	16.213	26.46	28.002	27.826	20.401	0.755	0	3.446	0.135	4.241	11.146	19.79	7.803	1.742	1.718	3.049	2.627	5.041	0.347	2.746	0.481
NHLRC1	chr6:18122441-18123140	Heart_Week5_Specific	28.48	21.213	21.378	17.105	15.623	24.514	21.661	21.55	21.751	2.472	0	0	0	0	1.606	0	0	3.035	3.171	1.354	0.373	1.429	0.89	3.7	1.067	2.892
CRTC1	chr19:18795321-18795560	Heart_Week5_Specific	42.396	24.538	19.036	7.526	10.006	10.855	6.932	24.871	30.972	11.769	0.51	0.33	0.675	0.029	0.005	0	0.004	NA	NA	NA	NA	NA	NA	NA	NA	NA
RP11-47A8_5	chr10:104402251-104402500	Heart_Week5_Specific	35.239	26.612	18.619	19.888	22.111	27.329	28.088	23.467	15.462	6.439	0.038	0.024	0.262	0	1.464	0	0	0	0.953	1.707	3.333	4.015	0	3.572	4.166	8.333
TTC38	chr22:46663421-46664200	Heart_Week5_Specific	49.609	24.766	27.478	15.275	21.356	19.972	34.97	33.338	38.836	14.098	1.673	0.008	1.405	0.003	8.419	3.604	0.004	3.06	0.372	2.782	0	1.526	0.81	0.632	0	0
PRDX2	chr19:12912361-12912520	Heart_Week5_Specific	30.699	9.286	15.781	14.266	11.615	11.017	20.268	13.742	26.305	519.7	27.867	18.444	15.274	2.528	177.358	144.919	96.163	5.092	0.877	1.258	0	0.52	3.01	0	0	0
CECR6	chr22:17601141-17601720	Heart_Week5_Specific	38.507	29.779	32.165	26.015	18.602	27.728	22.713	19.413	25.896	1.769	0	0	0.035	0	0.004	0	0	0.588	3.005	2.914	0	1.451	0	0.325	0.481	0.476
P2RX7	chr12:121569221-121569420	Heart_Week5_Specific	32.191	8.334	5.983	7.976	11.949	7.602	26.667	0	15	0.752	0.01	0	0.003	0	6.15	0.036	0.063	14.29	0	0	0	0	0	0	NA	NA
HIPK3	chr11:33279941-33280217	Heart_Week5_Specific	68.126	40.982	47.383	13.612	21.734	29.561	33.484	23.611	50.002	23.731	5.067	6.409	8.147	5.554	4.205	1.233	14.036	1.67	1.111	1.962	1.398	0.428	1.653	0	0	0
SULT1A2	chr16:28608141-28608400	Heart_Week5_Specific	41.333	11.522	23.517	15.615	24.221	14.808	9.845	34.337	12.997	1.503	0.323	0.255	0.299	0	0.083	0	0	15.03	0	2.5	0	3.705	0	31.667	17.145	7.145
UNC5B-AS1	chr10:72979521-72979700	Heart_Week5_Specific	47.222	6.667	12.179	2.941	12.081	1.449	2.377	7.637	41.796	13.228	1.366	0	0	0	0	0	0	NA	NA	NA	NA	NA	NA	NA	NA	NA
SEMA4C	chr2:97534981-97535440	Heart_Week5_Specific	47.677	33.298	27.375	28.541	23.638	28.888	36.95	40.096	21.365	31.951	0.029	0.02	0.002	0	0.163	0	0	2.236	1.688	1.896	2.083	1.955	0	0.51	1.293	2.381
NKX2-5	chr5:172663061-172663260	Heart_Week5_Specific	42.565	24.422	30.981	4.728	10.471	21.586	5.362	5.926	17.281	276.215	0	0	0.965	0	0	0	0	10.493	0	2.94	0	1.389	0	0	4.582	7.143
C17orf107	chr17:4802501-4803240	Heart_Week5_Specific	38.842	27.922	32.202	24.727	23.871	20.686	28.884	18.606	16.894	1.541	0.049	0.003	0.167	0	0	0	0	4.475	1.294	1.912	0.355	1.351	4.872	0.682	15.237	19.818
WLS	chr1:68696501-68696700	Heart_Week5_Specific	39.505	18.759	14.842	16.035	13.924	7.631	18.023	27.849	31.176	85.876	0	0	0.172	0.076	53.075	24.967	0.858	0	0	1.136	0	0.699	0	1.25	0	0
MMGT1	chrX:135056581-135056820	Human_PGC_Specific	24.725	48.118	49.354	57.959	55.209	55.673	22.083	16.667	6.666	3.674	9.101	15.44	14.371	7.214	0.56	0	1.867	NA	NA	NA	NA	NA	NA	NA	NA	NA
RIF1	chr2:152265361-152265560	Human_PGC_Specific	20.208	50	44.047	42.5	58.272	52.746	0	0	0	4.692	41.697	45.229	45.51	24.577	14.17	22.537	0.951	80	20	62.5	0	5	16.073	55.557	66.67	66.67
BRDT	chr1:92414581-92415060	Human_PGC_Specific	9.545	27.389	28.247	26.497	33.13	29.477	3.119	9.356	15.258	0.055	14.909	28.418	39.958	59.102	0	0	0.664	82.852	21.985	11.677	2.215	8.179	10.867	88.238	78.917	74.603
LINC00479	chr21:43135861-43136440	Human_PGC_Specific	21.274	43.63	40.831	35.316	46.097	40.586	10.866	18.651	21.845	0.098	2.032	4.131	0.531	0.757	0	0	0	30.722	13.5	8.837	0	0	4.763	53.333	77.5	33.333
DPPA2	chr3:109035081-109035600	Human_PGC_Specific	20.272	59.149	62.047	42.691	54.383	43.049	5.863	14.677	13.123	0.052	34.632	22.309	36.623	24.953	0.01	0.067	0.642	80.648	14.081	11.428	0	14.083	22.013	87.703	68.67	74.247
RP11-764K9_4	chr9:68455281-68455700	Human_PGC_Specific	11.861	28.879	31.303	29.489	38.028	24.885	6.667	13.033	7.043	0.302	1.961	2.028	4.135	0.91	1.104	1.156	0.155	39.329	17.614	6.452	3.591	8.869	11.006	29.091	35.757	47.611
RBMXL2	chr11:7110081-7110520	Human_PGC_Specific	15.618	29.224	39.145	37.612	30.484	30.401	1.789	6.48	9.504	0.017	3.78	4.656	4.032	7.724	0.004	0.089	1.945	69.673	25.398	5.224	0.961	3.771	17.568	70.476	55.114	53.347
SYCP3	chr12:102133141-102133500	Human_PGC_Specific	11.391	42.318	47.466	36.06	52.56	29.97	2.883	3.78	11.055	0.21	47.191	79.996	112.952	100.296	3.105	0	5.612	93.322	31.53	4.563	3.462	5.357	37.803	83.937	98.333	97.959
RLN2	chr9:5304301-5304440	Human_PGC_Specific	0	43.75	22.22	43.666	40.556	32.051	3.703	0	6.666	0	0.464	7.553	5.546	5.212	0	0	0.432	NA	NA	NA	NA	NA	NA	NA	NA	NA
SHKBP1	chr19:41084401-41084756	Human_PGC_Specific	24.118	46.835	42.775	40.181	42.67	33.634	9.913	8.298	6.778	21.933	18.301	55.131	70.05	82.916	17.901	8.349	1.274	59.366	18.863	5.555	0	4.999	8.334	59.583	62.5	83.335
TDRD12	chr19:33210421-33210960	Human_PGC_Specific	14.39	22.309	30.979	25.221	24.667	24.721	3.898	8.818	7.667	0.038	22.093	47.359	45.079	47.491	0.012	0	2.104	77.717	23.3	7.203	3.213	6.518	18.231	83.972	87.183	83.072
SLC35A2	chrX:48769121-48769400	Human_PGC_Specific	18.334	56.848	40.919	52.727	29.484	20.711	24.232	16.249	16.821	9.357	32.647	27.036	12.355	30.244	5.898	5.959	3.756	37.715	7.333	0.463	0	2.198	0	0	3.125	1.562
RGPD8	chr2:113192861-113193222	Human_PGC_Specific	17.598	29.27	46.971	44.131	52.815	44.9	7.541	12.871	9.866	2.663	5.502	8.657	5.742	2.671	2.117	0.172	0.381	75.758	18.216	10.302	16.25	0	19.046	100	73.333	25
RP11-420K14_6	chr19:21933441-21933620	Human_PGC_Specific	8.535	17.731	14.219	21.953	14.755	18.811	1.677	2.281	3.399	0.015	0.272	0.645	0.814	0	0	0	0	93.75	25	2.106	0	10.25	4	100	100	100
DDX11L5	chr9:10821-11640	Human_PGC_Specific	10.361	29.794	30.576	19.846	25.828	35.759	3.511	7.847	9.367	0	0.622	2.441	5.065	1.191	0	0	0	63.019	16.253	8.899	13.147	7.282	19.365	64.185	57.453	63.029
C12orf40	chr12:40019761-40020180	Human_PGC_Specific	12.804	45.764	34.098	36.08	36.61	38.143	6.194	14.595	23.601	0	5.422	0.299	5.372	1.338	0.142	0.034	0.001	69.845	13.457	10.277	1.19	1.814	3.264	67.188	84.127	80.417
TCL1B	chr14:96152621-96152920	Human_PGC_Specific	9.673	45.343	27.125	26.763	27.151	37.06	4.79	6.01	3.333	0	70.261	44.227	35.148	19.21	0.046	0	2.925	65	16.074	3.161	0	13.243	7.583	67.683	72.927	82.916
CERS5	chr12:50560121-50560440	Human_PGC_Specific	17.199	33.247	34.555	39.955	35.299	37.359	9.616	25.137	11.297	21.043	28.068	40.222	21.25	179.28	13.786	3.213	8.257	12.903	4.043	1.667	0.9	4.3	2.083	13.703	9.723	0
CCDC155	chr19:49891241-49891600	Human_PGC_Specific	15.834	26.64	37.551	28.446	32.689	38.021	10.264	9.131	18.375	0.032	0.072	6.724	2.229	0.656	0	0	0.022	35.271	3.589	6.883	1.319	4.081	5.385	37.593	45.365	52.835
PAX5	chr9:37035661-37035960	Human_PGC_Specific	25.836	41.792	50.124	33.784	47.113	46.65	6.009	15.382	6.942	0.013	0.171	1.034	0.022	1.432	0	0	0.006	1.515	0	2.338	0	1.482	0.833	0	0	0
CYP4F29P	chr21:15219121-15219320	Human_PGC_Specific	9.223	27.61	16.488	23.246	10.659	8.814	5.903	4.025	7.445	0	0.189	0.893	0.097	0.005	0	0	0	44.04	22.223	1.587	0	10.833	0	32.69	45.833	10
FSD1	chr19:4304401-4304780	Human_PGC_Specific	22.111	35.087	29.437	29.206	33.367	29.622	18.729	17.437	23.777	4.797	13.122	28.182	10.808	6.602	0.164	0	0.705	8.334	1.389	3.264	2.041	0	8.334	2.381	3.125	0
TBPL2	chr14:55907121-55907520	Human_PGC_Specific	25.44	52.407	47.92	38.321	34.608	49.057	16.574	7.234	12.525	0	16.718	5.379	7.231	6.279	0.01	0	0.089	33.954	7.243	3.788	0	3.5	7.667	21.675	19.765	41.12
KHDC3L	chr6:74072241-74072560	Human_PGC_Specific	11.002	18.8	21.145	30.027	20.594	23.113	2.866	8.766	8.63	0	130.097	141.512	18.443	182.403	0	0	3.017	93.752	35.556	10.01	0	8.161	10.12	93.526	100	82.693
GTF2B	chr1:89358561-89358780	Human_PGC_Specific	9.849	13.765	15.429	8.444	29.397	26.276	4.167	4.762	4.761	14.282	29.834	31.818	61.457	162.598	56.627	24.554	27.858	83.548	38.363	14.396	0	18.523	22.938	91.667	88.89	66.667
RNF39	chr6:30042141-30042860	Human_PGC_Specific	22.696	37.773	43.668	32.994	36.282	37.624	8.77	18.761	23.321	0.133	0.707	0.988	0.374	0	0	0	0	2.02	1.124	1.619	0.653	0.362	0.529	2.314	2.871	4.022
KANK1	chr9:469981-470480	Human_PGC_Specific	30.281	51.235	57.892	50.267	50.014	55.094	35.382	10.667	26.982	19.986	27.255	47.342	37.017	21.478	7.062	0	0.485	2.231	0	0	3.125	0	0	4.166	0	0
C3orf56	chr3:126911821-126912040	Human_PGC_Specific	12.522	29.962	21.129	18.968	19.253	22.056	6.678	6.851	7.219	0	1.22	1.151	2.91	0	0	0	0	82.72	24.784	4.707	0.892	4.56	21.374	80.894	93.173	86.148
PIWIL2	chr8:22132941-22133120	Human_PGC_Specific	8.573	15.469	25.182	25.563	24.645	19.867	4.523	6.137	12.119	0.112	28.103	35.743	61.173	14.056	1.099	0	0.055	71.292	13.55	6.403	2.58	1.927	34.924	51.851	51.731	70.409
C1orf101	chr1:244624021-244624220	Human_PGC_Specific	6.754	24.762	26.896	34.149	14.241	15.151	5.826	14.666	13.541	0.003	0.731	1.939	2.986	0.591	0.001	0	0.051	92.924	11.112	24.218	6.667	4.763	48.332	95.833	83.335	33.33
HDGFL1	chr6:22570261-22570720	Human_PGC_Specific	15.314	32.027	24.973	26.855	20.365	31.254	1.853	10.039	6.445	0	10.408	9.758	11.146	6.713	0.006	0	0	84.473	20.96	4.678	4.729	9.083	22.491	75.657	78.256	90.216
KLHDC4	chr16:87799241-87799480	Human_PGC_Specific	20.237	33.13	13.282	15.88	12.638	15.476	18.303	11.602	11.383	12.475	9.447	5.397	5.329	2.42	6.414	0	0.171	0	1.443	1.631	1.191	1.059	1.071	0.794	0.446	0
DDX11L9	chr15:102520201-102520660	Human_PGC_Specific	8.698	19.581	21.525	15.745	28.601	18.53	1.603	2.877	8.108	0.002	0.323	1.195	8.202	0.407	0	0	0	57.217	22.114	13.509	8.144	6.074	23.978	70.212	82.513	71.451
SOX15	chr17:7493261-7493760	Human_PGC_Specific	24.89	41.698	45.253	35.039	36.554	32.612	4.606	5.884	14.54	1.377	81.423	47.622	15.376	23.264	0.073	0	2.412	29.657	7.862	2.735	1.111	6.634	7.778	28.839	42.268	36.7
MAST3	chr19:18208321-18208900	Human_PGC_Specific	23.457	41.857	54.742	47.906	45.324	62.548	24.268	23.583	32.838	1.982	4.704	6.262	2.749	5.411	3.082	0	6.463	2.083	0	2.483	0	1.755	0.926	3.032	2.945	7.5
RP11-347C12_2	chr16:30348161-30348300	Human_PGC_Specific	6.164	21.446	10.666	2.381	7.52	44.694	1.191	1.786	9.375	6.215	36.51	33.548	62.656	109.295	7.396	1.22	3.482	100	38.478	0	11.334	5.264	0	94.375	83.928	84.167
LINC01019	chr5:3536081-3536280	Human_PGC_Specific	10.64	24.513	26.058	27.038	10.541	18.301	3.863	5.008	6.186	0	0.127	2.076	1.576	1.44	0.001	0	0.003	93.156	15.832	9.52	0	6.842	15.922	94.936	100	90.38
RBM19	chr12:114403741-114403980	Human_PGC_Specific	27.638	43.318	39.968	34.21	20.315	26.24	17.179	15.651	15.271	12.399	14.562	16.476	5.165	11.809	11.822	0	8.176	1.25	0	0.735	5	0	0	0	2.273	2.222
AC006050_2	chr17:28903041-28903400	Human_PGC_Specific	10.14	31.081	36.024	37.619	58.803	39.114	7.245	6.291	18.788	0	1.488	0.808	3.327	14.924	0	0	0.904	100	75	NA	0	0	33.33	NA	NA	NA
ESRP1	chr8:95652461-95653400	Human_PGC_Specific	21.981	31.352	35.641	35.389	23.72	21.583	10.183	17.005	18.174	0.807	109.921	105.803	37.036	78.243	14.045	0.001	1.261	1.498	1.32	0.57	1.634	0.867	0.414	0.851	1.111	0.15
HDGFL1	chr6:22569561-22569840	Human_PGC_Specific	13.323	28.072	27.681	31.188	15.199	11.659	2.399	4.782	17.463	0	10.408	9.758	11.146	6.713	0.006	0	0	92.966	16.562	10.871	0.535	13.745	24.829	99.346	89.578	77.584
TFAP2C	chr20:55206121-55206300	Human_PGC_Specific	15.348	20.888	20.385	27.815	20.76	28.833	1.944	3.397	0	0.03	25.186	40.755	5.713	5.522	0.008	0	6.184	0	1.19	1.052	0	1.01	0	2.082	0	0
UTP14C	chr13:52600541-52600740	Human_PGC_Specific	5.816	23.978	29.42	13.604	25.678	21.978	1.944	11.142	3.75	5.48	11.549	17.423	21.505	23.395	2.099	1.141	3.446	92.31	9.09	4.76	0	4.35	22.73	85.71	100	100
PTPN3	chr9:112261861-112262460	Human_PGC_Specific	34.054	39.442	50.124	38.215	45.264	48.856	24.668	20.428	26.026	1.178	17.452	27.014	32.673	21.146	0.799	0.012	0.766	1.615	1.481	0.942	1.741	0	0.307	0.641	3.865	0.347
RBM46	chr4:155702181-155702480	Human_PGC_Specific	13.988	24.038	21.757	27.71	27.474	30.688	9.965	16.944	18.094	0.144	8.015	13.046	28.66	9.613	0.005	0	0.247	72.18	8.403	10.86	1.436	4.167	22.291	62.392	76.349	68.666
ANHX	chr12:133812361-133812580	Human_PGC_Specific	12.395	23.078	44.584	36.285	24.715	31.812	1.822	8.004	11.826	0	5.87	20.46	18.632	16.398	0	0	1.53	35.384	19.049	2.758	13.096	5.357	11.112	32.291	31.725	42.362
TCL1B	chr14:96152301-96152600	Human_PGC_Specific	14.677	13.052	23.266	21.922	39.798	35.364	4.545	11.685	12.969	0	70.261	44.227	35.148	19.21	0.046	0	2.925	69.443	19.443	6.52	8.33	10	0	82.145	74.673	45.835
DOCK8	chr9:214501-215320	Human_PGC_Specific	26.32	23.861	29.086	23.506	25.162	37.333	29.29	26.392	27.419	0.902	0.929	0.338	9.446	52.395	0.871	0	0.505	1.617	0.798	0.92	1.582	1.101	2.562	1.918	2.071	2.493
NOVA2	chr19:46477141-46477540	Human_PGC_Specific	31.055	37.896	38.449	40.977	32.734	42.627	14.064	12.63	17.312	1.809	0.099	0.473	0.547	3.305	0	0	0.022	4.366	1.708	3.019	1.333	0	0	0	0.741	1.429
IGFBP6	chr12:53490221-53490480	Human_PGC_Specific	18.007	30.061	54.259	45.351	38.665	50.077	3.535	19.643	20.922	13.209	17.367	12.764	10.033	14.196	0	0	0.106	NA	0	NA	0	0	0	0	NA	NA
KCND1	chrX:48828121-48828600	Human_PGC_Specific	27.372	49.31	53.481	38.375	49.623	32.052	7.007	18.738	16.786	0.826	4.909	3.853	2.334	0.067	0.005	0	0.005	20.365	3.846	0	1.112	1.444	0	0	0	0
TRIM71	chr3:32857821-32858140	Human_PGC_Specific	32.533	48.031	88.334	48.321	61.372	73.852	18.939	7.937	15	1.205	10.337	10.363	11.755	10.345	0.057	0	0.62	0	0	NA	0	0	0	8.333	0	0
TFAP2C	chr20:55204061-55204460	Human_PGC_Specific	26.08	45.073	46.091	44.637	32.195	36.702	34.176	22.047	31.212	0.03	25.186	40.755	5.713	5.522	0.008	0	6.184	0	0.809	0.822	0.589	0.464	1.295	0.278	2.278	0
AC016582_2	chr19:38346301-38346520	Human_PGC_Specific	17.379	23.626	27.238	21.294	19.483	20.74	5.602	6.658	8.809	0.104	0.598	1.062	3.137	0.218	0.007	0	0.017	36.148	4.858	10.94	0	3.936	3.333	20.758	39.164	65.703
DDX11L2	chr2:114359501-114359860	Human_PGC_Specific	10.066	26.68	17.153	15.182	20.798	26.576	4.314	5.469	10.319	0.259	2.321	1.216	2.355	0.132	0	0	0	76.875	13.465	17.622	12.878	11.7	11.25	78.333	90	36.208
TTLL6	chr17:46894281-46894900	Human_PGC_Specific	35.036	49.25	39.076	43.076	38.167	41.705	20.233	18.829	16.375	0.08	4.829	3.116	0.688	0.729	0	0.002	0.152	5.808	2.17	3.563	0.781	0.921	2.978	2.648	0	0.765
ATP6V1B1	chr2:71162541-71162760	Human_PGC_Specific	10.687	14.009	26.99	29.349	26.029	21.003	9.066	10	4.356	0.563	4.689	10.773	0.723	3.195	0	0	0.159	36.667	7.145	1.315	0	3.57	8.335	20.835	45.835	41.665
C1orf146	chr1:92683321-92683580	Human_PGC_Specific	11.165	30.857	25.284	15.373	18.421	19.345	1.95	4.147	6.503	0.001	2.256	0.414	6.022	2.031	0.001	0	0.144	86.428	25.394	0	4.762	12.075	6.297	87.897	73.332	86.508
DMRTB1	chr1:53925961-53926280	Human_PGC_Specific	19.643	39.551	39.499	29.086	31.072	36.897	4.613	22.619	1.961	0	1.996	2.762	7.076	6.705	0	0	0.03	90.578	11.398	4.854	0	0.962	5.358	86.25	85.716	81.25
APLP1	chr19:36360221-36360520	Human_PGC_Specific	17.817	23.511	37.562	22.298	30.926	29.124	13.704	12.697	10.063	23.373	22.974	36.91	40.808	9.182	7.814	0	1.41	0	1.429	0	0	2.299	0	4.167	0	0
ZNF287	chr17:16472201-16472760	Human_PGC_Specific	28.798	38.176	34.919	31.053	35.484	36.375	27.632	26.674	30.691	2.727	6.477	10.241	12.398	9.044	4.539	0.026	0.105	1.787	0	0.655	1.603	0.826	0.769	2.338	1.968	1.591
HIST1H1B	chr6:27834861-27835080	Human_PGC_Specific	18.202	44.762	42.755	25.499	15.904	21.983	10.708	13.714	5.16	0.318	0.701	2.98	0	0	0.157	0	0	0	0	0	0	5.555	0	0	0	5.555
FZD10-AS1	chr12:130646021-130646560	Human_PGC_Specific	31.264	32.772	38.532	40.428	41.598	39.406	16.206	11.357	22.612	0.883	2.729	1.262	1.621	0.018	0	0	0.012	0.513	6.667	1.852	0	0	0	0	2.5	0
FOCAD	chr9:20658141-20658500	Human_PGC_Specific	24.385	40.103	45.896	30.8	43.745	35.728	5.234	18.179	23.38	15.558	33.422	50.945	35.371	61.78	7.389	0.394	0.373	18.65	2.223	6.667	1.333	0	28.221	24.433	11.904	25
DHPS	chr19:12791841-12792880	Human_PGC_Specific	30.651	36.798	34.5	35.315	34.587	30.431	18.768	18.651	21.545	40.111	101.792	72.736	49.143	15.864	53.669	2.623	4.969	1.654	0	1.131	0	1.095	2.595	2.267	0	3.165
RAB3B	chr1:52456161-52456560	Human_PGC_Specific	36.749	52.424	46.786	47.284	46.748	51.476	40.236	44.422	40.363	0.436	12.894	13.425	8.853	23.502	1.79	0.252	1.814	1.658	0.667	1.233	0.735	1.816	0	0	1.725	1.587
DDX4	chr5:55033641-55033920	Human_PGC_Specific	8.516	16.1	33.48	24.26	21.686	23.23	3.853	4.921	13.619	0	31.601	94.879	127.626	93.988	0	0.001	1.562	87.557	16.187	4.442	0	4.617	22.677	97.094	97.42	77.992
L1TD1	chr1:62660081-62660620	Human_PGC_Specific	25.215	32.475	31.826	28.2	35.301	27.779	15.176	22.34	16.393	0.43	221.683	90.447	103.966	147.717	0.062	0.078	6.815	15.881	3.124	1.939	1.786	1.815	2.857	12.3	8.548	9.508
SOWAHD	chrX:118893901-118894040	Human_PGC_Specific	7.901	29.443	16.552	32.638	12.303	11.409	0	9.848	8.666	0.417	4.423	1.952	1.444	0.562	0	0	0	42.48	0	0	5.556	8.888	24.24	60.334	73	54.666
ZFYVE1	chr14:73493341-73494160	Human_PGC_Specific	43.033	54.96	46.28	42.951	39.917	41.079	43.643	38.555	37.237	7.822	21.017	14.657	9.296	6.283	13.708	0.713	0.296	3.178	0.893	0.113	0	1.19	1.273	0	0.906	0.446
TMEM55A	chr8:92052621-92052840	Human_PGC_Specific	9.929	17.38	21.364	17.339	38.215	31.161	21	6.146	9.825	24.583	9.137	19.282	26.882	25.594	13.09	3.755	0.094	0	0	12.5	NA	0	0	0	8.335	8.335
ZNF430	chr19:21203061-21203580	Human_PGC_Specific	39.098	51.576	59.63	60.137	41.588	46.926	48.422	34.454	37.06	2.842	8.626	10.444	10.713	15.531	12.469	0	0.211	21.061	0.909	2.321	0	2.222	0	4.333	9.524	6.613
BCR	chr22:23520661-23520980	Human_PGC_Specific	25.701	35.051	28.684	26.111	27.846	27.798	24.952	22.892	23.938	19.131	38.384	36.329	22.453	11.102	20.893	2.435	12.564	0	0	0	3.125	3.572	0	0	0	0
SOX17	chr8:55372001-55372440	Human_PGC_Specific	27.542	35.858	31.178	29.146	33.232	42.799	10.492	9.928	14.278	3.148	12.425	7.483	12.386	12.186	0.006	0	0.261	0	0.436	0.755	4.576	1.297	1.251	1.122	1.163	1.207
ACP5	chr19:11689621-11690000	Human_PGC_Specific	18.819	20.343	28.151	25.41	36.326	27.364	11.475	11.558	6.492	0.349	4.448	7.505	5.093	7.652	0	0	0.012	22.887	4.726	1.821	0.405	1.283	6.493	22.128	10.981	11.515
FANCA	chr16:89884061-89884280	Human_PGC_Specific	12.116	22.593	47.536	26.994	23.548	40.199	0	10.783	0	13.379	48.256	47.987	29.696	84.043	0.51	5.036	27.468	98.75	32.037	2.567	2.662	3.276	6.63	94.231	92.261	65.334
ZNF208	chr19:22193381-22193660	Human_PGC_Specific	17.175	20.393	28.211	24.475	22.515	26.427	5.039	14.422	14.358	2.038	20.755	8.204	14.512	7.782	0.002	0	0.529	0	0	2.778	1.515	0.833	0	0	4.444	0
ZNF560	chr19:9608941-9609160	Human_PGC_Specific	16.005	50.027	40.865	42.515	29.89	27.387	5.419	5.333	20.341	0.168	7.653	1.73	4.449	6.135	0.191	0.002	0.233	0	1.852	3.703	0.618	0.438	0	2.344	1.389	0
ANKRD62	chr18:12093461-12094040	Human_PGC_Specific	13.392	20.99	30.987	17.11	25.78	36.736	6.29	7.757	9.187	0	1.877	3.128	1.587	0.939	0.242	0.426	0.054	87.308	32.735	9.142	7.266	2.622	11.653	90.612	81.468	82.917
DQX1	chr2:74753361-74753660	Human_PGC_Specific	8.765	30.584	17.593	35.527	18.311	28.668	10.583	9.233	10.301	0.125	1.889	2.801	3.248	1.144	0	0	0	NA	NA	NA	NA	NA	NA	NA	NA	NA
FBXO43	chr8:101156181-101156500	Human_PGC_Specific	23.015	64.057	49.999	44.444	35.618	18.249	25.701	18.723	0	0.578	3.241	3.419	3.734	2.853	0.54	0.041	1.084	10.525	0	0	NA	0	0	7.145	40.48	20
TMC1	chr9:75136381-75136600	Human_PGC_Specific	16.296	30.333	38.405	43.051	25.33	0	0	13.888	12.5	0	0.646	0.474	1.652	0.018	0.01	0.001	0.083	93.75	27.777	0	0	5	20	100	100	NA
C7orf13	chr7:156432781-156432940	Human_PGC_Specific	12.979	17.323	18.869	18.823	22.559	15.669	9.718	12.874	5.031	4.091	4.718	5.966	4.685	8.409	3.421	0	0.509	19.241	0	1.191	1.852	0.694	0.957	6.692	8.416	2.777
SH2D3A	chr19:6766641-6766840	Human_PGC_Specific	21.915	32.392	27.919	19.927	26.753	29.619	10.696	8.28	9.385	0.394	1.009	0.804	2.737	4.482	0.017	0	1.101	13.56	10.013	0	0	0	1.96	3.03	19.05	12.5
ZNF208	chr19:22193661-22194020	Human_PGC_Specific	44.137	43.641	60.149	56.181	54.731	45.634	6.748	7.513	8.289	2.038	20.755	8.204	14.512	7.782	0.002	0	0.529	9.895	0	0	0	0	0	4.899	10.715	3.703
NLRP7	chr19:55477521-55477900	Human_PGC_Specific	20.728	37.803	37.375	37.766	44.171	20.402	4.059	16.105	14.027	0.024	14.712	16.724	9.83	3.557	0.005	0	0.087	38.988	0	7.407	3.125	4.152	38.692	100	90.834	61.377
TRAPPC10	chr21:45431681-45433140	Human_PGC_Specific	26.933	29.878	32.168	28.232	28.472	27.981	20.572	21.314	23.988	7.609	7.743	14.352	12.816	5.175	3.978	0	0.047	2.864	1.992	0.911	1.776	1.343	0	1.394	0.809	1.655
UBB	chr17:16283861-16284140	Human_PGC_Specific	52.428	72.05	64.991	60.476	65.875	67.142	35.227	11.11	40.474	1098.87	1184.93	1286.23	1340.76	1011	850.561	757.678	558.698	0	0	14.073	0	0	0	0	NA	0
AC016582_2	chr19:38345741-38346140	Human_PGC_Specific	30.587	42.895	53.077	47.098	35.832	32.941	18.323	18.717	14.678	0.104	0.598	1.062	3.137	0.218	0.007	0	0.017	7.323	3.009	0.588	0	0	2.222	3.068	15.629	19.166
GRTP1	chr13:114017461-114017600	Human_PGC_Specific	9.285	29.17	16.995	11.759	17.632	16.111	7.963	11.493	7.963	5.298	8.197	3.499	3.913	2.051	0.002	0.001	0	15.625	2.786	1.158	1.666	0	0	11.607	3.51	9.327
SLC52A2	chr8:145578001-145578400	Human_PGC_Specific	23.059	33.62	48.605	30.297	39.987	35.385	24.057	23.393	13.37	18.171	21.754	35.789	28.297	11.071	8.424	0	0.693	11.768	2.789	0.667	0.335	1.736	0	5.333	2.611	6.746
RELL2	chr5:141017281-141017840	Human_PGC_Specific	25.933	35.616	38.601	29.171	24.43	27.739	25.461	19.445	25.532	1.074	0.776	3.579	1.074	0.139	0	0	0	1.546	0.702	0.972	0	2.309	0.309	0.794	4.034	1.127
ZNF135	chr19:58571821-58572040	Human_PGC_Specific	5.717	26.661	27.245	20.723	18.586	14.845	5.641	2.866	10.499	2.457	17.091	16.48	28.901	12.459	4.535	0	3.005	70.75	11.284	12.206	0	1.176	11.608	70.833	71.984	75.834
DSCR8	chr21:39493721-39493900	Human_PGC_Specific	11.781	25.433	32.097	12.593	23.282	23.727	0	7.781	8.874	0	9.06	11.529	19.87	125.556	0	0	6.65	94.95	24.443	8.746	0	5.633	0	96.112	74.167	93.56
BIN2	chr12:51717641-51718260	Human_PGC_Specific	19.602	21.45	33.947	24.75	28.31	29.519	5.714	7.727	17.189	0.504	4.059	2.534	8.71	1.491	1.064	0.056	0.145	90.099	23.587	3.598	3.374	8.582	16.252	94.231	89.162	77.504
ESRRAP1	chr13:20135641-20136120	Human_PGC_Specific	14.223	41.793	27.823	33.033	17.105	26.221	5.796	16.881	10.945	0	1.305	0	0.042	0	0	0	0	84.802	23.365	5.059	3.489	9.233	21.488	88.421	70.849	70.529
TCL1B	chr14:96152001-96152180	Human_PGC_Specific	8.955	26.521	23.237	20.111	12.664	13.779	4.64	9.14	18.47	0	70.261	44.227	35.148	19.21	0.046	0	2.925	NA	NA	NA	NA	NA	NA	NA	NA	NA
RALGPS1	chr9:129677541-129677760	Human_PGC_Specific	6.59	45.04	48.77	54.127	46.556	41.422	41.667	12.97	16.668	7.438	3.064	26.119	5.979	2.275	2.743	0	0.004	0	0	0	0	0	0	0	0	0
LUZP4	chrX:114524361-114524620	Human_PGC_Specific	15.823	37.946	37.008	46.155	53.328	34.555	0	16.667	30.422	0	40.25	65.387	152.758	243.438	0.001	0	19.937	76.538	13	0	0	0	8.334	100	100	53.333
RPRM	chr2:154334901-154335620	Human_PGC_Specific	32.635	41.066	40.346	39.535	35.045	37.677	34.561	32.358	29.172	2.748	26.076	18.466	13.269	2.84	14.034	0	0	0.86	0.226	1.808	1.211	1.283	0.167	0.385	0.233	1.081
CRIP3	chr6:43276441-43276740	Human_PGC_Specific	28.673	46.306	30.479	30.278	38.513	40.279	17.235	20.853	18.061	1.125	1.448	0.499	0.86	0.065	0	0	0	0	0	0	0	0	1.136	0	1.904	2.563
TEAD4	chr12:3069941-3070280	Human_PGC_Specific	16.299	37.519	45.608	21.902	31.049	36.94	18.675	19.555	12.091	21.476	83.027	64.644	52.003	77.681	3.886	0	3.865	6.923	0	5.555	0	1.38	2.382	0	20.51	20
RP11-501C14_5	chr17:47074881-47075160	Human_PGC_Specific	19.295	32.414	35.51	26.368	17.467	24.312	10.34	21.234	12.085	0.829	2.125	2.688	1.252	0.228	0	0	0	0	3.289	1.254	0	0	2.248	0.556	0.321	3.409
GABRQ	chrX:151806001-151806500	Human_PGC_Specific	19.821	48.232	30.549	43.195	40.853	30.526	28.489	18.595	19.468	0.015	5.362	3.297	2.272	4.104	0.192	0	0.448	27.775	0	0.455	2.597	4.286	0	4.167	0	0
SLC6A9	chr1:44497801-44497980	Human_PGC_Specific	29.785	47.031	7.408	8.077	5.293	3.333	2.957	13.096	16.665	3.23	2.396	0.007	0.008	0.006	0.014	1.575	0.006	NA	NA	0	0	33.33	NA	NA	NA	NA
GPR98	chr5:89854201-89855020	Human_PGC_Specific	31.526	43.647	34.562	33.85	37.668	40.064	30.755	26.882	28.534	0.294	6.016	8.674	7.95	8.441	0.003	0	0.796	2.222	0	1.363	0	1.763	1.013	0	0.694	0
KLRG2	chr7:139168341-139168880	Human_PGC_Specific	30.942	49.859	54.578	39.019	36.254	48.105	18.173	31.62	29.163	0.071	5.051	5.021	4.632	8.842	0.007	0	1.392	1.709	4.445	6.651	0	4.293	1.923	0	1.538	2.778
TUBA3D	chr2:132233501-132233700	Human_PGC_Specific	11.106	22.616	30.747	17.659	18.069	20.438	5.19	7.748	14.547	0.263	6.075	10.74	28.396	9.186	0	0	0.342	90.607	38.93	19.623	0	6.59	8.837	94.443	96.97	75
ANKRD20A5P	chr18:14178721-14179280	Human_PGC_Specific	22.398	40.424	38.532	32.874	31.19	27.528	24.29	19.625	15.341	0.673	4.383	5.945	0.846	2.762	0.313	0	0.004	13.358	5.059	3.475	2.778	1.525	3.146	9.707	16.502	27.57
NFASC	chr1:204796141-204796420	Human_PGC_Specific	24.189	34.369	32.251	33.333	33.426	20.643	13.641	2.778	6.666	0.386	2.851	4.546	2.382	5.31	0.838	0	0.027	39.947	3.03	0	0	0	22.22	10	100	NA
ALPL	chr1:21835441-21836040	Human_PGC_Specific	35.547	52.885	42.379	43.999	37.763	46.151	28.004	20.94	33.597	1.125	159.052	256.95	81.844	93.265	8.143	0.001	4.253	1.145	0.123	2.127	0.404	1.402	1.395	2.577	3.06	2.186
ANKRD35	chr1:145548761-145549340	Human_PGC_Specific	41.236	56.917	61.502	49.306	50.524	41.717	39.682	45.625	41.008	0.328	0.932	0.564	0.167	0.001	0	0	0	7.223	2.778	6.25	1.634	3.021	5.235	5.5	4.083	5
ACOXL	chr2:111489901-111490400	Human_PGC_Specific	21.425	27.738	34.264	28.412	26.967	35.889	17.373	17.525	25.743	0.698	10.003	5.008	3.436	1.535	0.016	0.23	0.041	0.376	0.998	2.144	1.91	0.628	2.119	3.928	1.877	0.694
NPAT	chr11:108092921-108093140	Human_PGC_Specific	27.327	28.283	36.227	36.011	30.398	33.562	13.619	22.357	9.921	2.369	39.835	50.962	35.053	45.15	1.925	9.14	2.263	0	0	0	0	1.428	2.197	0	0	0
FBLIM1	chr1:16084661-16084860	Human_PGC_Specific	20.511	28.724	17.454	14.854	18.793	12.663	15.54	20.184	12.963	34.956	39.955	24.173	12.365	14.943	6.038	25.666	1.691	2.352	0	2.308	0	1.176	0	8.08	9.822	5.454
CAB39	chr2:231576161-231576580	Human_PGC_Specific	23.064	29.731	29.473	30.263	45.107	22.944	5.728	5.555	10.305	13.272	38.385	80.01	67.717	63.091	25.532	4.141	3.592	88.89	8.523	0	0	0	58.335	90.177	100	93.333
LIPH	chr3:185271221-185271420	Human_PGC_Specific	7.877	15.913	11.459	28.519	21.15	33.928	3.03	3.518	4.761	0.219	0.206	0.56	3.973	3.802	0.836	0.012	0.831	100	33.33	NA	NA	16.67	0	100	100	NA
SPSB4	chr3:140770821-140771040	Human_PGC_Specific	22.915	41.574	21.68	18.856	12.27	6.604	24.958	19.401	18.816	26.909	10.592	0.061	0.042	0.004	1.802	0	0.001	1.111	4.761	0	0	0.3	1.389	0.892	0	0
RGMB	chr5:98105761-98105980	Human_PGC_Specific	22.861	21.111	27.671	24.079	32.76	33.071	23.976	16.947	26.388	4.811	9.426	17.086	25.059	56.491	8.831	0	2.09	0	2.382	4.206	0	1.504	0	0	0	0
ZSCAN2	chr15:85143961-85144680	Human_PGC_Specific	43.864	51.637	50.797	45.825	46.211	57.937	41.474	36.343	35.824	15.447	9.183	5.071	12.629	16.65	3.698	0	0.286	0.463	0.41	0.268	1.699	1.141	0	0	0.915	0.625
RNF213	chr17:78235121-78235660	Human_PGC_Specific	23.641	34.495	38.328	45.689	35.487	22.362	21.314	16.424	23.01	4.355	10.011	9.477	5.248	9.567	5.555	0	4.057	6.597	0	1.191	1.389	4.167	1.667	6.944	0.826	1.299
SUSD2	chr22:24576901-24577560	Human_PGC_Specific	22.332	29.411	37.211	24.411	23.422	29.562	13.546	17.48	13.053	0.182	30.337	28.717	11.367	26.891	0	0	0.38	23.619	1.19	4.935	4.848	3.333	9.101	22.084	35.632	35.745
DUSP18	chr22:31063301-31064420	Human_PGC_Specific	23.029	31.854	30.148	35.388	30.802	29.816	25.18	28.293	27.465	2.47	10.109	6.553	4.938	4.19	0.279	0	0.049	1.655	1.723	0.755	0.639	1.893	1.444	1.056	2.094	2.104
HIST1H2APS4	chr6:26272561-26272780	Human_PGC_Specific	11.343	17.626	33.678	26.319	28.559	29.483	19.851	9.868	0	0.062	2.466	2.907	2.532	14.177	0.109	0	0	5	0	0	0	0	1.667	0	0	0
CCDC144B	chr17:18528781-18529320	Human_PGC_Specific	27.949	43.303	45.807	48.26	28.581	35.007	6.91	26.906	15.523	1.005	7.298	10.25	4.54	22.125	0.065	0	1.037	10.428	6.791	5	1.176	0	0	20.714	4.545	9.831
AC084219_4	chr19:44616101-44616500	Human_PGC_Specific	39.994	45.174	45.686	56.922	54.438	32.239	9.444	6.578	11.435	1.488	9.341	2.849	5.183	4.348	2.95	0	0.296	7.495	4.545	0	0	0	0	5	3.571	18.333
DDB2	chr11:47236341-47236700	Human_PGC_Specific	48.079	47.993	58.593	53.407	53.423	71.222	41.159	43.531	51.562	7.227	8.75	11.887	10.064	26.794	9.717	0	8.788	0	5.555	7.142	0	0.893	0	0	0	0
RNPEP	chr1:201953221-201953660	Human_PGC_Specific	16.671	23.095	47.217	27.984	46.148	22.003	5.138	6.352	9.581	17.618	244.6	188.571	159.578	189.476	18.621	99.838	6.509	33.333	0	0	8	3.703	22.5	100	98.148	22.223
PRPH	chr12:49690281-49690640	Human_PGC_Specific	15.796	27.364	29.366	27.642	20.475	24.26	10.814	10.463	17.46	0.029	1.209	4.419	1.823	0	0	0	0	4.426	2.365	1.096	1.307	0.566	1.188	2.083	1.634	1.136
CHEK2P2	chr15:20487861-20488040	Human_PGC_Specific	6.76	6.864	23.293	18.371	13.595	16.091	2.613	2.412	5.309	0.002	0.011	6.165	16.445	5.159	0.005	0	0.006	56.051	30.511	6.138	3.683	8.643	19.084	57.349	66.826	62.097
RP11-565A3_2	chr4:188592801-188592960	Human_PGC_Specific	10.778	24.786	32.413	18.465	14.928	8.746	3.484	6.874	18.243	0	2.02	2.207	0.619	0	0	0	0.002	70	100	NA	NA	66.67	0	100	NA	NA
MRPS31	chr13:41345221-41345640	Human_PGC_Specific	52.774	66.879	59.939	53.695	65.851	63.167	45.702	53.042	38.096	16.533	42.898	59.554	73.704	60.789	22.107	56.855	1.895	0.505	0.35	1.772	0	0.253	0.294	0	0	0
UPP1	chr7:48128121-48129500	Human_PGC_Specific	26.574	37.923	34.491	35.761	29.411	27.742	26.026	22.41	33.897	18.072	198.969	135.632	100.606	202.962	0.085	0.137	6.979	1.713	0.889	2.726	0.755	1.699	0.4	0.86	1.354	0.839
FKBP4	chr12:2903401-2904460	Human_PGC_Specific	29.249	29.898	30.956	34.414	21.485	26.366	23.842	19.815	22.142	57.273	33.631	61.647	28.651	9.897	17.621	14.568	1.761	1.226	2.191	1.471	0.69	0.604	1.03	1.039	0	1.02
GPR133	chr12:131437061-131437420	Human_PGC_Specific	34.301	44.586	44.545	26.756	41.384	44.314	8.333	4.761	16.555	12.35	5.261	3.408	10.402	1.49	0.001	0.037	0.003	1.176	0	NA	0	0	0	0	50	6.25
RBM44	chr2:238707201-238707600	Human_PGC_Specific	9.202	23.788	29.621	19.355	15.603	19.234	3.733	7.462	7.851	0.023	0.088	3.243	0.915	3.782	0	0	0.662	54.165	17.338	10.171	2.806	5.939	14.148	67.726	52.213	53.899
C6orf132	chr6:42108981-42109160	Human_PGC_Specific	6.891	20.66	21.629	9.214	3.646	10.688	4.643	8.437	2.982	1.24	2.221	1.171	0.168	0.121	0.401	0	0.004	85.71	25	0	0	20	NA	33.33	16.67	NA
DPPA5	chr6:74063921-74064180	Human_PGC_Specific	20.109	30.805	29.887	31.009	12.987	38.312	1.116	4.517	5.627	0	14.153	43.942	12.936	20.963	0.064	0	0.177	71.507	14.53	15.145	1.112	16.314	10.11	75.228	77.957	84.786
B3GNT8	chr19:41933021-41933900	Human_PGC_Specific	36.942	41.282	46.259	40.921	32.988	50.246	19.813	22.457	25.858	9.944	2.395	3.027	1.746	2.545	0	0	0.026	9.872	2.061	5.807	1.297	1.484	4.524	2.116	15.093	12.344
RIPK4	chr21:43187121-43187460	Human_PGC_Specific	26.698	23.702	30.398	31.981	28.463	37.436	15.944	12.958	9.572	0.605	1.31	2.599	1.414	2.679	0	0	0.173	0	0	1.266	0.84	1.005	0.438	0	2.066	0.757
DMRT1	chr9:843141-843340	Human_PGC_Specific	18.215	44.76	22.82	20.897	18.292	21.326	17.167	0	6.666	0	58.61	36.186	82.138	58.775	38.966	0.001	1.345	0	0	0	0	0	0	0	0	0
RET	chr10:43574401-43574516	Human_PGC_Specific	7.89	17.55	22.504	22.264	19.388	27.89	7.674	11.07	19.107	0.172	2.231	2.228	4.852	3.852	0	0	3.037	2.777	0	4.763	0	0	11.43	0	0	0
TDRD6	chr6:46655441-46655940	Human_PGC_Specific	6.197	26.314	35.184	26.564	18.394	23.718	2.599	7.706	12.653	0.033	4.927	6.556	36.192	13.8	0.006	0.242	1.81	76.282	9.568	8.085	3.571	4.782	21.217	81.098	74.958	86.535
RP11-10A14_4	chr8:9009081-9009320	Human_PGC_Specific	31.656	44.166	31.797	22.519	21.261	21.914	28.025	16.302	23.818	1.767	4.105	2.15	0.161	0.143	0.002	0	0.004	7.629	0	0	0	0	1.667	5.903	3.056	6.813
SLC29A1	chr6:44186881-44187720	Human_PGC_Specific	43.112	46.627	43.231	44.549	47.747	48.788	35.369	24.43	33.474	27.869	91.63	98.974	52.578	17.047	32.195	0.105	0.347	1.812	0.376	1.233	2.182	1.532	0.413	1.66	4.365	0
TDRD10	chr1:154474841-154475720	Human_PGC_Specific	27.806	29.596	36.649	28.217	24.491	33.002	12.879	13.758	14.141	2.292	9.078	29.49	13.65	44.618	0	0	0.804	8.872	2.112	1.086	0.621	1.197	2.465	4.792	5.767	6.809
RSRC2	chr12:123011381-123011920	Human_PGC_Specific	46.046	46.158	46.418	53.084	56.387	65.72	52.031	53.988	53.525	54.884	120.749	85.097	137.796	306.525	100.846	36.159	106.686	1.063	0	2.963	0	1.25	2.818	0	1.667	3.333
RP11-452F19_3	chr1:222988001-222988200	Human_PGC_Specific	15.694	24.678	33.334	31.517	13.095	23.91	22.256	8.611	8.333	3.687	6.428	7.396	14.96	12.258	2.885	0	0	16.666	0	0	0	2	0	4.5	0	0
FGF13-AS1	chrX:137793541-137793740	Human_PGC_Specific	20.111	41.353	52.445	37.5	25.986	15.277	20.438	0	33.335	1.16	13.201	11.502	2.315	0	0	0	0	29.388	0	0	8.334	0	0	0	0	0
ZNF728	chr19:23185621-23186280	Human_PGC_Specific	16.993	47.722	49.293	38.776	32.947	36.099	5.658	12.602	19.198	0.558	3.941	1.958	4.246	0.888	0	0	0.002	1.811	0.714	2.183	2.434	3.122	0	2.691	0.49	2.727
FAIM2	chr12:50296681-50297080	Human_PGC_Specific	16.15	23.906	45.267	19.623	46.024	37.488	3.889	17.443	10.098	0.57	0.642	14.268	18.112	6.258	0.454	0	0.057	60.793	6.667	0	0	8.335	8.335	10	69.047	66.667
KIF5A	chr12:57943641-57943920	Human_PGC_Specific	27.506	36.641	45.68	35.323	29.987	33.978	14.709	4.07	24.903	0.102	0.738	2.463	2.229	0.268	0	0	0.007	1.122	0	1.512	1.176	2.121	0.622	0.972	1.389	1.923
EPB41	chr1:29213381-29213760	Human_PGC_Specific	43.108	48.322	53.24	41.957	38.685	51.658	22.349	27.498	24.361	7.861	2.163	8.774	4.772	1.485	0.741	0.002	0.003	0	2.627	1.602	0	2.172	1.25	1.588	0	0
FAM162B	chr6:117087241-117087580	Human_PGC_Specific	6.614	26.522	27.048	16.813	13.942	18.001	2.222	0	7.213	0.788	45.485	98.942	71.203	202.645	0.017	0	3.873	63.293	17.143	14.353	6.25	0	0	50	NA	19.09
RP11-46H11_12	chr12:133464821-133465020	Human_PGC_Specific	30.349	8.644	20.479	14.524	11.83	42.176	9.09	6.913	7.828	0.255	0.695	0.069	0.028	1.263	0	0	0	39.386	0	20	0	1.71	0	0	0	4.168
COX6B2	chr19:55865061-55866300	Human_PGC_Specific	24.422	31.644	37.602	35.306	29.285	33.579	20.521	16.702	30.858	1.015	0.89	6.207	0.116	0.301	0.109	0	0.039	2.399	2.501	2.476	1.842	2.117	1.674	2.185	1.762	5.053
NEURL3	chr2:97174941-97175480	Human_PGC_Specific	30.708	36.126	38.541	40.407	33.753	36.625	30.488	31.15	34.147	0.049	0.004	1.703	0.129	0.002	0	0	0	16.337	5.364	6.779	2.222	1.496	4.92	16.563	20.417	17.047
ANHX	chr12:133812621-133813100	Human_PGC_Specific	12.097	11.413	32.687	27.08	17.761	20.866	3.204	2.45	8.531	0	5.87	20.46	18.632	16.398	0	0	1.53	42.828	22.416	7.505	0	2.834	19.224	52.121	51.856	63.407
ATP6V1B1	chr2:71163941-71164700	Human_PGC_Specific	21.187	22.251	25.04	29.033	26.739	21.126	4.83	16.213	10.448	0.563	4.689	10.773	0.723	3.195	0	0	0.159	85.71	14.29	NA	NA	NA	0	NA	NA	77.78
CACNA1B	chr9:140771301-140771660	Human_PGC_Specific	14.824	22.936	28.265	23.439	14.493	22.092	5.801	7.186	10.051	0.775	1.158	1.492	2.018	1.654	0.002	0	0.004	68.387	13.621	10.862	1.667	8.681	12.066	74.768	66.796	46.019
RTBDN	chr19:12946921-12947060	Human_PGC_Specific	6.547	14.572	11.832	25.545	29.299	29.617	6.666	11.19	16.667	0.015	1.083	2.953	3.753	27.961	0	0	0	2.222	6.666	0	0	0	0	0	0	0
FAM86C1	chr11:71497401-71498900	Human_PGC_Specific	42.495	55.184	50.405	44.256	51.048	47.685	40.922	39.832	45.295	2.526	22.776	22.85	14.502	3.022	0.582	0	2.784	3.688	2.373	4.174	2.185	1.876	1.281	4.877	1.42	2.132
GDPD2	chrX:69643541-69643760	Human_PGC_Specific	17.353	23.611	48.926	21.96	23.367	36.997	2.778	12.302	3.44	0.292	3.56	7.512	1.641	0.616	0.001	0	0	45.835	0	NA	4.167	16.665	0	NA	NA	NA
SLC25A31	chr4:128651741-128652000	Human_PGC_Specific	10.733	19.485	19.833	20.847	17.772	11.391	2.703	7.188	11.491	0.023	3.642	17.837	33.615	6.615	0	0	0.004	97.227	11.214	12.635	8.383	5.998	2.098	98.148	93.75	96.212
CLUAP1	chr16:3550081-3550360	Human_PGC_Specific	20.033	21.874	29.619	15.228	20.183	38.846	10.246	20.469	16.067	10.26	30.565	17.238	50.11	99.25	7.363	30.98	2.195	24.82	11.869	1.409	0	1.515	1.19	1.191	9.49	8.929
STK31	chr7:23749761-23749920	Human_PGC_Specific	14.362	23.976	19.42	12.083	14.889	30.023	2.531	0.952	3.651	0.056	13.201	23.656	71.547	11.446	0.095	0.035	0.133	71.38	4.588	4.911	1.515	4.021	0	65.772	84.708	83.571
PDE1C	chr7:32337901-32338300	Human_PGC_Specific	19.087	16.991	26.254	26.454	23.742	25.262	8.774	12.92	17.279	1.836	0.393	2.55	2.664	2.735	0.018	0	0.281	1.451	0.733	0.506	0.953	0.794	0	0.992	0	2.962
CTD-3179P9_2	chr5:117618181-117618360	Human_PGC_Specific	13.015	11.621	31.692	28.078	20.867	30.721	3.132	7.679	13.046	0	0	1.905	1.431	0	0	0	0	92.325	49.35	20.73	13.158	11.77	10.644	89.254	98.077	93.334
KCNV2	chr9:2718241-2718780	Human_PGC_Specific	12.032	28.237	25.812	26.363	15.985	23.898	1.415	9.896	11.371	0.014	21.027	28.215	40.538	33.813	0	0	1.493	94.865	18.964	9.913	2.334	8.541	11.076	96.259	87.282	68.381
HAUS6	chr9:19103721-19103860	Human_PGC_Specific	6.668	20.292	19.045	7.739	26.308	26.667	6.032	2.198	8.585	3.786	16.081	15.325	25.442	31.094	13.81	0.065	0.687	77.78	53.333	0	0	0	0	94.443	100	100
SAP25	chr7:100171381-100171700	Human_PGC_Specific	9.824	22.589	41.259	32.245	22.608	22.728	4.601	2.759	6.3	2.506	4.227	7.097	12.774	4.938	0.09	0	0	78.708	10.254	9.04	2.95	8.314	9.091	82.862	63.557	71.535
FAM9C	chrX:13062501-13062660	Human_PGC_Specific	15.648	35.336	15.659	28.718	18.669	23.473	11.204	8.599	2.778	0	12.622	3.96	7.84	0.689	0	0	0	84.853	11.113	28.627	0	5.173	16.67	91.667	96.297	100
RP11-313J2_1	chr10:42862581-42862800	Human_PGC_Specific	22.93	36.334	32.473	18.177	12.369	12.45	7.101	13.889	4.166	0.807	3.713	2.716	0.917	1.062	0.686	0.044	0.142	2.778	0	7.722	0	0	4.167	37.292	6.667	11.11
AP000251_3	chr21:32932241-32932480	Human_PGC_Specific	41.421	53.612	21.284	15.456	16.354	25.123	31.429	25.89	26.132	1.042	0.653	0.162	0	0	0	0	0	0	0	2.573	0	3.25	0	0	2.083	4.168
TNK2	chr3:195637041-195637340	Human_PGC_Specific	31.097	41.518	29.395	37.498	29.984	28.97	16.382	11.154	10.11	39.189	9.68	14.113	9.004	11.769	1.54	0	0.605	12.906	17.25	8.293	0	9.207	11.309	13.564	20.078	40.833
ALOX12	chr17:6899101-6899600	Human_PGC_Specific	25.406	25.869	31.446	26.83	26.029	25.633	14.246	20.604	18.006	2.257	8.18	4.817	5.151	3.071	0.007	0	0.336	0	0	1.62	1.159	0.803	2.558	0.438	9.988	5.156
NQO1	chr16:69760181-69760880	Human_PGC_Specific	34.775	49.414	33.947	28.549	31.806	33.708	42.044	30.223	39.457	4.354	34.449	1.426	8.011	3.284	8.908	0	0	3.143	0.794	2.932	0.385	0.603	0	2.15	1.195	1.25
RP11-333A23_4	chr8:71383821-71383980	Human_PGC_Specific	12.303	40.359	23.825	6.866	19.603	19.88	3.935	7.48	0	0.036	12.386	8.77	8.928	19.658	0	0	1.338	64.326	4.332	3.169	0	0.77	11.64	60.238	84.592	75
RNF220	chr1:44872541-44872700	Human_PGC_Specific	24.522	26.495	34.774	25.606	22.25	16.104	12.889	12.682	19.35	33.341	16.202	16.696	14.565	15.16	7.391	0	12.357	0.826	0.757	0.35	0	0.505	2.865	5	2.273	0
RADIL	chr7:4922281-4922440	Human_PGC_Specific	29.455	24.641	40.111	38.591	19.919	4.659	10	13.055	3.125	27.902	1.3	5.484	6.806	0.001	0	0	0.005	0	0	5	0	0	0	0	0	0
ZNF808	chr19:53030321-53030620	Human_PGC_Specific	47.794	62.107	21.477	34.272	22.24	27.629	21.032	31.769	13.889	2.826	1.96	1.049	0.973	0.742	0.064	0	0.008	4.761	0	2.857	0	0	0	5.16	5.555	0
RP11-13K12_1	chr17:75544381-75544700	Human_PGC_Specific	17.179	13.787	31.081	26.849	23.089	49.037	4.678	7.587	6.839	0.898	0.049	1.788	1.3	1.49	0.121	0	0	98.413	18.75	1.6	0	12.694	15.277	84.37	67.312	84.583
LINC00664	chr19:21665961-21666140	Human_PGC_Specific	17.154	16.357	22.9	21.511	15.644	18.126	2.512	9.442	8.21	0.482	5.803	6.242	6.934	3.291	1.447	0	0.099	87.478	8.484	1.29	0	7.08	3.845	96	93.334	100
RGPD3	chr2:107084041-107084220	Human_PGC_Specific	10.058	13.273	17.544	9.307	12.551	13.081	3.723	7.25	8.201	0.598	1.822	3.112	3.26	2.253	0.949	0.348	0.211	93.569	30.008	9.533	12.092	7.554	28.27	88.103	64.325	83.99
RP5-836N10_1	chr1:112151301-112151520	Human_PGC_Specific	11.342	23.61	22.013	19.488	26.448	23.219	12.833	10.05	22.704	0.788	4.343	1.476	11.006	1.494	0.048	0	0.165	94.697	10.536	18.588	3.334	7.164	9.017	100	NA	40.953
RAB39A	chr11:107798801-107800000	Human_PGC_Specific	42.734	50.97	49.866	47.769	41.097	41.844	31.381	27.211	25.36	0.19	2.863	4.156	0.453	0.106	0.001	0	0	0.691	1.058	2.896	0.379	0.278	1.132	2.525	1.026	0.669
ATP6V1B1	chr2:71162781-71163220	Human_PGC_Specific	22.019	24.115	29.666	19.528	22.672	38.773	6.205	11.149	7.396	0.563	4.689	10.773	0.723	3.195	0	0	0.159	54.695	35.833	20.12	12.5	2.777	0	55.732	49.64	NA
NBR2	chr17:41278661-41278840	Human_PGC_Specific	11.016	13.458	13.92	7.506	16.843	12.622	2.143	4.856	3.748	2.564	0.729	1.181	2.353	0.011	0.163	0	0.025	89.711	38.248	10.651	8.248	4.827	23.028	72.225	92	79.048
SULT4A1	chr22:44258301-44258760	Human_PGC_Specific	25.329	38.886	28.711	24.283	19.051	25.394	19.537	12.62	24.318	2.241	8.173	6.234	3.289	1.593	0	0	0.001	2.905	1.77	0.8	0.385	1.645	0.572	1.136	0.643	1.705
ELF3	chr1:201977689-201977800	Human_PGC_Specific	37.798	58.01	48.887	29.167	16.98	23.61	11.113	3.125	12.28	6.535	15.911	7.222	2.71	0.882	0.294	0	0.387	NA	0	NA	0	NA	NA	NA	NA	NA
FZD10	chr12:130646781-130647480	Human_PGC_Specific	18.154	34.045	22.534	18.758	25.796	30.139	13.937	14.695	18.594	1.596	6.227	3.586	1.481	1.572	0	0	0.016	1.638	0.431	1.612	0.666	0.796	0.871	0	4.113	0
CDKN2B	chr9:22008621-22008900	Human_PGC_Specific	36.484	31.584	45.216	44.827	39.573	37.706	10.239	8.241	24.783	0.393	1.961	2.371	3.494	0.338	0	0	0.029	2.371	2.786	0.977	1.041	0.556	0.781	2.273	1.62	0.769
CASC9	chr8:76236781-76236980	Human_PGC_Specific	2.082	39.814	5.627	51.467	25.624	54.167	9.523	3.333	0	0.327	26.283	11.323	25.187	10.703	0.177	0	0.784	100	0	51.43	0	0	42.86	41.667	42.5	88.333
DMWD	chr19:46295501-46296420	Human_PGC_Specific	42.329	41.146	35.789	37.425	38.567	46.443	34.717	36.084	36.929	46.296	8.058	3.683	16.673	6.883	0.655	0	4.46	1.64	1.236	1.881	0.749	1.372	1.578	0.353	1.773	0.655
CEP112	chr17:64187921-64188560	Human_PGC_Specific	34.606	37.989	42.03	32.738	26.7	29.286	28.936	21.051	22.417	7.07	49.103	5.511	20.312	4.32	0.754	0.047	0.004	0.874	0.381	0.079	0	1.447	0.781	1.082	2.39	2.105
CACNA1B	chr9:140771741-140772440	Human_PGC_Specific	24.343	22.78	33.691	24.277	23.224	30.254	16.069	11.909	12.508	0.775	1.158	1.492	2.018	1.654	0.002	0	0.004	8.213	0.833	1.711	0.572	1.658	0.88	8.428	1.071	8.095
SORT1	chr1:109940141-109941000	Human_PGC_Specific	36.558	38.62	35.309	41.18	26.932	29.067	28.134	18.939	26.201	15.035	9.854	11.495	13.052	3.124	15.262	0.029	0.016	1.125	1.733	1.234	0	2.71	1.468	0.482	2.172	1.574
ART5	chr11:3663121-3664160	Human_PGC_Specific	36.344	35.887	45.953	41.095	34.658	38.699	27.968	25.195	30.322	2.195	6.819	4.444	3.76	28.772	0.014	0	0.045	2.607	0	1.613	0.959	0.985	1	1.488	2.201	2
MYO7A	chr11:76837481-76837620	Human_PGC_Specific	26.693	28.789	31.542	27.654	20.503	15.975	10.828	16.365	23.019	1.661	0	0.848	0.222	0.029	0	0	0.567	72.99	14.355	10.88	2.5	6.1	0	56.43	80	63.335
ATP8B5P	chr9:35406201-35406920	Human_PGC_Specific	29.247	47.584	51.192	43.512	36.585	43.924	17.327	19.73	21.6	0.011	2.095	1.49	5.44	2.529	0.17	0.053	0.019	3.994	3.832	0.709	1.549	0.624	2.47	3.246	6.609	16.667
LPAR2	chr19:19738421-19739200	Human_PGC_Specific	23.546	39.662	35.252	34.983	28.385	36.902	27.54	25.127	32.023	13.972	45.938	35.665	15.713	42.714	8.845	0	2.777	0.413	1.451	3.452	0.19	1.132	1.302	1.01	2.635	0
ZFP42	chr4:188917981-188918200	Human_PGC_Specific	19.321	28.371	38.453	18.618	29.769	15.893	9.132	6.944	4.074	0.482	57.867	58.65	15.427	35.583	0.032	0	1.803	5.27	14.015	0	0	12.5	0	0	2.5	21.43
DDX51	chr12:132628241-132628380	Human_PGC_Specific	20.434	19.573	23.659	26.749	18.451	14.35	8.792	14.253	13.618	11.349	20.757	31.34	9.199	4.169	1.561	2.262	0	0	3.12	0.917	0.892	0.962	0	0	0.61	14.29
LDHC	chr11:18433701-18433940	Human_PGC_Specific	29.384	28.709	33.68	39.825	25.6	19.476	13.986	18.371	8.8	0.001	1	6.146	12.319	0.334	0	0	0.012	3.795	1.678	2.086	1.117	0.664	5.333	1.885	8.974	6.389
SNRPC	chr6:34725041-34725440	Human_PGC_Specific	52.058	53.109	57.439	50.32	53.308	60.159	51.122	52.943	49.587	134.69	168.371	135.543	71.41	241.432	91.498	98.967	24.448	0.483	3.061	0.567	1.042	0.442	1.212	0	0	2.5
EEF1G	chr11:62340921-62341960	Human_PGC_Specific	39.748	49.001	41.303	44.156	39.945	41.992	41.218	38.228	34.812	1539.9	5211.59	2566.26	2428.7	3496.68	1472.51	3932	1400.13	0.275	0.647	0.427	1.079	0.642	0.435	0.478	1.629	0.34
BCL2L1	chr20:30311181-30311920	Human_PGC_Specific	40.104	46.225	43.187	43.561	42.995	43.717	42.13	36.233	31.54	25.843	10.641	7.633	6.812	8.181	4.516	0	0.095	2.697	1.256	0.955	1.149	1.002	0.417	0	1.812	0
ACVR1B	chr12:52346221-52346560	Human_PGC_Specific	28.169	35.754	30.476	37.524	27.334	25.651	22.487	12.621	13.761	17.78	36.731	42.918	21.38	32.641	2.618	0	5.168	3.333	0	0	0	0	0	0	5.557	0
KANK3	chr19:8408001-8408460	Human_PGC_Specific	47.304	56.211	44.109	51.757	36.538	32.886	27.075	20.417	34.651	7.709	3.026	1.554	2.92	1.241	0.003	0.005	0.015	2.536	2.011	0.363	1.587	2.641	3.735	2.092	0.634	0
LINC00664	chr19:21666721-21667040	Human_PGC_Specific	19.457	45.42	34.656	44.307	32.596	37.072	13.136	14.382	13.957	0.482	5.803	6.242	6.934	3.291	1.447	0	0.099	66.982	6.389	2.346	0	6.384	14.679	56.759	58.691	39.624
GPR4	chr19:46105341-46105660	Human_PGC_Specific	33.214	38.237	41.864	42.204	35.516	23.935	14.275	12.271	12.45	1.836	5.349	7.619	1.737	3.727	0	0	0.319	3.75	0.893	4.483	0	3.884	5.878	1.515	2.083	2.382
RNF17	chr13:25338081-25338420	Human_PGC_Specific	15.994	20.904	36.216	37.59	42.796	57.507	3.298	6.165	13.777	0	3.626	28.991	73.84	109.761	0	0.05	3.7	93.67	41.195	25.368	14.823	22.071	19.098	83.714	100	83.112
MAPK12	chr22:50698961-50699120	Human_PGC_Specific	22.175	20.553	21.714	20.006	21.219	28.064	11.144	8.055	8.167	15.604	18.412	26.29	20.077	19.011	8.12	4.815	0.247	31.943	13.69	1.45	0	4.763	0	28.137	0	0
EPHB4	chr7:100426181-100426560	Human_PGC_Specific	34.805	36.366	58.88	31.728	38.456	36.016	8.458	13.673	17.523	51.336	53.118	42.277	18.179	4.073	5.975	0.028	0.071	0	5	0	0	3.334	0	0	0	16.665
DDX4	chr5:55033921-55034060	Human_PGC_Specific	7.988	27.425	40.118	14.432	19.938	32.482	4.82	14.533	14.854	0	31.601	94.879	127.626	93.988	0	0.001	1.562	94.917	22.834	5.77	0	2.89	35.313	98.611	77.183	83.125
CLPB	chr11:72145101-72145900	Human_PGC_Specific	35.038	46.607	33.057	41.674	33.93	36.002	22.999	23.232	27.025	7.382	3.117	3.914	6.784	23.707	0	0	0.049	2.414	1.389	1.44	0.238	0.973	0.181	2.246	3.16	4.167
LINC00664	chr19:21665621-21665940	Human_PGC_Specific	12.264	30.291	31.741	44.414	32.48	22.001	2.025	9.127	10.696	0.482	5.803	6.242	6.934	3.291	1.447	0	0.099	69.156	4.188	9.74	0	3.165	12.444	97.778	62.306	81.548
ULK1	chr12:132378781-132379500	Human_PGC_Specific	44.552	58.758	61.52	46.968	49.294	53.335	40.236	48.625	34.162	14.935	17.998	10.685	8.472	18.369	5.035	8.618	0.56	1.094	2.646	2.794	0	1.012	0.667	0	0	0
SLC25A3P1	chr1:53905161-53905360	Human_PGC_Specific	13.811	29.841	45.987	29.542	20.607	31.185	7.387	1.429	6.23	0.001	0.17	3.755	3.544	0.002	0	0	0.004	92.182	37.203	54.069	0	3.536	19.118	100	100	86.421
POU6F1	chr12:51610901-51612360	Human_PGC_Specific	35.275	38.512	38.392	33.987	36.023	38.743	21.741	23.269	32.194	3.897	7.225	7.046	7.056	3.823	1.831	0	0.384	0.388	0.278	1.549	0.414	1.412	0.248	1.136	2.882	1.481
GPR4	chr19:46104721-46104920	Human_PGC_Specific	17.388	14.371	27.041	26.994	11.716	14.346	3.948	11.457	11.025	1.836	5.349	7.619	1.737	3.727	0	0	0.319	6.38	0	4.08	0	0	0	9.68	0	0
CPEB1	chr15:83315801-83317020	Human_PGC_Specific	20.893	28.367	30.858	21.122	19.312	22.326	11.638	17.275	18.136	0.293	21.975	42.03	27.597	16.228	0.008	0	0.772	5.121	3.288	2.396	1.053	0.905	0.912	4.828	1.579	5.186
DSCR8	chr21:39493301-39493720	Human_PGC_Specific	12.549	53.321	56.405	49.797	31.376	53.5	2.684	12.618	15.079	0	9.06	11.529	19.87	125.556	0	0	6.65	91.177	16.191	8.823	0	5.099	0.793	92.592	86.11	70.42
PAN2	chr12:56728061-56728280	Human_PGC_Specific	35.196	28.427	44.708	33.333	42.179	25.371	0	0	4.5	23.074	51.002	54.317	32.953	100.106	26.898	3.087	1.397	0	0	NA	NA	NA	0	NA	NA	0
TMEM183A	chr1:202976261-202977060	Human_PGC_Specific	45.616	46.338	48.858	39.6	47.07	56.445	36.977	40.796	39.611	29.964	21.813	39.03	56.411	134.085	9.988	25.096	1.239	0.718	0.813	0.893	0.961	1.059	0.964	0	1.373	1.044
DMRTB1	chr1:53925241-53925400	Human_PGC_Specific	11.722	20.386	23.664	18.557	12.065	18.439	1.777	12.416	4.83	0	1.996	2.762	7.076	6.705	0	0	0.03	97.5	33.166	15.8	0	14.758	6.666	86.838	95	85.286
GPR64	chrX:19140701-19141020	Human_PGC_Specific	17.441	24.421	16.89	13.484	24.28	35.125	20.114	14.912	27.273	0.827	0	0.002	1.466	2.558	0.006	0	0.083	4.5	0	0.926	0	0	0	1.818	0	0
RP11-760D2_5	chr7:56605601-56606020	Human_PGC_Specific	13.81	45.384	48.936	48.747	40.459	38.478	0.952	5.461	6.333	0	0.079	2.433	0.002	0.009	0	0	0	29.656	6.986	0	0	1.136	0	9.722	17.328	17.408
TUBBP5	chr9:141044361-141044880	Human_PGC_Specific	10.557	31.486	26.977	26.727	26.249	25.333	4.936	20.812	24.819	0.14	63.857	62.007	15.5	18.803	0.046	0.028	0	8.973	2.258	0.877	0	1.312	3.333	19.473	0.841	9.429
SRPRB	chr3:133502681-133502900	Human_PGC_Specific	14.661	30.925	29.495	15.509	14.289	25.886	4.881	7.336	14.11	14.591	24.133	42.653	16.4	47.347	12.717	0.69	11.045	31.202	13.565	6.575	2.778	14.14	6.286	12.5	68.338	16.688
TCL1A	chr14:96180161-96180740	Human_PGC_Specific	20.035	28.123	36.145	24.299	22.507	15.053	4.756	5.932	20.28	0.029	338.619	171.002	212.499	364.71	0.105	0	25.644	37.896	10.192	6.878	1.844	4.532	13	42.116	38.69	34.86
ATP8B3	chr19:1811981-1813360	Human_PGC_Specific	35.39	37.533	39.086	33.261	32.272	42.339	22.448	25.181	27.432	0.87	0.794	3.311	0.262	0.998	0.037	0	0.019	2.32	1.248	3.377	3.024	0.42	0.14	3.48	2.61	1.628
B4GALT5	chr20:48329841-48330840	Human_PGC_Specific	33.332	44.312	41.125	37.48	29.841	37.996	32.484	37.966	34.488	15.181	20.821	19.771	9.241	20.999	16.308	14.529	16.583	2.294	0	1.073	0.133	1.733	1.406	0.411	0.309	0
RP1-257I20_14	chr22:42486021-42486240	Human_PGC_Specific	22.022	42.312	20.908	25.741	23.405	18.616	17.117	22.309	37.307	0.191	1.125	0.06	0	0	0	0	0	9.374	0	2.5	0	1.515	10.418	2.858	0	0
DND1	chr5:140051941-140052500	Human_PGC_Specific	19.035	23.87	21.67	21.824	17.149	23.333	11.276	18.35	12.5	1.468	23.225	12.972	34.007	17.452	0.194	0	0.474	8.782	1.777	3.589	2.092	2.088	4.076	8.396	21.89	27.739
ALDH6A1	chr14:74550661-74551960	Human_PGC_Specific	45.322	58.843	54.14	46.747	41.908	45.061	50.219	38.747	40.763	11.801	7.969	11.333	3.857	1.62	8.759	0.015	0.072	0.801	0.427	1.284	2.099	1.254	1.03	0.169	0	0.14
ANKRD26P1	chr16:46602541-46603180	Human_PGC_Specific	19.564	20.871	27.406	16.539	18.174	20.258	2.196	7.239	9.945	0.021	25.641	26.386	15.292	6.288	0	0	0.078	63.39	14.323	11.081	3.512	9.521	10.706	64.88	74.813	62.712
FER	chr5:108083881-108085220	Human_PGC_Specific	41.726	50.885	52.199	43.614	45.894	55.568	42.567	44.457	40.815	5.088	20.461	24.133	17.417	33.342	4.85	4.961	2.039	0.375	0.716	0.71	0.192	1.042	1.121	1.325	1.083	1.488
FAM160A1	chr4:152331161-152331400	Human_PGC_Specific	22.302	27.74	19.21	21.192	21.383	21.007	16.548	14.627	16.267	1.604	0.582	1.073	0.647	0.611	0	0	0.005	0	0	NA	0	0	0	66.67	0	66.67
DIEXF	chr1:210001481-210001840	Human_PGC_Specific	20.214	36.534	12.784	13.991	24.917	19.728	15.679	6.111	3.03	1.488	6.264	3.313	5.052	4.69	0.577	0.024	0.138	2.857	0	0	0	0	0	3.333	0	0
SHD	chr19:4277081-4277720	Human_PGC_Specific	21.068	21.781	37.136	31.536	18.81	19.617	6.587	13.533	22.677	15.228	10.764	34.3	10.603	27.195	0.001	0	2.821	32.958	1.483	0.653	0.621	3.24	5.049	25.37	28.492	36.852
PTBP1	chr19:796621-796820	Human_PGC_Specific	12.826	19.215	28.644	17.668	13.713	1.27	17.71	8.519	6.944	128.177	106.416	81.674	65.955	30.989	85.572	46.595	32.543	4.722	0	3.052	0	2.106	0	0	7.252	0
PIWIL1	chr12:130822081-130822620	Human_PGC_Specific	14.105	60.416	50.611	54.078	45.988	47.768	8.718	7.288	18.259	0	30.26	42.557	24.352	10.594	0.024	0.022	0.027	45.851	4.169	3.708	0	4.735	19.084	61.17	46.136	48.658
OOEP	chr6:74104261-74105120	Human_PGC_Specific	11.022	45.655	45.933	32.992	30.321	38.461	7.83	6.033	12.958	0.03	15.68	28.695	26.578	24.166	0	0.004	2.908	80.633	16.297	8.601	1.224	12.929	14.014	51.471	68.612	53.889
CADM3	chr1:159140581-159140800	Human_PGC_Specific	17.569	17.389	25.789	20.237	27.441	36.853	2.449	8.566	8.896	0.786	1.823	0.63	1.456	5.721	0	0	0.173	100	45.45	0	0	4.55	22.22	83.33	63.64	50
ZNF808	chr19:53030641-53031160	Human_PGC_Specific	44.384	43.972	51.326	46.875	40.653	41.855	33.855	35.336	31.188	2.826	1.96	1.049	0.973	0.742	0.064	0	0.008	1.199	0	0	0	0.573	1.852	0	0.855	0
CDK19	chr6:111136961-111137380	Human_PGC_Specific	46.777	55.373	54.081	52.217	42.279	44.8	39.803	30.391	21.795	7.264	2.25	10.282	9.435	9.548	6.221	0	0.232	2.54	0	0	4.545	0	0	0	0	0
RP11-3N2_13	chr7:63505541-63505960	Human_PGC_Specific	23.851	55.294	53.011	55.624	53.598	33.442	2.083	6.583	5.705	0.16	5.417	5.004	10.071	1.646	0	0	0.003	4.506	9.89	0	2.442	5	0	14.287	9.615	13.266
CHEK1	chr11:125495261-125496380	Human_PGC_Specific	36.292	44.619	42.435	35.767	36.412	35.933	35.462	30.381	31.693	13.469	147.278	127.404	97.085	118.937	6.745	0	4.964	1.693	1.31	1.774	1.575	0.811	0.577	0.889	1.582	1.053
KIAA0895	chr7:36429601-36429900	Human_PGC_Specific	32.549	31.946	38.219	32.613	22.156	23.821	12.716	18.588	9.055	5.457	7.261	9.249	15.796	2.992	5.377	0	0.293	0	1.538	1.575	1.786	1.079	0	0	1.511	0
FAM49B	chr8:131027441-131027740	Human_PGC_Specific	28.255	29.01	27.695	25.658	23.797	25.199	10.105	8.628	11.915	24.943	125.208	85.086	106.542	47.766	55.971	16.197	3.496	31.823	7.745	0	1.334	1.197	5.876	22.113	14.822	21.807
NOP2	chr12:6678501-6678660	Human_PGC_Specific	9.273	27.534	22.601	11.785	9.891	12.293	4.475	5.287	5.217	14.288	16.958	45.829	12.271	22.941	2.387	4.458	0.591	91.665	41.665	0	0	2.94	0	87.5	76.19	60
TDRD9	chr14:104394581-104394900	Human_PGC_Specific	12.645	23.768	30.555	23.644	20.409	22.617	10.909	3.254	11.514	0.21	13.789	53.154	55.218	71.854	2.824	0	0.602	23.825	14.219	2.659	5.448	4.187	11.808	30.864	22.552	41.866
RBMXL2	chr11:7110721-7110980	Human_PGC_Specific	9.541	8.911	20.728	15.888	14.579	21.009	2.308	7.314	11.512	0.017	3.78	4.656	4.032	7.724	0.004	0.089	1.945	69.311	20.859	9.167	3.075	6.386	11.446	64.291	65.197	67.897
LIN28A	chr1:26737041-26737420	Human_PGC_Specific	22.914	45.841	28.783	37.591	18.451	22.644	12.634	14.868	21.278	0.474	15.835	18.89	7.867	8.065	0	0	0	2.112	1.042	0.656	0	0.595	2.619	0	0	0
PRKCG	chr19:54385181-54385680	Human_PGC_Specific	38.77	42.999	42.436	37.958	32.44	48.591	28.997	18.952	21.714	0.348	3.657	6.675	1.067	1.783	0	0	0.009	1.282	1.111	0.757	2.652	0	0	0	0	0
MYCL	chr1:40367221-40368260	Human_PGC_Specific	31.826	40.172	33.191	28.919	27.062	33.835	25.013	23.244	27.702	2.398	25.17	5.823	8.652	8.915	4.706	0	0.134	0.721	0.453	1.048	0.391	0.531	0.558	0.8	0.988	2.804
WEE1	chr11:9596701-9596840	Human_PGC_Specific	21.619	38.195	38.93	11.458	28.953	34.848	0	16.085	2.083	30.87	103.556	142.318	111.782	64.661	27.844	54.105	1.262	0	0	NA	0	0	0	0	0	0
KRTCAP3	chr2:27664821-27665780	Human_PGC_Specific	30.692	33.966	35.254	33.155	24.861	30.547	21.368	10.304	14.798	0.866	16.781	28.137	19.317	17.395	0.079	0	0.863	7.643	2.679	2.996	1.338	3.171	4.142	8.239	22.564	28.449
PIAS1	chr15:68346321-68347360	Human_PGC_Specific	40.434	52.012	52.232	41.379	44.157	44.878	38.715	35.17	42.145	18.225	62.673	52.611	62.401	79.389	29.966	0.256	1.679	1.977	0.704	2.858	1.183	0.505	2.669	0	1.333	0
SOX15	chr17:7493961-7494360	Human_PGC_Specific	18.526	23.02	34.135	21.75	19.227	41.045	1.771	13.882	14.203	1.377	81.423	47.622	15.376	23.264	0.073	0	2.412	46.25	6.09	12.425	0	3.333	3.333	12.5	66.67	23.333
SYCP3	chr12:102132961-102133120	Human_PGC_Specific	8.111	18.576	30.761	15.63	23.993	16.889	1.667	8.266	18.295	0.21	47.191	79.996	112.952	100.296	3.105	0	5.612	98.594	15.779	5.67	1.25	7.445	22.1	92.5	69.584	78.676
DPPA3	chr12:7865521-7865720	Human_PGC_Specific	11.618	39.976	8.966	12.826	25.974	25.466	1.852	3.333	2.222	0.081	92.194	84.841	58.624	86.913	0	0	0.543	74.86	58.333	0	0	2.5	19.197	71.403	100	80
RP11-18H7_1	chr3:119812681-119814780	Human_PGC_Specific	44.276	47.409	41.143	39.233	39.805	39.591	44.089	39.664	38.16	0.404	1.165	0.008	0.008	0.117	0.316	0	0.007	1.374	1.153	0.666	0.676	0.84	0.933	0	0.757	2.809
ABCF2	chr7:150924161-150924780	Human_PGC_Specific	48.28	70.717	62.629	55.626	48.299	40.305	54.262	47.69	44.702	18.25	28.955	22.348	11.171	3.044	30.054	7.56	0.129	2.417	2.828	4.269	0.833	0	0.549	0.881	0	3.096
NDUFB10	chr16:2008061-2008300	Human_PGC_Specific	22.132	20.587	23.428	18.787	11.025	35.507	4.455	9.545	11.303	119.61	59.862	45.547	56.846	134.815	30.939	21.34	21.785	52.572	36.258	5.064	1.538	6.938	13.101	57.609	46.898	56.658
QRICH1	chr3:49131361-49132260	Human_PGC_Specific	40.102	45.711	45.501	46.142	39.717	51.542	42.818	39.108	38.836	26.203	38.303	70.413	17.537	23.451	20.483	3.682	0.255	3.077	0.345	1.593	1.29	0.382	0.893	1.757	0	0.444
MOV10L1	chr22:50528101-50528760	Human_PGC_Specific	10.215	26.8	25.533	31.87	26.621	21.675	9.188	5.069	10.26	0.569	0.564	11.018	8.942	0.155	0	0	0.006	26.776	4.378	1.82	2.708	3.138	8.763	23.583	22.959	28.445
ANKRD20A5P	chr18:14177521-14177860	Human_PGC_Specific	16.923	17.92	23.029	28.968	20.474	14.326	7.806	7.732	7.68	0.673	4.383	5.945	0.846	2.762	0.313	0	0.004	96.969	41.512	4.07	0	2.147	16.985	90.556	94.345	93.673
RP11-169F17_1	chr18:70931601-70931820	Human_PGC_Specific	7.886	56.364	27.383	20.138	24.755	25.731	0	13.334	39.813	0.015	5.198	3.082	2.795	1.642	0	0	0.041	98.462	14.583	4.06	0	4.383	5.08	77.777	70	88.89
SNX8	chr7:2394061-2394320	Human_PGC_Specific	30.436	37.332	35.552	39.387	42.399	49.667	32.97	33.667	20.768	18.189	65.931	42.923	59.193	19.932	20.454	67.419	0.53	0	5	0	0	0	0	0	0	NA
ZFR2	chr19:3869161-3869340	Human_PGC_Specific	11.096	12.53	21.182	17.434	7.574	29.598	2.598	5.178	3.783	3.587	1.298	11.711	15.132	31.454	0.03	0	1.631	6.665	10.415	3.07	2.38	1.705	0	8.58	0	11.11
LINC00617	chr14:96342381-96342700	Human_PGC_Specific	33.641	32.624	45.587	35.08	30.843	34.18	17.599	17.682	24.907	0.161	1.017	2.586	1.928	1.756	0.001	0	0.003	2	4.184	5.197	0	4.822	2.857	9.896	4.166	0
CRYGC	chr2:208994221-208994400	Human_PGC_Specific	13.235	4.886	17.524	9.631	24.02	12.104	2.431	12.009	7.638	0	0	0.36	1.968	0	0	0	0	86.488	20.334	3.333	0	12.15	17.778	90	91.667	67.083
SP4	chr7:21466501-21467280	Human_PGC_Specific	42.916	62.367	53.907	49.321	45.154	53.27	44.681	37.997	48.022	3.11	12.56	12.138	14.937	12.955	1.573	0	0.563	0.5	0.65	3.484	4.203	2.683	1.667	3.436	0	0
TPTEP1	chr22:17081941-17082440	Human_PGC_Specific	29.725	31.981	43.822	29.235	25.992	26.784	3.293	13.853	13.709	2.175	60.201	24.127	44.255	20.187	0.269	0.116	6.923	1.857	1.637	1.783	3.988	1.234	4.251	4.53	0	9.09
ZRANB3	chr2:136287961-136288700	Human_PGC_Specific	48.149	51.594	51.195	59.642	40.796	50.405	32.94	34.227	29.107	2.849	23.482	17.984	20.406	6.758	0.124	0	4.008	1.619	0.405	1.909	0.617	0.68	0	3.704	0	0
TRANK1	chr3:36986961-36987480	Human_PGC_Specific	19.098	24.746	40.836	28.63	25.111	23.251	4.192	9.996	9.545	7.841	20.304	15.268	7.605	15.948	2.972	9.48	5.213	69.269	12.263	8.232	4.856	4.324	24.004	49.824	61.697	83.056
CBLN1	chr16:49315501-49316620	Human_PGC_Specific	24.666	51.465	40.617	35.033	34.746	38.176	35.505	22.365	26.703	0.109	3.147	7.017	5.061	6.023	0	0	0.043	0.608	0.784	2.064	1.188	1.365	0.242	1.219	0.729	1.554
CRIP1	chr14:105954081-105954380	Human_PGC_Specific	25.095	24.685	27.994	25.463	24.634	23.942	6.424	14.344	17.764	186.572	18.036	10.43	4.977	3.827	0.363	0	0.226	7.301	0	3.656	0	6.679	0	17.007	11.154	21.665
PTPN3	chr9:112261061-112261280	Human_PGC_Specific	19.009	32.718	20.79	15.224	20.265	17.871	2.738	13.377	8.821	1.178	17.452	27.014	32.673	21.146	0.799	0.012	0.766	7.64	6.25	4.758	0.952	0	2.352	6.273	4.761	3.125
DND1	chr5:140052681-140053000	Human_PGC_Specific	18.783	35.059	22.346	23.374	20.739	19.504	4.01	15.158	14.007	1.468	23.225	12.972	34.007	17.452	0.194	0	0.474	33.668	3.929	8.115	0.854	6.896	27.639	54.427	56.763	54.949
DYNC2LI1	chr2:44001021-44001380	Human_PGC_Specific	41.106	50.883	43.581	43.516	38.573	41.767	44.767	35.186	35.872	7.944	29.891	20.81	36.728	48.889	77.739	0.625	3.403	1.923	1.333	1.786	0.769	1.176	0	0	0	5.556
SLCO1A2	chr12:21548261-21548640	Human_PGC_Specific	13.772	10.077	30.566	14.089	35.311	25.881	4.571	9.124	8.568	0.032	13.356	7.618	20.648	47.845	0.004	0.056	0.535	87.5	0	NA	0	5.428	11.11	63.333	39.585	69.049
ADAMTS8	chr11:130298121-130298480	Human_PGC_Specific	31.092	39.247	23.26	18.639	16.172	16.83	20.205	11.256	28.015	10.065	3.12	0.496	0.044	0.314	0	0	0.028	5.556	4.195	0.556	0	0.694	4.456	1.852	0	0
CSPG5	chr3:47620661-47620880	Human_PGC_Specific	26.14	30.781	35.903	21.303	13.503	20.337	18.855	12.252	8.364	1.58	0.682	1.152	0.531	0.002	0	0	0.005	5.769	0.826	2.08	2.139	2.935	0.752	0	2.093	1.212
ALX4	chr11:44332001-44332480	Human_PGC_Specific	15.198	43.882	43.059	30.435	33.89	28.894	30.939	16.822	19.708	0.044	0.739	4.481	2.528	0.923	0	0	0.002	0	0	4.167	0	5.615	0	0	0	4.167
ADRM1	chr20:60878821-60879280	Human_PGC_Specific	26.025	43.644	30.283	29.712	26.681	22.355	8.889	21.614	14.994	72.924	95.083	88.359	77.926	49.825	18.285	57.175	0.943	4.127	4.006	1.596	0.714	0.886	2.667	7.318	8.639	1.316
TRMT61A	chr14:103996801-103997100	Human_PGC_Specific	17.107	32.543	33.1	24.082	21.296	26.025	17.573	23.348	8.972	3.726	5.431	3.409	3.214	3.238	3.94	7.574	0.277	33.335	20.835	0	0	0	0	66.667	35.5	26.785
POLR2A	chr17:7389181-7389420	Human_PGC_Specific	11.362	10.668	13.317	16.109	22.242	14.605	3.462	9.526	11.804	43.759	17.781	36.289	43.131	24.974	18.25	18.919	45.956	45.43	38.94	7.3	1.315	13.312	15.832	86.46	57.843	55.98
ARFGAP2	chr11:47201141-47201400	Human_PGC_Specific	30.58	42.409	34.935	21.444	20.22	14.327	21.666	23.684	16.323	42.003	61.925	50.429	30.164	10.955	42.141	16.95	27.331	NA	NA	NA	NA	NA	NA	NA	NA	NA
CRIP1	chr14:105953381-105953660	Human_PGC_Specific	22.845	23.667	23.331	21.795	18.833	15.449	10.425	13.706	14.232	186.572	18.036	10.43	4.977	3.827	0.363	0	0.226	7.256	1.431	3.676	3.896	2.03	4.167	3.231	1.786	2.041
RPL28	chr19:55899541-55899700	Human_PGC_Specific	14.741	11.494	20.811	14.629	8.893	26.255	3.859	7.28	10.497	848.738	597.305	679.8	516.594	1321.16	222.578	899.775	178.426	NA	NA	NA	NA	NA	NA	NA	NA	NA
WNK4	chr17:40932021-40932220	Human_PGC_Specific	12.302	16.014	27.771	15.483	25.066	11.694	10.543	8.88	6.187	0.285	0.548	1.259	0.112	0.017	0	0	0	8.333	13.84	2.78	2.223	0	0	7.407	2.777	0
HMGCR	chr5:74632601-74633760	Human_PGC_Specific	32.68	47.963	41.382	36.612	34.979	35.749	40.099	39.801	42.888	13.444	55.561	49.774	48.81	18.459	26.375	46.928	117.434	1.387	0.956	1.309	0.534	0.501	1.104	0.802	0.068	0.85
SLC17A7	chr19:49944821-49944960	Human_PGC_Specific	17.5	47.813	36.319	36.509	29.214	34.964	4.166	20	0	0.05	2.155	1.15	0.227	0.415	0	0	0.346	0	0	0	0	0	3.333	0	0	0
PARP1	chr1:226595401-226596200	Human_PGC_Specific	37.073	41.741	44.695	36.642	35.961	34.83	32.317	36.739	27.822	88.877	205.422	191.21	177.841	113.766	76.432	77.875	74.617	10.435	0.533	1.948	1.859	1.139	3.147	1.752	4.149	4.233
LHX6	chr9:124990781-124991360	Human_PGC_Specific	14.186	31.589	33.011	23.964	31.466	19.738	14.925	20.858	23.953	0	3.807	6.895	10.252	0.908	0.001	0	0	0	0.296	1.783	2.579	1.612	0.445	0	0	3.194
SLC16A8	chr22:38478141-38478580	Human_PGC_Specific	22.674	23.172	33.549	19.639	29.24	25.09	11.027	19.756	11.565	1.391	3.597	2.247	7.607	10.465	0	1.208	0.154	13.75	0	0	1.39	2.5	0	4.167	4	0
CYTH1	chr17:76776881-76777060	Human_PGC_Specific	13.858	28.305	18.298	19.062	10.533	19.047	5.729	13.888	2.506	10.838	34.748	57.709	38.094	30.507	0.001	0.042	0.491	100	13.334	9.332	0	6.508	23.147	81.11	83.335	72.917
USP48	chr1:22111141-22111460	Human_PGC_Specific	7.925	11.5	46.154	53.89	45.082	24.286	16.73	17.565	3.241	15.723	48.697	41.332	58.175	30.023	8.506	1.58	0.871	77.483	0	0	0	0	0	59.332	75	60
KPTN	chr19:47987021-47987720	Human_PGC_Specific	35.837	42.624	51.509	38.958	35.952	49.991	36.791	29.602	33.98	10.609	24.852	31.68	19.134	24.71	6.499	0	0.414	1.974	0	2.868	0.695	0.85	0.87	2.986	0.682	0
AFF1	chr4:87857061-87857380	Human_PGC_Specific	40.375	32.485	34.94	30.38	44.32	43.766	9.015	12.271	8.333	12.752	1.12	4.848	2.131	0.778	0.317	0.267	0.178	0	2.273	0	1.136	0	0	0	0	37.5
DCAF12	chr9:34128421-34128600	Human_PGC_Specific	17.892	26.323	29.289	16.95	30.832	10.119	9.697	2.084	3.667	15.612	44.328	42.427	55.927	29.396	26.769	9.479	2.716	93.334	12.38	3.356	0	10	22.223	100	100	78.095
C4orf29	chr4:128884881-128885100	Human_PGC_Specific	17.15	34.928	30.294	32.614	25.051	29.166	16.471	4.723	22.051	8.454	5.429	6.803	12.442	10.89	3.298	0	1.08	60.715	38.492	10	7.143	6.283	24.813	63.75	38.097	49
SNUPN	chr15:75917281-75918740	Human_PGC_Specific	39.894	42.001	44.52	34.54	36.994	37.734	26.436	27.262	23.719	13.777	42.803	22.914	30.722	51.133	19.731	0	2.357	3.002	1.172	1.888	0.698	1.273	0.561	0	0.358	3.747
PIF1	chr15:65119561-65119720	Human_PGC_Specific	14.375	34.816	43.666	32.803	33.811	28.787	3.703	16.939	4.444	8.455	23.486	39.71	10.23	7.176	9.338	0	0	88.89	10	16.67	0	0	5.555	100	68.81	85.417
DHPS	chr19:12793961-12794160	Human_PGC_Specific	19.848	21.812	21.251	29.034	21.414	11.086	6.374	12.344	4.931	40.111	101.792	72.736	49.143	15.864	53.669	2.623	4.969	85.014	30.944	14.381	6.979	11.255	16.396	92.084	80.001	71.608
RP13-492C18_2	chr7:56516001-56516500	Human_PGC_Specific	18.572	53.278	54.777	61.672	46.446	52.374	4.378	5.245	20.494	0	44.809	40.291	25.632	15.558	0.022	0	0.07	25.15	1.667	7.592	0	0.694	3.703	11.539	29.583	30.002
TSPYL2	chrX:53112181-53112340	Human_PGC_Specific	11.156	9.84	12.826	7.988	11.709	10.22	27.894	8.013	9.602	13.345	13.158	12.17	3.638	2.281	89.095	0	13.038	NA	NA	NA	NA	NA	NA	NA	NA	NA
WBP5	chrX:102611221-102611580	Human_Gonadal_Soma_Specific	28.7	20.81	23.728	26.617	24.721	21.194	69.376	65.714	50.278	62.416	13.897	2.148	7.709	3.829	192.656	110.249	252.061	11.04	0	0	0	0	0	0	0	0
ADRA2A	chr10:112837421-112837700	Human_Gonadal_Soma_Specific	29.974	26.581	29.441	14.317	23.538	20.81	61.801	27.263	23.617	0.083	0	0	1.022	0.003	5.8	0	0.012	0	0	2.487	0	0	1.19	7.293	0	0
NGFRAP1	chrX:102631281-102631580	Human_Gonadal_Soma_Specific	21.526	18.314	18.234	10.791	16.493	19.149	30.117	35.328	37	241.425	22.296	6.627	7.467	15.548	506.631	188.59	294.436	27.893	0	0	0	0.525	0	1.818	0	0
SSTR3	chr22:37607461-37607700	Human_Gonadal_Soma_Specific	14.513	15.822	16.367	14.558	10.774	10.947	28.207	13.841	12.365	0.182	0	0	0.001	0.095	16.3	0.694	0.234	50.914	3.028	2.514	0.549	2.792	3.606	5.372	28.155	37.292
ARHGEF9	chrX:63005281-63005520	Human_Gonadal_Soma_Specific	27.438	17.754	22.699	9.144	17.085	10.144	12.778	63.586	7.143	17.308	3.079	2.889	3.565	1.977	9.068	26.865	0.575	11.11	0	10	0	4.165	0	0	NA	0
ACOX2	chr3:58522821-58523080	Human_Gonadal_Soma_Specific	18.883	8.27	24.003	6.722	14.559	21.785	40.58	59.405	55.488	4.722	5.763	3.417	9.339	30.716	13.323	17.534	219.755	NA	NA	NA	NA	NA	NA	NA	NA	NA
MIR202	chr10:135061021-135061880	Human_Gonadal_Soma_Specific	24.447	18.396	21.028	17.005	14.93	24.015	33.278	38.088	43.278	0.235	0.328	0.028	0.154	0.729	391.925	255.253	184.141	43.755	6.349	1.477	1.077	0.198	1.232	9.553	1.797	4.407
DNASE1L1	chrX:153640141-153640300	Human_Gonadal_Soma_Specific	16.698	13.168	12.518	10.928	7.481	15.053	17.487	11.557	34.147	14.622	0	0	0.284	0.075	3.825	0	18.387	16.2	0	0.98	1.282	0.725	0	0	0	0
ZNF26	chr12:133563121-133563260	Human_Gonadal_Soma_Specific	22.142	22.339	24.912	27.627	14.615	17.05	19.828	22.064	47.966	3.847	13.522	11.729	6.036	10.323	28.801	0.278	167.332	0	0	2.899	1.01	0.907	0.741	0	0	0
WLS	chr1:68698641-68698920	Human_Gonadal_Soma_Specific	28.589	12.25	25.792	7.5	17.429	13.151	47.761	46.664	46.459	85.876	0	0	0.172	0.076	53.075	24.967	0.858	0	0	0	0	0	0	0	0	0
NHS	chrX:17395221-17395420	Human_Gonadal_Soma_Specific	11.303	16.374	8.333	25.889	10.177	13.333	12.5	15.209	47.739	0.162	0.716	0.014	0.026	0.126	4.385	0	15.544	29.63	0	0	0	0	0	0	3.334	0
TMEM205	chr19:11456861-11457540	Human_Gonadal_Soma_Specific	57.451	57.722	53.707	55.835	55.87	55.55	56.14	59.037	66.414	40.999	30.647	5.837	15.763	37.979	27.111	91.889	177.642	0.839	0	1.45	1.676	1.844	3.009	0.588	0.521	0
COL3A1	chr2:189840521-189840780	Human_Gonadal_Soma_Specific	31.035	16.06	16.39	7.795	8.476	10.439	43.025	47.104	45.33	622.016	0.084	0.211	1.193	2.864	326.743	1046.38	755.039	NA	NA	NA	NA	NA	NA	NA	NA	NA
ST3GAL1	chr8:134583781-134584000	Human_Gonadal_Soma_Specific	29.224	14.921	17.464	16.082	11.539	16.616	25.107	8.524	57.714	13.817	9.363	1.034	3.18	1.01	3.644	2.376	49.239	0	1.283	1.02	0	0.781	0.735	0.625	0	4.167
NINJ1	chr9:95895381-95895560	Human_Gonadal_Soma_Specific	18.464	10.989	23.643	11.006	19.264	17.069	12.513	11.357	43.461	14.085	1.961	0.414	19.819	7.81	22.945	0.373	88.297	38.87	0	5.255	0	7.472	4.168	33.305	23.383	17.188
RAPGEF3	chr12:48167641-48167840	Human_Gonadal_Soma_Specific	36.041	28.088	17.192	30.254	16.986	5.238	25.311	13.667	80	6.62	0	1.637	0.026	0.063	2.101	0.075	33.241	26.785	0	0	NA	0	0	0	0	33.33
RP11-142C4_6	chr11:58825841-58826220	Human_Gonadal_Soma_Specific	25.789	24.719	20.548	25.956	27.968	26.513	38.266	24.812	26.857	0.606	0.31	0.022	0.104	0.04	0.996	0	0.491	0	0	0	0	0	0	0	0	0
SNORA72	chr1:224369961-224370160	Human_Gonadal_Soma_Specific	12.186	17.778	10.833	18.125	6.078	0	45.37	9.444	12.916	0	0	0.699	0.322	0	15.49	0	0	73.839	32.917	6.667	0	11.112	51.427	81.666	69.047	66.667
NTRK1	chr1:156785141-156785360	Human_Gonadal_Soma_Specific	23.925	9.816	18.323	5.714	11.513	8.602	5.397	2.273	52.096	1.264	0	0.729	0.977	0.168	0.029	0	37.631	NA	NA	NA	NA	NA	NA	NA	NA	NA
RAB40B	chr17:80657641-80657780	Human_Gonadal_Soma_Specific	16.014	6.492	18.817	7.5	11.676	14.481	14.524	12.753	36.393	10.768	0.527	0	0.97	0.467	5.534	0.002	64.773	60	12.5	0	0	0	0	100	16.67	80
PLXNB2	chr22:50744301-50744540	Human_Gonadal_Soma_Specific	18.888	14.779	18.835	5.283	12.322	12.857	27.223	32.708	32.598	45.723	5.66	2.171	7.707	2.568	36.255	98.628	41.086	19.49	2.381	0	0	0	0	0	7.5	0
MEIS3	chr19:47923841-47924000	Human_Gonadal_Soma_Specific	21.352	18.187	11.428	13.334	5.172	13.488	42.872	5.555	14.528	9.678	0	2.671	1.652	3.057	26.44	0	0.231	0	0	0	0	0	0	0	0	0
MAGED2	chrX:54834021-54834280	Human_Gonadal_Soma_Specific	36.915	29.577	32.014	6.452	10.471	21.459	59.66	63.651	56.725	248.43	60.922	47.422	21.772	21.811	292.77	86.772	677.809	25.593	0	0	0	2.78	0	3.183	0	1.753
SCD5	chr4:83719821-83720280	Human_Gonadal_Soma_Specific	24.295	16.795	23.677	22.275	19.15	29.359	38.611	33.251	40.82	1.343	2.665	0.488	3.005	0.6	57.902	23.453	88.112	3.306	0	1.863	4.166	0.933	1.666	1.875	0	4
PLBD2	chr12:113794581-113794720	Human_Gonadal_Soma_Specific	14.636	17.143	16.666	5.289	6.369	8.531	36.139	42.857	25	7.703	1.127	0.01	2.114	0.015	3.093	16.136	0.138	0	0	0	0	0	0	0	12.5	0
AC147651_3	chr7:561901-562027	Human_Gonadal_Soma_Specific	34.071	41.712	12.262	9.027	16.565	16.548	13.573	6.25	83.335	1.293	0	0	0	0.007	0	0	2.082	2.381	0	0	0	0	0	0	0	0
GHR	chr5:42424281-42424700	Human_Gonadal_Soma_Specific	24.842	13.635	19.226	8.59	15.743	15.857	21.588	48.032	25.765	1.483	0.005	0.006	0.151	0.001	1.208	20.325	0.003	0	0.658	1.515	0	0	0	0.757	0	2.273
DDN	chr12:49392861-49393020	Human_Gonadal_Soma_Specific	30.715	16.348	9.899	12.745	10.541	15.236	19.435	13.767	50.023	1.451	0	0	0.005	0	0	0	6.335	0	0	0	0	0	0	0	0	5
MAFF	chr22:38597561-38598200	Human_Gonadal_Soma_Specific	39.912	45.113	42.098	42.764	36.494	43.19	33.491	42.677	60.344	5.717	2.236	0.002	0.016	0.147	0	0.149	8.519	1.908	0	4.571	1.111	0.101	1.004	1.001	1.191	1.562
SPARC	chr5:151066341-151066820	Human_Gonadal_Soma_Specific	34.975	22.241	18.439	11.92	17.88	19.829	42.569	41.336	44.174	1025.63	6.92	2.521	1.762	12.237	2419.2	1236.23	1286.99	1.562	2.222	3	0	0.446	1.389	0	6.818	2.857
SLC15A3	chr11:60719181-60719400	Human_Gonadal_Soma_Specific	18.36	20.977	22.633	16.735	15.405	20.207	20.588	21.245	31.618	4.298	0	0	0.018	0.473	5.117	38.056	154.391	0	0	3.28	0	0	0	4.55	0	15.79
ARMCX6	chrX:100872821-100873160	Human_Gonadal_Soma_Specific	22.339	18.885	22.305	3.423	10.682	4.451	54.138	32.155	46.8	52.929	7.445	0.026	1.574	0.491	46.431	0.217	178.883	11.142	0	0	1.587	0	0	1.786	0	0
GNPDA1	chr5:141392401-141392800	Human_Gonadal_Soma_Specific	38.491	21.184	30.468	22.186	19.697	30.645	47.878	49.49	44.879	18.496	24.248	21.633	8.577	28.072	32.468	44.068	47.008	0.854	0	2.675	0	1.376	1.111	0	3.75	0
NGFRAP1	chrX:102631021-102631280	Human_Gonadal_Soma_Specific	18.367	14.932	15.904	4.378	15.439	21.057	40.339	26.275	41.083	241.425	22.296	6.627	7.467	15.548	506.631	188.59	294.436	38.885	0	0	0	0	0	25	NA	0
NFATC1	chr18:77153771-77154240	Human_Gonadal_Soma_Specific	34.685	27.044	25.876	26.186	21.805	25.66	28.307	26.321	44.082	13.207	0	0.029	4.706	1.948	0.734	5.288	44.893	2.778	0	1.767	1.191	2.381	0	1.191	0	0
REPS2	chrX:16965281-16965560	Human_Gonadal_Soma_Specific	18.65	6.192	15.267	11.049	7.125	11.776	20.343	27.692	48.889	3.303	3.991	6.31	2.34	14.508	21.027	18.564	172.414	11.268	0	3.956	0	0	1.282	2.381	0	0
SOBP	chr6:107810521-107810720	Human_Gonadal_Soma_Specific	33.983	12.609	9.081	17.692	14.417	26.591	17.079	27.48	59.86	14.234	2.029	0.269	1.477	0.634	3.4	0.578	7.49	NA	NA	0	0	0	NA	NA	0	NA
PNPLA1	chr6:36210281-36210500	Human_Gonadal_Soma_Specific	14.075	11.239	17.571	0	4.451	11.25	44.167	22.144	7.142	0.287	0.007	0	0.001	0.004	8.959	0.003	0.004	85.823	0	23.845	0	2.563	19.443	NA	0	69.443
DES	chr2:220282101-220282260	Human_Gonadal_Soma_Specific	41.316	20.877	13.571	9.826	5.424	5.238	9.216	9.964	70.001	157.091	0	0.204	2.757	1.188	12.528	9.444	150.37	14.29	12.5	0	0	0	0	66.67	100	NA
RAI2	chrX:17878621-17879060	Human_Gonadal_Soma_Specific	22.84	17.797	28.749	13.717	16.933	24.413	23.062	20.465	43	3.013	0.01	2.312	0.794	0.158	8.266	0	95.406	34.736	3.704	5.09	0	0.741	4.293	5.769	2.778	0
ARHGAP10	chr4:148652781-148654060	Human_Gonadal_Soma_Specific	33.14	31.518	29.938	28.04	23.154	27.451	30.333	28.938	42.883	9.396	3.183	6.794	5.009	14.492	3.857	0.056	92.153	1.333	1.546	1.59	1.62	1.264	0.623	1.097	0.772	0.723
CTPS2	chrX:16730741-16730920	Human_Gonadal_Soma_Specific	45.8	28.334	21.784	33.59	26.06	19.725	58.258	34.687	92.667	8.671	2.196	1.281	2.317	0.511	4.668	0	76.491	0	0	2.777	0	0	0	0	0	0
BCL2	chr18:60987121-60987960	Human_Gonadal_Soma_Specific	31.542	28.164	24.951	18.68	20.988	19.584	37.991	36.904	36.773	2.507	0.154	0	0.027	0.002	10.713	13.644	0.161	0	2.5	4.344	0	1.805	0	0	0	0
GPRASP1	chrX:101906121-101906460	Human_Gonadal_Soma_Specific	27.859	36.504	33.128	30.358	25.408	22.375	30.958	26.964	49.627	1.807	4.833	1.701	3.674	1.378	8.754	16.335	48.85	28.579	0	0.383	0	1.176	2.083	2.273	0	1.667
TCEAL5	chrX:102531601-102531940	Human_Gonadal_Soma_Specific	27.915	10.204	15.795	1	17.609	5.182	40.496	33.069	53.214	2.919	0	0	0.004	0	11.367	0.027	11.331	7.36	0	0	0	0	0	2.858	0	0
MAMSTR	chr19:49222381-49222540	Human_Gonadal_Soma_Specific	17.592	9.021	18.916	21.351	16.233	20.269	7.518	38.489	17.356	1.992	0.002	0	0.942	0.015	2.561	27.846	0	14.29	NA	NA	NA	0	NA	0	0	NA
PCDH7	chr4:30721661-30721860	Human_Gonadal_Soma_Specific	27.666	19.498	27.408	12.383	15.308	20.891	19.877	18.521	43.558	26.4	5.581	0.003	1.39	0.199	13.768	24.976	148.983	0	0	0	0	0.584	1.852	0	0	0
PIH1D1	chr19:49956261-49957020	Human_Gonadal_Soma_Specific	49.586	53.533	50.269	52.162	42.719	52.638	38.704	48.021	71.003	41.959	50.622	28.685	31.73	30.235	42.783	44.508	220.414	0.81	0.407	0.458	0.49	1.765	1.023	1.432	0	2.222
CADM1	chr11:115373621-115374560	Human_Gonadal_Soma_Specific	24.695	18.39	20.427	13.639	13.517	18.688	21.091	21.935	35.835	23.321	0.299	0.243	1.458	0.613	92.53	0.001	94.703	2.762	1.028	1.205	0.313	0.508	0.528	0.893	0.483	0.253
CREB3L1	chr11:46299061-46299300	Human_Gonadal_Soma_Specific	37.827	25.242	17.864	11.553	22.091	28.279	52.326	51.934	39.928	5.628	0.425	0	0.001	0.002	34.967	28.74	0.008	0	0	1.538	0	1.818	0	0	8.333	0
TMEM135	chr11:86749421-86749580	Human_Gonadal_Soma_Specific	46.23	31.839	23.938	26.236	15.816	21.766	30.266	16.983	68.334	10.285	41.09	6.524	15.055	3.88	11.518	0.027	87.841	0	0	0	0	0	0	0	0	0
URAHP	chr16:90114701-90114900	Human_Gonadal_Soma_Specific	26.714	4.761	17.777	26.334	36.999	12.778	6.666	24.47	66.67	4.477	1.788	3.283	1.315	0.131	0.467	0	23.472	64.707	12.5	NA	0	2.002	0	50	60	NA
MYD88	chr3:38180641-38180820	Human_Gonadal_Soma_Specific	13.379	14.542	7.567	10.314	0.833	8.755	13.364	36.519	21.354	11.784	5.696	2.197	1.458	1.157	10.536	63.798	128.455	15.38	0	0	0	0	0	3.57	0	0
MBNL2	chr13:97874401-97874700	Human_Gonadal_Soma_Specific	64.476	37.743	18.123	23.69	12.392	22.171	77.159	70.175	78.554	10.901	0.013	0	0.341	0.286	32.707	2.4	43.52	0	0	0	0	1	0	0	8.335	0
RAB40C	chr16:640461-640600	Human_Gonadal_Soma_Specific	27.484	15.824	16.674	11.348	9.491	22.175	13.723	16.164	41.061	14.308	2.366	3.936	2.825	13.116	0.736	0	38.247	0.818	0.962	1.276	0	0.335	0	0	0	0
SP110	chr2:231084661-231084900	Human_Gonadal_Soma_Specific	44.295	20.718	19.499	6.906	12.606	9.333	56.666	51.267	46.889	3.396	0	0	0.047	0.003	13.054	0	0.008	0	0	0	0	0	0	0	0	0
CCDC28B	chr1:32666681-32666960	Human_Gonadal_Soma_Specific	40.958	24.732	22.492	18.64	22.828	24.63	31.04	37.592	60.714	24.269	1.765	0.257	0.003	0.229	14.215	124.307	92.715	0	0	7.116	0	1.25	0	0	0	0
FDPS	chr1:155278021-155278960	Human_Gonadal_Soma_Specific	38.312	29.25	29.292	24.308	25.324	23.782	40.528	39.712	46.923	94.365	80.719	32.82	20.559	3.348	45.933	293.223	68.337	5.588	0	2.184	0	0.476	2.227	1.587	4.229	1.01
CYB5A	chr18:71958941-71959800	Human_Gonadal_Soma_Specific	37.956	32.746	36.236	36.51	31.631	32.469	43.802	40.896	39.737	45.174	30.333	30.367	31.646	11.399	103.418	349.226	40.909	1.765	1.902	1.445	3.584	0.554	0.253	0.621	0.61	1.561
FKBP5	chr6:35695701-35696240	Human_Gonadal_Soma_Specific	24.075	18.462	21.709	18.463	14.106	17.107	25.306	28.207	30.828	17.254	8.446	12.488	19.651	11.035	13.36	25.881	33.986	1.768	1.348	0.43	0	0.712	0.5	0.795	0	1.667
TIMP1	chrX:47441521-47441940	Human_Gonadal_Soma_Specific	19.017	19.088	35.546	13.539	12.354	12.03	39.233	38.889	39.581	61.965	5.674	2.559	15.29	20.825	637.293	482.648	1452.45	16.27	0	0	0	0	0	0	8.333	0
CACNA2D2	chr3:50540421-50541360	Human_Gonadal_Soma_Specific	26.314	24.154	22.607	26.814	22.692	22.32	19.309	21.507	33.414	5.978	20.609	49.812	14.522	18.554	0.29	0.954	100.125	0.801	1.658	0.718	0.866	0.856	1.438	1.246	1.346	1.009
ZFAND1	chr8:82644801-82645000	Human_Gonadal_Soma_Specific	16.147	8.119	21.481	8.101	10.79	10.695	14.243	31.43	14.53	12.637	8.022	8.464	11.792	13.345	35.148	156.344	2.459	5.655	0	1.136	0	1.002	0	2.858	4.688	6.667
ELF4	chrX:129242688-129242860	Human_Gonadal_Soma_Specific	14.714	5.128	17.254	4.63	5.911	13.414	49.026	28.846	21.692	3.01	0.025	0.013	0.61	1.712	8.898	0.188	0.077	71.43	0	0	NA	NA	NA	NA	NA	NA
ARHGEF40	chr14:21536701-21536920	Human_Gonadal_Soma_Specific	38.797	22.772	8.095	25.91	25.766	23.178	63.076	16.61	34.333	21.714	1.148	0.08	3.526	0.734	31.226	4.89	2.279	0	1.389	0	0	0	0	0	3.174	0
KLHDC8A	chr1:205325921-205326180	Human_Gonadal_Soma_Specific	30.21	20.327	20.563	19.722	22.467	20.082	43.494	61.582	34.073	0.915	0	0	0.298	0.508	49.696	41.971	189.439	39.358	0	6.25	0	0	0	0	0	0
ARHGEF37	chr5:148960701-148961320	Human_Gonadal_Soma_Specific	31.179	18.97	22.76	18.198	13.375	16.365	27.726	19.195	44.798	2.905	0.022	0.002	0.818	0.054	0.609	0.017	7.386	1.733	0	0.117	0.478	0.46	0	3.674	1.818	2.222
SPRED1	chr15:38545161-38545460	Human_Gonadal_Soma_Specific	26.981	12.88	30.991	21.646	23.899	17.001	44.324	19.122	19.464	5.81	3.259	3.498	6.106	3.641	11.675	1.926	0.479	1.291	1.299	0	0	0	0	0	0	6.429
PTN	chr7:137028401-137028620	Human_Gonadal_Soma_Specific	45.798	29.697	22.525	13.81	13.966	33.593	39.814	75	17.749	74.216	23.237	2.456	8.777	3.584	26.415	297.71	81.258	0	0	0	0	0	2.857	0	6.25	0
SLC13A5	chr17:6615041-6615200	Human_Gonadal_Soma_Specific	20.714	11.383	15.629	17.465	7.279	7.056	11.005	44.911	29.379	0.277	0	0.006	0.098	0	0.009	3.903	0.023	NA	0	NA	0	0	12.5	57.14	0	8.33
LRP12	chr8:105601781-105601960	Human_Gonadal_Soma_Specific	18.555	14.077	18.036	16.269	11.401	14.697	27.214	9.155	12.786	7.476	6.056	5.896	6.957	7.952	9.218	0	0.661	5.555	0	0.617	0	0.34	2.666	0	1.667	0
STC1	chr8:23712101-23712360	Human_Gonadal_Soma_Specific	38.167	6.861	9.644	12.306	2.454	5.994	33.135	58.111	48.632	2.778	0.001	0	0.214	0.025	0.102	14.341	15.939	0	20	4	33.33	5.26	7.69	0	0	0
GBAS	chr7:56032001-56033000	Human_Gonadal_Soma_Specific	31.921	32.55	32.305	33	29.381	28.536	30.598	28.263	38.313	67.237	18.029	24.912	47.465	13.341	34.427	8.527	74.719	0	2.207	1.302	1.113	1.192	0	2.857	4.501	0
ITSN2	chr2:24582821-24583800	Human_Gonadal_Soma_Specific	32.668	31.864	28.319	27.884	21.511	26.05	27.686	32.138	43.316	15.055	14.806	16.551	31.862	14.587	22.592	86.547	234.647	1.118	0.874	1.08	2.335	0.19	0.689	0.568	0.818	3.245
TFDP1	chr13:114240481-114240680	Human_Gonadal_Soma_Specific	17.666	15.39	12.142	2.917	14.981	9.444	18.906	38.517	0	42.532	32.765	19.834	36.649	4.491	9.758	201.243	26.213	80.557	14.585	33.33	0	0	25	100	66.67	NA
TAGLN2	chr1:159893461-159893840	Human_Gonadal_Soma_Specific	30.875	12.324	14.312	11.076	8.513	13.08	18.467	43.548	19.65	132.492	3.756	7.648	7.742	12.478	88.307	212.185	110.162	7.924	0.446	0.878	0	0.455	0.888	2.368	3.816	2.515
TIMP2	chr17:76920201-76920400	Human_Gonadal_Soma_Specific	18.142	18.631	7.135	5.984	16.231	4.262	23.611	26.034	47.099	28.622	6.747	13.072	10.322	4.728	123.373	37.543	171.865	0	0	1.667	0	2.308	0	0	2.083	3.125
GLRB	chr4:157997141-157997440	Human_Gonadal_Soma_Specific	10.331	18.631	24.547	14.008	8.643	18.216	31.419	20.871	47.407	2.46	0.484	7.447	1.389	1.726	8.994	0.065	48.38	0	2.517	2.827	1.944	0.521	5.385	3.333	1.313	0.555
ATF5	chr19:50432121-50432260	Human_Gonadal_Soma_Specific	26.924	24.324	20.315	17.031	15.773	35.766	22.358	49.792	13.372	12.452	1.054	1.749	1.49	1.22	4.399	12.629	0.131	NA	NA	NA	NA	NA	NA	NA	NA	NA
HSP90B1	chr12:104323101-104324400	Human_Gonadal_Soma_Specific	45.994	41.785	46.275	36.195	39.278	46.314	52.576	56.28	49.989	170.554	265.656	307.271	220.766	562.465	813.013	553.028	700.808	0.997	0.19	1.088	1.083	0.972	0	1.272	1.965	0.26
ANGEL1	chr14:77278741-77279480	Human_Gonadal_Soma_Specific	30.399	39.232	41.53	28.621	33.661	38.777	37.846	34.704	53.086	11.39	16.701	19.448	21.551	15.523	19.517	11.306	28.796	1.156	0.765	0.673	1.111	1.195	0.642	0.256	1.397	1.111
CTA-29F11_1	chr22:47158061-47158200	Human_Gonadal_Soma_Specific	25.25	11.21	20.197	14.754	10.876	17.465	17.499	33.335	47.779	4.941	2.445	0.024	2.77	5.953	1.864	9.491	91.316	0.953	0	0	0	0	0	0	0	0
TSPAN7	chrX:38421601-38421840	Human_Gonadal_Soma_Specific	14.231	14.371	6.828	22.841	21.984	13.492	37.54	33.334	24.074	13.56	0.253	0.678	6.807	4.16	118.041	211.598	35.265	42.86	0	0	0	NA	0	0	0	NA
KIAA0895L	chr16:67217361-67218540	Human_Gonadal_Soma_Specific	38.153	32.552	33.354	28.234	30.699	32.941	38.441	42.786	39.965	21.938	6.172	3.04	6.11	8.557	4.969	9.058	47.706	2.389	1.816	1.351	0.198	0.948	1.503	0.665	0.627	1.35
FAM111A	chr11:58909961-58910460	Human_Gonadal_Soma_Specific	30.444	20.201	21.445	11.265	12.208	17.612	39.475	29.298	39.069	4.512	0	0	1.319	0.342	28.857	0	67.371	0.438	0	1.764	2.706	0.472	2.381	1.398	0.855	4.497
CTDSP1	chr2:219261581-219261800	Human_Gonadal_Soma_Specific	34.114	16.82	10.115	11.191	15.106	11.497	19.857	25.475	49.723	64.029	25.789	9.362	11.583	4.066	11.055	28.127	21.876	3.703	0	1.48	3.333	2.753	5.557	0	5.127	0
AC062017_1	chr2:240323821-240323960	Human_Gonadal_Soma_Specific	29.167	28.335	42.708	28.884	35.484	21.668	26.388	67.085	48.75	1.178	0	0	0	0.045	0	25.794	0	0	NA	9.09	3.125	0	0	0	0	0
CCDC28B	chr1:32667101-32667460	Human_Gonadal_Soma_Specific	18.534	19.768	20.318	14.51	13.791	11.293	23.408	28.309	23.592	24.269	1.765	0.257	0.003	0.229	14.215	124.307	92.715	9.028	5	0	3.333	0.793	0	6	2.382	16.667
TCEAL2	chrX:101380521-101380700	Human_Gonadal_Soma_Specific	15.267	18.046	17.635	17.781	25.252	24.909	34.246	23.063	45.456	1.262	0.015	0	0.953	0.367	74.473	0	32.146	14.888	0	0	0	0	0	0	0	0
C8orf48	chr8:13424141-13424440	Human_Gonadal_Soma_Specific	35.742	30.335	15.107	14.856	9.004	14.984	37.008	60.088	45.056	0.507	0	0	0	0	0.133	6.202	0	0	0	0	0	4.761	0	2.222	0	0
PTPN7	chr1:202132021-202132200	Human_Gonadal_Soma_Specific	17.585	5.185	27.024	5.553	7.632	17.306	27.291	49.464	18.611	0.899	0	0	0.213	0.137	2.831	24.518	0.004	42.407	0	16.665	0	0	0	16.667	0	0
NHS	chrX:17394921-17395060	Human_Gonadal_Soma_Specific	15.782	24.187	23.141	13.158	3.204	39.785	17.6	13.016	59.333	0.162	0.716	0.014	0.026	0.126	4.385	0	15.544	46.011	0	3.952	2.5	0.98	5.556	1.282	2.857	0
TNIK	chr3:171177581-171177720	Human_Gonadal_Soma_Specific	31.424	11.603	20.267	7.83	14.788	25.714	44.833	41.734	32.119	11.231	0	0.001	1.707	0.031	1.1	26.209	27.889	3.125	1.785	5.315	1.785	7.062	0	0	6.697	6.25
ADCY9	chr16:4165221-4165700	Human_Gonadal_Soma_Specific	24.308	19.62	24.951	13.496	12.181	17.038	15.72	17.241	35.636	9.849	0.027	1.896	0.157	0.007	0.022	0	5.674	0	0	1.298	0.889	1.031	1.428	2.138	2.682	1.974
COMMD7	chr20:31331081-31331460	Human_Gonadal_Soma_Specific	35.185	18.516	19.049	14.314	23.204	18.386	38.513	35.184	37.342	33.61	6.12	8.234	15.628	7.275	28.132	21.994	75.665	0	0	2.012	4	1.692	0	1.234	0	0
FUCA2	chr6:143832601-143833040	Human_Gonadal_Soma_Specific	25.145	15.803	24.358	15.705	13.772	15.98	35.087	24.419	37.274	17.872	2.716	4.039	11.224	15.904	19.584	10.243	86.402	4.261	0.446	1.402	2.009	0.888	0	2.721	1.025	1.823
AP001258_4	chr11:58912061-58912317	Human_Gonadal_Soma_Specific	29.382	31.096	27.907	11.472	12.207	27.231	42.158	38.493	57.18	0.541	0	0.003	0.01	0.003	12.028	0	9.553	7.411	0	0.794	0	0	0	6.112	0	0
TCEAL3	chrX:102863261-102863480	Human_Gonadal_Soma_Specific	17.703	13.336	24.282	11.856	10.644	3.117	42.976	24.443	20.505	10.61	0.011	0	0.014	0.007	13.307	19.759	0.268	5.05	0	4.3	0	1	0	0	0	0
ADAMTS7	chr15:79103381-79103780	Human_Gonadal_Soma_Specific	23.748	21.572	21.775	15.906	15.9	19.074	25.343	27.144	27.239	16.187	0.011	0.036	0.165	0.029	3.711	1.478	3.158	2.284	0.645	1.678	0	0.14	1.728	3.225	0	0
LCN10	chr9:139639061-139639280	Human_Gonadal_Soma_Specific	14.662	14.656	15.38	23.988	11.888	18.206	4.337	7.211	36.281	0.214	0	0	0.134	0.014	0	0	10.503	79.547	10.795	10.653	0	4.52	22.915	81.587	65.023	43.335
TTC39C	chr18:21572461-21572600	Human_Gonadal_Soma_Specific	13.889	14.286	0	0	3.016	36.514	66.67	25.973	70.455	2.289	1.121	2.18	6.467	16.486	7.012	7.051	12.086	NA	NA	NA	NA	NA	NA	NA	NA	NA
UQCC1	chr20:33999721-34000040	Human_Gonadal_Soma_Specific	37.279	33.129	23.91	14.271	19.483	36.679	39.23	60.765	56.398	21.82	22.564	17.329	9.71	27.835	51.788	229.256	103.113	1.904	0	0.823	0	0	0	1.923	0	0
KLF6	chr10:3828961-3829180	Human_Gonadal_Soma_Specific	24.004	9.018	20.484	7.832	7.466	22.13	5.317	16.98	41.593	58.517	8.54	18.207	25.875	10.595	30.007	21.589	127.706	34.822	0	0.953	4.167	3.703	0	0	18.255	0
FGFR4	chr5:176515281-176515520	Human_Gonadal_Soma_Specific	15.07	12.976	22.04	10.727	6.857	19.276	10.876	33.293	18.736	1.581	3.018	3.027	1.476	6.082	0.005	42.464	0.861	88.333	33.187	39.917	10.808	7.898	0	65.045	36.875	55.953
PTRHD1	chr2:25015621-25016660	Human_Gonadal_Soma_Specific	42.045	35.52	44.063	34.842	36.323	36.536	36.922	38.121	49.957	31.686	21.585	29.583	26.268	29.648	19.767	12.175	136.716	0.998	1.852	1.456	0.53	1.311	0.571	0.562	0.555	0.208
PHACTR3	chr20:58152161-58152760	Human_Gonadal_Soma_Specific	25.174	17.003	28.082	15.303	12.958	15.127	16.981	15.797	37.611	11.882	0	0.003	0.049	0.064	0.072	0	26.718	3.3	0.568	0.635	0.667	0.844	1.042	2.493	0.529	1.25
MTFP1	chr22:30821581-30821900	Human_Gonadal_Soma_Specific	29.478	28.897	24.613	23.66	23.95	25.357	22.389	35.059	22.07	30.791	10.735	4.917	11.561	28.035	0.132	25.638	0	1.678	0	0.303	0	0.627	0	0	1.587	0
ANKRD54	chr22:38245181-38245580	Human_Gonadal_Soma_Specific	53.593	49.849	43.098	37.894	32.006	43.034	60.879	65.276	55.112	17.441	17.894	10.205	12.499	10.268	26.856	72.778	8.49	4.815	0	0	0	0.905	0	0.757	0	0
SYNPO	chr5:149979701-149980000	Human_Gonadal_Soma_Specific	30.148	4.55	19.325	21.103	9.89	8.339	37.666	29.648	43.446	24.659	0.094	0.037	0.036	0.079	1.299	0.046	7.07	75.793	0	0	0	0	0	28.533	12.5	20
GALNT18	chr11:11642341-11642800	Human_Gonadal_Soma_Specific	19.992	10.967	15.089	11.723	8.006	11.968	15.761	15.64	26.86	4.378	0.093	0.011	0.02	0.547	0.003	81.176	21.218	4.423	0.344	0.513	0.59	0.855	2.155	1.957	0.592	0
COL2A1	chr12:48396285-48396340	Human_Gonadal_Soma_Specific	26.11	32.69	16.665	5.557	8.46	29.666	37.5	33.33	66.67	134.222	0.003	0	1.311	1.742	90.627	0	134.29	0	NA	NA	0	0	0	NA	NA	NA
RP11-644K8_1	chr2:20251741-20252020	Human_Gonadal_Soma_Specific	53.898	49.621	38.808	46.006	26.033	39.268	37.467	40.323	71.786	0	0	0	0.176	0.128	0	0	14.422	0	0	0	0	3.845	0	0	0	0
SQSTM1	chr5:179232561-179232980	Human_Gonadal_Soma_Specific	31.046	17.298	31.077	17.593	15.713	21.246	26.369	29.499	46.847	57.618	13.808	25.018	18.986	31.134	27.665	14.809	95.737	10.319	1.34	1.657	1.25	1.827	2.198	9.722	4.718	4.102
TADA2B	chr4:7046181-7046360	Human_Gonadal_Soma_Specific	5.869	14.62	30.984	18.188	9.284	15.796	23.24	65.122	59.286	9.299	6.297	7.197	6.201	2.832	5.161	27.901	25.642	40.48	12.5	0	0	0	0	0	0	0
ST6GAL2	chr2:107501801-107502080	Human_Gonadal_Soma_Specific	25.872	16.929	16.508	10.168	9.821	33.351	52.251	31.424	15	1.952	0.002	0.028	0.081	0.001	2.181	0	0.006	0	3.332	0	0	0	0	0	11.428	4
SLC4A2	chr7:150753061-150753200	Human_Gonadal_Soma_Specific	10.236	5.128	11.722	12.129	6.042	14.777	22.318	4.45	6.666	52.911	20.59	24.525	14.039	49.816	80.979	0	9.34	100	66.67	NA	NA	NA	NA	NA	NA	NA
RPL39	chrX:118925501-118925800	Human_Gonadal_Soma_Specific	20.883	45.664	39.035	35.556	35.827	28.231	41.545	66.666	19.706	981.469	543.856	482.004	315.027	455.241	717.407	1765.48	70.13	43.72	0	1.175	0	0	0	3.571	0	0
ANGPTL2	chr9:129884601-129885440	Human_Gonadal_Soma_Specific	31.946	18.503	21.781	17.477	13.759	18.674	38.685	27.511	39.941	8.325	0	0.003	0.446	0.031	9.392	0	0.757	3.961	0.368	0.889	1.945	0.284	4.309	1.583	1.719	2.972
PLXDC2	chr10:20105581-20105760	Human_Gonadal_Soma_Specific	19.601	11.117	18.306	19.594	10.101	13.197	20.361	32.626	21.573	8.268	0.002	0.041	1.238	0.004	27.382	65.74	0.141	5.333	0	0	0	0	0	0	0	0
RP11-66B24_4	chr15:101460021-101460340	Human_Gonadal_Soma_Specific	22.232	29.913	24.839	12.223	19.072	26.459	14.527	22.652	42.26	0.053	0.015	0.002	0.031	0.011	0.001	0	1.7	1.963	1.389	1.636	0	0.294	0.653	2.401	0	0
RNASE4	chr14:21150541-21150820	Human_Gonadal_Soma_Specific	39.453	29.561	20.467	13.346	19.631	18.044	33.573	52.654	54.345	1.115	1.714	0	1.851	0.518	69.224	22.958	70.755	0	0	0	0	0	3.705	0	0	2.63
FAM107A	chr3:58614921-58615140	Human_Gonadal_Soma_Specific	25.616	7.843	22.369	19.555	16.942	11.993	38.746	12.44	22.301	0.292	0.006	0.004	0.048	0.002	1.947	0	0.028	62.5	0	0	0	0	0	25	0	NA
ZFHX4	chr8:77593201-77593420	Human_Gonadal_Soma_Specific	27.967	22.857	29.294	15.095	20.914	10	46.537	12.5	27.318	0.997	0.003	0	2.006	0.026	7.582	0	7.62	0	10	2.082	8.333	3.572	0	0	0	0
LGALS3BP	chr17:76975941-76976400	Human_Gonadal_Soma_Specific	32.056	12	28.09	15.664	12.59	20.711	34.236	40.309	36.184	30.115	0.056	0	1.58	0.257	127.418	105.373	18.226	38.294	1.588	2.381	1.01	0.444	0	8.888	0	4.63
LRRN1	chr3:3841341-3841640	Human_Gonadal_Soma_Specific	22.279	19.354	21.962	13.231	16.682	20.196	30.276	24.094	38.538	1.526	0.033	0.09	2.098	0.658	3.635	64.621	180.728	0	0.927	1.096	0	0	4.167	0	0	6.192
MGARP	chr4:140201521-140201700	Human_Gonadal_Soma_Specific	13.162	29.609	24.752	19.001	18.023	5.582	30.184	35.897	45.594	1.233	0.075	0	0.922	0.353	93.637	74.526	42.21	3.334	0	2.858	0	0	0	0	0	0
PPP2R5C	chr14:102226421-102226640	Human_Gonadal_Soma_Specific	13.112	11.667	11.11	21.389	15.218	15.092	38.704	30.556	16	48.062	32.177	14.077	35.852	25.068	74.236	121.723	47.63	1.562	0	0	0	0	0	0	4.761	0
EFCAB2	chr1:245132921-245133380	Human_Gonadal_Soma_Specific	33.728	29.492	31.338	31.997	23.881	31.645	23.587	42.37	30.359	10.488	0.895	4.042	6.203	4.937	4.176	106.501	0.19	1.389	5	1.389	0	1.349	0	0	0	0
TSC22D2	chr3:150128361-150128520	Human_Gonadal_Soma_Specific	18.552	10.903	16.661	12.129	15.441	12.907	11.266	11.835	23.318	31.414	2.773	6.572	1.504	0.471	8.834	0	49.415	1.904	0.621	1.387	0	0	0.953	0	0	0
MFAP4	chr17:19290401-19290840	Human_Gonadal_Soma_Specific	30.384	11.777	23.386	10.882	12.586	23.589	47.273	29.256	23.148	37.114	0	0	0.25	0.486	51.112	16.941	65.497	3.3	1.923	4.568	0	4.167	0.8	0	2.632	8.797
AK1	chr9:130639701-130640200	Human_Gonadal_Soma_Specific	34.836	19.254	23.118	13.003	14.164	16.972	21.4	43.773	22.007	99.605	4.315	0.287	15.94	7.707	52.45	185.269	237.173	1.137	0	1.326	0	0.128	0.625	4.761	0	0
HERPUD1	chr16:56966721-56967200	Human_Gonadal_Soma_Specific	35.028	18.846	22.184	22.038	16.143	18.741	25.296	26.685	43.317	14.389	4.662	1.796	13.45	8.359	16.54	48.249	540.435	0	0	0.49	4.102	2.083	0	0	1.333	2.5
TOX	chr8:60031201-60031440	Human_Gonadal_Soma_Specific	36.919	27.467	35.812	35.342	24.594	24.85	32.19	14.533	54.889	1.52	0.02	2.514	2.229	0.59	9.013	0	59.064	1.213	0	8.333	1.818	0	10.909	0	4.168	0
OPTN	chr10:13141901-13142760	Human_Gonadal_Soma_Specific	37.578	29.578	34.361	25.277	27.062	31.104	35.43	24.042	47.293	19.317	13.333	17.949	8.651	28.582	24.686	14.606	51.657	1.963	1.226	0.181	0	3.558	0.182	0.952	0.253	2.222
AMN1	chr12:31881721-31882360	Human_Gonadal_Soma_Specific	39.847	47.625	44.633	43.563	41.063	50.534	39.326	44.38	56.915	3.427	7.735	10.58	18.763	67.028	12.403	0.134	138.369	0.533	0	0	0.804	0.754	0.768	2.207	1.91	1.786
ZFP36	chr19:39896041-39896180	Human_Gonadal_Soma_Specific	28.736	11.594	23.691	7.142	12.368	6.228	7.767	17.407	42.247	30.344	0.167	0.033	0.879	0.295	7.814	47.551	39.703	82.737	33.33	3.333	16.665	0	13.89	100	100	63.333
PITPNM1	chr11:67273521-67273940	Human_Gonadal_Soma_Specific	42.448	43.956	46.008	34.777	29.134	24.702	34.58	38.316	61.732	17.571	1.494	3.036	2.654	0.67	6.121	0	52.62	19.673	0	0	0	4.883	5.127	11.857	17.13	18.517
PPIB	chr15:64454821-64455680	Human_Gonadal_Soma_Specific	47.308	40.8	34.25	25.799	28.008	36.802	46.86	52.26	55.613	127.742	22.282	27.498	21.452	8.68	143.026	103.397	42.066	0.968	0.98	1.353	0.729	3.382	0.645	1.02	2.021	1.389
ZC3H7B	chr22:41697441-41697920	Human_Gonadal_Soma_Specific	41.133	28.347	28.817	27.413	11.635	20.153	30.075	26.163	55	30.403	0.811	2.629	0.747	1.852	1.627	0.279	8.422	0	0	1.058	2	0	4.522	0	1.429	0
SH2D4A	chr8:19171601-19172120	Human_Gonadal_Soma_Specific	26.683	20.911	16.713	12.966	16.098	12.518	24.195	21.399	36.218	1.727	0	1.072	2.133	0.176	10.053	1.988	20.052	1.921	0.22	2.104	2.358	0.19	1.575	1.01	2.096	1.333
PHF11	chr13:50069581-50069900	Human_Gonadal_Soma_Specific	27.565	30.226	26.649	22.347	13.516	21.754	40.96	19.705	25.397	7.315	2.887	15.317	1.552	1.03	33.704	0	35.256	1.429	0	0	0	0	0	2.084	1.429	0
TRERF1	chr6:42421681-42421783	Human_Gonadal_Soma_Specific	29.761	35.118	23.642	15.816	15.756	9.722	43.929	0	69.334	2.981	0.168	0.04	0.793	0.491	9.806	0	10.454	0	0	0	0	0	0	0	NA	0
SRSF6	chr20:42085861-42086660	Human_Gonadal_Soma_Specific	43.651	38.572	32.957	37.105	37.861	43.094	42.928	32.483	53.22	56.986	46.934	62.044	42.178	84.968	50.569	17.007	150.406	2.322	0	1.329	0	0.381	1.568	0.714	0.877	0.866
MINPP1	chr10:89264901-89265380	Human_Gonadal_Soma_Specific	22.887	23.334	22.069	19.589	20.13	17.772	28.468	35.941	28.586	6.031	5.047	10.929	11.346	3.508	65.554	39.266	129.692	1.109	0.405	1.922	0.526	0.277	0	2.846	1.111	0
HSFX1	chrX:148854461-148854680	Human_Gonadal_Soma_Specific	31.634	8.928	4.862	1.667	6.678	3.596	42.834	13.333	15.667	0.546	0.29	0.002	0.486	0.006	6.475	2.479	0.068	80	42.86	11.11	12.5	15.38	0	83.33	75	83.33
VEZF1	chr17:56065161-56065440	Human_Gonadal_Soma_Specific	37.319	26.937	36.837	14.667	33.531	30.349	26.35	12.03	58.696	18.783	14.244	15.054	20.131	9.029	29.976	0.021	72.321	0	0	18.75	0	0	0	0	0	0
CNTNAP4	chr16:76311081-76311420	Human_Gonadal_Soma_Specific	26.051	12.422	16.158	12.046	19.181	16.364	43.199	33.58	16.924	0.867	0	0	0.66	0.01	2.387	0.022	0.004	0.52	0.438	3.068	1.622	0.52	0	1.923	2.083	0
EXOC3L4	chr14:103566741-103566920	Human_Gonadal_Soma_Specific	17.03	18.767	17.36	9.031	12.17	21.387	7.55	10.039	30.994	0.864	0	0.217	1.238	0.172	0.004	0	82.02	56.07	30.77	10.267	4.763	3.332	24.285	82.222	38.333	41.11
ENGASE	chr17:77071261-77071680	Human_Gonadal_Soma_Specific	25.416	17.591	18.499	16.177	11.109	12.626	21.313	18.141	32.57	25.99	0.234	0.078	0.025	0.198	3.732	0	2.305	1.398	0.855	2.836	1.353	0.81	0.769	1.191	0.641	1.667
ENTPD3	chr3:40428821-40429060	Human_Gonadal_Soma_Specific	14.133	11.993	23.245	17.878	10.959	14.224	33.958	9.058	24.048	0.279	0	0.523	0.001	0.003	18.872	0	0.001	0	0	0.446	0	2.753	1.666	0	0	0
CCDC134	chr22:42195961-42196140	Human_Gonadal_Soma_Specific	29.118	13.828	23.443	24.283	16.434	16.985	17.913	45.809	34.924	2.712	0.52	1.521	2.277	0.004	1.209	11.271	2.711	16.697	1.429	1.726	7.692	0.659	0.889	14.286	0	17.777
ATP2B4	chr1:203594841-203595060	Human_Gonadal_Soma_Specific	28.089	24.351	15.748	6.465	5.945	9.004	42.405	18.94	9.184	45.027	13.426	7.475	9.777	8.234	47.641	2.204	19.099	65	0	0	0	0	0	33.33	12.5	14.29
KAT2A	chr17:40273101-40273580	Human_Gonadal_Soma_Specific	39.526	53.256	39.739	24.861	30.157	37.335	38.282	45.729	67.089	28.213	32.959	34.273	23.559	10.572	22.127	23.568	193.595	4.078	0	1.19	0	2.083	4.862	0	2.858	16.19
SNED1	chr2:241939021-241939240	Human_Gonadal_Soma_Specific	17.688	17.317	19.682	9.991	6.415	17.301	14.599	18.038	30.148	0.27	0	0	0.289	0.021	0.014	6.929	13.83	26.985	9.525	1.85	2.5	1.315	5	34.09	15.79	6.67
SYT1	chr12:79257621-79257860	Human_Gonadal_Soma_Specific	36.086	16.499	25.295	19.444	18.496	17.556	11.235	25.639	46	1.479	0.762	1.908	9.792	0.743	1.041	0	52.09	0	NA	NA	NA	0	0	NA	NA	0
PER1	chr17:8057441-8057753	Human_Gonadal_Soma_Specific	53.005	61.45	45.242	30.452	41.529	40.464	60.689	71.601	65.717	38.797	2.335	2.047	5.946	0.375	3.668	68.805	35.692	2.858	0	6.077	0	0	0	0	0	0
CR1	chr1:207669601-207670160	Human_Gonadal_Soma_Specific	29.757	22.008	20.377	17.511	14.71	19.217	33.491	25.72	36.75	0.099	0.001	0	0.002	0.031	0.001	0	10.886	1.095	0.847	1.611	0.278	0.435	0.371	2.273	0.595	0
KCNAB2	chr1:6051321-6051540	Human_Gonadal_Soma_Specific	22.637	13.41	28.127	4.619	12.955	12.04	43.889	22.824	2.5	2.942	0.631	0.281	1.47	0.007	3.607	0.021	0.049	2	0	0	0	1.041	2.5	0	9.152	0
KCNK13	chr14:90526541-90527380	Human_Gonadal_Soma_Specific	28.821	34.278	26.562	25.355	22.697	20.344	22.636	27.255	39.947	1.935	1.119	1.088	1.062	1.321	0.528	0	53.841	1.047	1.13	0.694	0	0.751	0	1.607	2.403	2.412
DDOST	chr1:20987661-20988300	Human_Gonadal_Soma_Specific	42.226	42.743	37.435	40.945	40.233	44.748	58.815	43.746	26.168	107.595	92.083	124.706	108.085	94.719	139.789	40.289	19.291	1.028	1.562	5.236	0	0.395	0.667	1.353	0	0
PLP2	chrX:49028261-49028500	Human_Gonadal_Soma_Specific	25.036	19.246	29.722	7.681	16.497	17.761	22.828	26.115	42.641	28.37	0.718	0.332	0.72	0.03	11.927	83.811	98.392	49.67	0	2.888	0	0	1.389	0	0	2
AC005076_5	chr7:86781541-86782320	Human_Gonadal_Soma_Specific	37.436	49.126	38.393	33.003	32.955	50.921	40.16	48.38	64.448	1.531	6.441	1.178	8.25	62.803	1.087	0	53.807	0.904	0.418	0.276	0	0.147	0.888	1.182	2.961	0
RNF141	chr11:10562141-10563000	Human_Gonadal_Soma_Specific	33.519	40.311	43.044	42.872	28.983	38.922	39.238	32.849	53.784	7.121	11.152	13.67	12.31	32.957	20.983	0	68.042	0.864	1.705	1.246	0	0.616	0.293	0.264	0.37	0.769
CSDC2	chr22:41957921-41958120	Human_Gonadal_Soma_Specific	13.999	3.41	10.302	5.852	4.581	7.02	19.726	10.879	26.877	7.658	0	0.002	0.008	0.008	4.93	0	7.574	80	6.67	3.335	10	0	0	12.88	41.665	0
ITPR1	chr3:4535721-4535880	Human_Gonadal_Soma_Specific	47.148	23.274	8.148	12.131	17.561	29.801	18.772	21.756	60.715	13.336	0.313	0.909	4.875	4.135	2.14	0	82.458	2.223	0	1.183	0	0	0	0	0	0
B2M	chr15:45003481-45003860	Human_Gonadal_Soma_Specific	57.085	26.306	22.013	21.916	11.315	23.327	61.035	62.593	46.238	323.519	0.291	11.305	17.003	4.627	399.557	1408.09	424.236	1.042	0.463	0.842	0	0.926	0	2.812	11.25	0
OAS3	chr12:113375981-113376480	Human_Gonadal_Soma_Specific	35.167	31.213	22.44	10.422	10.362	21.145	38.125	38.128	46.401	2.666	0	0.136	0.064	0.152	5.74	0	17.543	1.739	0	1.227	0.371	0.767	0.526	0.841	1.099	0.757
ORAI3	chr16:30960241-30960920	Human_Gonadal_Soma_Specific	32.997	30.393	30.766	17.75	24.89	27.825	25.343	24.899	41.789	12.521	1.46	2.932	1.902	1.903	8.255	6.323	39.217	0	3.96	3.333	4.639	3.919	0.75	1.587	4.164	0.735
SNAI2	chr8:49834181-49834440	Human_Gonadal_Soma_Specific	29.942	28.298	26.017	20.323	15.596	23.278	22.275	20.424	37.94	19.613	0	0	0.089	0.418	24.091	0	194.224	0	0	0	0	0	2.777	0	0	0
QSOX1	chr1:180123481-180124660	Human_Gonadal_Soma_Specific	30.536	31.123	36.824	29.702	28.236	30.672	28.35	32.978	39.742	67.022	36.565	84.983	57.87	63.072	19.577	89.51	161.601	1.948	1.782	1.952	1.263	1.94	0.994	1.043	0.223	2.769
SMDT1	chr22:42475401-42476220	Human_Gonadal_Soma_Specific	48.289	32.952	31.1	20.549	26.494	38.054	48.447	49.129	52.028	68.329	10.271	13.803	7.409	3.836	25.692	46.824	21.982	0.823	0.852	0.993	2.738	0.852	0.997	1.411	0.444	0.446
NLGN3	chrX:70364641-70364900	Human_Gonadal_Soma_Specific	26.274	31.203	20.821	9.093	12.138	28.12	39.045	45.714	31.698	3.643	0	0.02	0.014	0.004	5.201	4.771	0.01	25.402	0	5.519	0	0	5.714	0	0	11.805
RP11-434H6_6	chr3:128841521-128841760	Human_Gonadal_Soma_Specific	20.615	16.236	20.813	13.192	16.119	18.254	27.753	20.3	11.972	0.187	0.523	0	0.8	0	3.272	0	0	0	0	0	0	0	0	10	12.5	0
TBC1D24	chr16:2524601-2525260	Human_Gonadal_Soma_Specific	39.493	24.962	23.689	22.559	18.69	23.223	49.063	36.22	24.313	5.036	1.263	3.017	1.811	0.834	11.607	7.517	0.084	3.734	1.392	1.515	0.246	4.581	1.207	0.732	1.288	0
MAN2B2	chr4:6576641-6577100	Human_Gonadal_Soma_Specific	42.313	42.076	33.179	37.004	30.114	38.018	49.888	33.491	33.516	5.582	1.246	1.049	0.178	0.01	4.854	0	0.001	0.595	2.308	1.005	0	1.009	1.01	1.282	1.01	1.01
SAT2	chr17:7530981-7531360	Human_Gonadal_Soma_Specific	57.009	39.904	34.294	32.968	30.717	30.505	47.676	48.507	70.619	49.702	0.153	0.061	1.071	1.794	49.555	101.75	510.525	6.25	2.222	3.011	0.962	1.259	1.01	0	0.699	0
SDSL	chr12:113860701-113860860	Human_Gonadal_Soma_Specific	27.853	10.11	23.557	16.642	5.743	19.999	15.778	39.059	10.833	3.802	0	2.807	3.245	0.004	12.046	28.227	0.01	37.5	0	0	0	25	0	NA	75	28.57
NFIX	chr19:13106201-13106440	Human_Gonadal_Soma_Specific	30.5	26.426	11.392	21.439	15.702	14.564	6.19	10.555	42.81	5.005	0	0.007	0.026	0.037	0.058	0.186	2.714	0	0	0	0	0	6.018	2.228	0	0
PER2	chr2:239196041-239196220	Human_Gonadal_Soma_Specific	19.819	18.398	12.333	11.596	12.675	22.083	37.421	4.129	26.056	1.45	1.572	1.339	2.312	1.883	2.643	0	5.897	40	3.75	0	0	1.112	0	52.332	33.776	49.09
TRMU	chr22:46731421-46731900	Human_Gonadal_Soma_Specific	35.922	37.532	33.736	33.718	20.793	31.954	28.716	35.533	48.677	38.61	16.614	11.191	8.654	10.703	23.738	6.658	135.115	0	0	1.398	1.526	0.491	1.28	0.463	1.702	4.872
VPS37D	chr7:73082581-73082780	Human_Gonadal_Soma_Specific	33.996	14.255	9.527	16.835	6.031	25.953	7.806	9.987	45.414	4.528	1.862	3.71	1.764	5.383	0.343	0	32.667	4.706	3.92	0	0	0	0	0	0	3.845
FRZB	chr2:183731781-183732080	Human_Gonadal_Soma_Specific	41.329	20.699	23.044	13.68	16.081	19.992	43.974	32.16	49.86	2.762	0	0.002	0.438	0.036	18.112	0	8.562	4.455	1	0	0	1	0	0	0	0
CCBL2	chr1:89458021-89459080	Human_Gonadal_Soma_Specific	42.624	47.409	41.854	44.533	38.771	49.225	54.189	44.104	40.538	6.335	22.122	22.756	22.292	51.082	43.574	40.721	5.307	0.841	1.012	1.759	1.138	0.836	1.956	1.124	1.948	1.515
AFMID	chr17:76184441-76184620	Human_Gonadal_Soma_Specific	39.215	11.428	4.091	14.776	5.952	0	23.083	55.557	25.927	38.489	0.286	1.368	1.361	0.458	1.575	16.345	0	50	NA	NA	NA	0	0	71.667	33.33	38.89
ASTN2	chr9:120176341-120176520	Human_Gonadal_Soma_Specific	12.613	15.477	14.742	9.474	14.988	17.695	22.517	13.879	17.279	2.018	7.774	5.964	5.98	51.345	35.758	0	64.122	0	1.299	0	0	0	0	0	0	2.084
SPPL3	chr12:121342601-121342820	Human_Gonadal_Soma_Specific	9.159	9.156	12.027	11.133	27.929	9.899	6.064	33.025	15.352	35.367	22.81	30.765	50.801	10.396	40.764	63.214	42.507	70.187	52.78	10	0	0	0	80	42.86	NA
LDHA	chr11:18415821-18416500	Human_Gonadal_Soma_Specific	36.524	32.32	30.392	18.441	22.638	23.329	30.262	28.464	45.646	610.717	357.616	115.682	262.499	204.336	238.23	314.921	534.599	1.381	0.854	1.653	0.862	0.9	0.518	0.098	1.166	0.446
TIMP2	chr17:76921741-76922300	Human_Gonadal_Soma_Specific	31.881	23.57	33.693	13.782	15.712	17.176	35.938	42.489	59.048	28.622	6.747	13.072	10.322	4.728	123.373	37.543	171.865	6.302	4.027	1.373	7.289	2.527	0	5.987	2.137	2.222
CSDC2	chr22:41956681-41957160	Human_Gonadal_Soma_Specific	36.026	9.903	28.717	16.164	15.967	10.163	40.864	30.102	53.205	7.658	0	0.002	0.008	0.008	4.93	0	7.574	5.792	0.618	3.333	1.666	3.703	0	0	2.381	0
NCAM1	chr11:112832961-112833180	Human_Gonadal_Soma_Specific	24.874	19.941	14.064	17.532	13.63	12.887	29.445	17.701	12.711	73.106	6.611	0.916	4.699	4.528	32.143	4.29	0.203	0.549	0	0	0	0.51	0	2.083	0	2.222
EFNB1	chrX:68050401-68050600	Human_Gonadal_Soma_Specific	19.337	7.194	19.679	4.524	31.254	11.976	23.696	43.183	16.667	18.98	0.941	0.626	1.667	0.372	29.306	76.631	17.364	30.077	0	0	NA	0	0	0	0	0
DPP7	chr9:140009041-140009300	Human_Gonadal_Soma_Specific	35.584	19.144	23.975	10.8	12.009	13.1	14.393	22.546	43.95	82.544	0.054	0.001	2.582	0.876	3.205	0	54.93	4.06	0	1.292	0	0.95	0	0.285	0.699	0
BCL2L2-PABPN1	chr14:23775701-23776400	Human_Gonadal_Soma_Specific	32.435	28.094	28.938	19.412	24.964	25.086	31.07	30.116	40.165	8.077	1.88	1.221	3.922	0.97	6.621	1.988	4.993	2.506	1.059	1.168	0.961	1.039	0.716	2.773	0	4.844
TAP1	chr6:32821321-32821700	Human_Gonadal_Soma_Specific	47.555	22.87	24.4	24.529	20.233	24.294	25.058	37.506	56.233	0.42	0	0	0.294	0.015	0.45	0	14.897	0	0.714	0.925	0.741	0.832	0.592	0	1.429	0
AXL	chr19:41725861-41726100	Human_Gonadal_Soma_Specific	23.019	11.022	17.99	13.048	6.649	11.603	19.04	32.05	26.579	14.2	0.003	0.242	0.521	0.199	40.118	2.724	71.036	NA	NA	NA	NA	NA	NA	NA	NA	NA
CYB561A3	chr11:61129221-61130080	Human_Gonadal_Soma_Specific	44.874	41.531	37.48	30.281	31.241	31.228	40.889	42.091	54.786	7.85	3.032	1.702	5.812	5.071	8.907	20.104	242.694	1.324	0	0.495	0.265	0.38	1.309	0.257	0	0.463
CTIF	chr18:46065901-46066260	Human_Gonadal_Soma_Specific	34.9	30.001	27.388	24.946	8.937	20.74	29.769	28.341	49.286	16.837	2.908	0.006	1.212	1.923	4.807	0	38.504	3.877	0	4.722	0	1.021	0	1.667	2.5	0
NFKBIA	chr14:35873581-35874160	Human_Gonadal_Soma_Specific	29.039	23.08	27.643	18.827	22.589	26.976	37.841	28.668	32.031	35.801	15.776	14.789	23.249	16.453	48.555	32.174	20.236	1.476	1.432	1.004	0.275	2.073	0	0.543	0	0.481
TPD52L2	chr20:62496161-62496800	Human_Gonadal_Soma_Specific	40.784	33.757	41.792	33.635	31.784	40.065	40.628	39.952	49.747	65.106	37.348	38.594	29.342	20.451	32.803	25.138	156.279	0.287	2.479	0.952	1.414	0.875	1.065	1.063	1.092	0.606
AMPD2	chr1:110163461-110163940	Human_Gonadal_Soma_Specific	40.467	24.322	21.522	20.705	18.542	25.416	34.443	46.7	38.726	27.354	4.264	0.176	4.2	2.861	28.656	129.242	312.569	1.515	0	0	0	2.041	0	0	0	0
STAG2	chrX:123094661-123094880	Human_Gonadal_Soma_Specific	31.449	28.666	26.998	4.761	21.111	38.974	42.517	40.833	63.334	16.713	12.094	5.273	6.687	7.144	13.953	18.429	16.081	26.39	16.665	0	NA	0	0	0	0	0
TMEM176B	chr7:150500301-150500440	Human_Gonadal_Soma_Specific	8.939	3.439	26.309	3.333	0.794	11.11	28.205	4.825	42.455	3.5	0	1.439	3.814	1.729	14.94	8.394	97.52	50	0	10	16.665	0	0	0	40	0
HP1BP3	chr1:21112701-21114180	Human_Gonadal_Soma_Specific	40.376	33.53	38.8	30.628	36.379	30.877	46.15	34.776	38.049	91.13	51.082	29.559	57.738	39.588	79.251	44.109	36.572	1.337	1.051	1.15	2.547	0.886	0.94	2.651	0.432	0.463
NUPR1	chr16:28550221-28550640	Human_Gonadal_Soma_Specific	20.399	15.598	28.283	19.409	18.021	22.716	13.59	27.171	36.053	0.816	0	0	0.323	23.507	0.151	53.919	24.863	62.015	11.642	1.234	0	10.451	0	64.088	33.571	39.583
LINC00672	chr17:37081721-37081960	Human_Gonadal_Soma_Specific	29.796	20.064	29.531	15.311	17.503	15.507	20.536	37.902	19.654	1.575	0.347	0.827	0.297	0	0	1.605	0	2.777	0	0	0	0	0	0	0	20
SNAP25	chr20:10200001-10200500	Human_Gonadal_Soma_Specific	46.968	41.189	45.306	33.801	35.578	36.264	59.009	50.039	43.36	1.312	0.026	0.014	0.008	0.001	5.777	22.615	0.003	3.473	1.729	4.033	3.342	2.841	0	0.833	8	0
APP	chr21:27541481-27542140	Human_Gonadal_Soma_Specific	44.392	34.023	30.963	27.497	22.492	33.81	30.769	21.809	52.098	280.727	14.607	24.162	23.157	55.055	3.688	5.469	51.761	5.742	0.877	0.222	0	0.293	0	0	0	0
MXRA7	chr17:74705501-74705680	Human_Gonadal_Soma_Specific	56.192	20.169	18.273	11.961	10.49	27.858	20.715	9.649	66.667	113.819	39.56	72.633	129.091	164.196	58.738	62.822	324.683	0	0	0	0	0	20	0	0	NA
RBM25	chr14:73524881-73525400	Human_Gonadal_Soma_Specific	57.371	63.927	54.645	52.514	52.619	51.377	60.961	67.006	63.479	31.025	74.384	69.71	48.192	38.228	53.83	111.438	231.98	1.536	0	0.637	0	2.1	0	0	1.667	0.794
KCNH8	chr3:19188121-19188660	Human_Gonadal_Soma_Specific	39.534	26.819	28.431	16.554	22.309	29.007	48.063	31.79	54.066	0.081	0.139	0.164	0.151	0.199	1.105	0	0.956	0.902	1.264	0.794	0	2.431	0	0	2.922	0.926
SEMA5A	chr5:9544381-9544580	Human_Gonadal_Soma_Specific	34.824	13.776	33.333	10	17.041	17.474	15.714	57.821	42.024	25.496	0	0.002	0.639	0.017	0.667	13.609	0.388	5.334	2.38	0	0	0	0	27.777	0	0
NR0B1	chrX:30326901-30327100	Human_Gonadal_Soma_Specific	10.134	11.099	15.706	11.29	13.016	14.271	24.511	17.247	20.504	0.031	0.072	0.005	2.276	0	12.544	0	0	34.305	0	2.212	3.334	3.242	3.125	4.166	0	0
MAMLD1	chrX:149532101-149532320	Human_Gonadal_Soma_Specific	19.637	14.004	16.679	6.33	8.545	10.557	27.406	21.246	18.248	2.021	0.021	0.003	0.992	0.003	72.193	18.625	0.309	35.327	0	0	0	1.136	0	0	2.699	0
C12orf23	chr12:107349021-107350300	Human_Gonadal_Soma_Specific	40.552	41.056	39.717	37.281	33.31	37.571	47.636	43.231	38.497	22.114	7.337	8.065	15.903	7.5	56.508	75.824	18.149	2.39	1.525	1.467	0.861	0.397	0.6	0.697	0.817	0
DACT3	chr19:47165301-47165600	Human_Gonadal_Soma_Specific	48.685	38.715	35.737	38.582	34.928	41.22	53.959	43.444	33.332	48.6	0.113	0	0.917	0.014	3.378	19.806	0	0	0	0	0	2.639	0	0	0	NA
SYCN	chr19:39695421-39695580	Human_Gonadal_Soma_Specific	17.268	6.818	3.846	7.685	11.508	14.929	45.831	38.89	11.11	0.113	0	0	0.003	0	29.559	0	0	12.5	0	0	0	4	0	0	0	0
KCND3	chr1:112531981-112532540	Human_Gonadal_Soma_Specific	25.117	13.818	22.463	12.994	9.63	22.971	31.022	43.036	27.941	0.461	0.009	0.002	0.519	0.006	0	10.863	0.012	0.379	0.595	0.401	1.343	0.481	0.657	0.427	0.585	0
SMPDL3B	chr1:28261321-28261940	Human_Gonadal_Soma_Specific	25.873	9.952	21.415	11.733	11.524	9.77	33.441	14.741	20.757	1.901	0	0	0.385	0	8.931	0	0	0	1.786	2.281	0	1.299	2.396	0.667	0	0
IRGQ	chr19:44100081-44100900	Human_Gonadal_Soma_Specific	51.608	48.109	45.778	41.875	44.538	52.568	43.03	41.001	58.55	8.307	8.083	7.875	5.718	9.182	17.258	1.062	56.549	3.466	0	0.69	1.449	0	1.449	2.101	0	1.316
SCN9A	chr2:167232221-167232760	Human_Gonadal_Soma_Specific	22.59	24.698	25.715	21.224	15.478	22.273	36.081	25.669	40.927	0.817	0.558	0.001	0.055	0.192	5.478	0	57.964	0	0	0.528	1.652	0	1.294	0.478	0	0.568
C2CD2	chr21:43373061-43373220	Human_Gonadal_Soma_Specific	29.922	14.328	16.284	3.703	6.549	15.221	14.424	36.45	10.253	3.65	2.192	2.666	3.498	4.783	0.422	24.82	0.082	15.778	0	2.777	10	1.428	0	25	11.334	43.335
DUSP9	chrX:152907761-152908180	Human_Gonadal_Soma_Specific	15.4	22.397	23.141	6.057	13.233	25.219	28.689	39.414	26.142	0.509	0	0	0.905	0.002	4.838	4.341	1.886	30.215	5.269	1.111	0	5.094	2.222	1.588	0	10
OLFML2B	chr1:161993321-161993880	Human_Gonadal_Soma_Specific	26.272	17.909	28.809	18.35	12.614	25.814	37.471	22.36	24.619	1.188	0	0	0.388	0.159	7.139	0	0.949	1.655	1.033	2.876	1.71	1.578	1.496	1.307	0.378	0.9
WDR65	chr1:43637841-43638140	Human_Gonadal_Soma_Specific	31.006	28.527	19.477	26.708	39.889	24.216	44.654	24.415	23.917	0.121	0.02	0.008	5.301	0.653	5.947	0	0.004	1.136	2.914	1.042	0	2.505	0	0	0	0
RP11-279O9_4	chr4:186392001-186392220	Human_Gonadal_Soma_Specific	31.282	31.193	19.465	11.066	16.608	19.665	17.267	21.818	40.812	2.143	0.469	0	0.015	0	0	0	0.426	1.588	0	1.193	0	0.741	0	0	0	0
RXRA	chr9:137216781-137216960	Human_Gonadal_Soma_Specific	26.982	24.636	24.229	9.414	13.735	21.533	15.319	9.279	38.008	23.489	1.595	2.811	4.05	1.463	0.045	0	17.557	31.43	20.74	5	2.563	2.777	0	40.403	51.323	54.287
REEP6	chr19:1493021-1493164	Human_Gonadal_Soma_Specific	14.675	20.373	21.754	12.265	10.904	12.452	24.208	34.344	25.778	10.013	6.159	10.616	12.791	14.74	251.354	76.813	37.926	NA	NA	NA	NA	NA	NA	NA	NA	NA
AC104654_2	chr2:42160361-42160560	Human_Gonadal_Soma_Specific	23.501	12.399	33.094	12.986	8.671	9.375	2.041	43.965	23.61	0.142	3.755	0.682	0.066	0	0	17.216	0	NA	NA	NA	NA	NA	NA	NA	NA	NA
NAP1L1	chr12:76478141-76479140	Human_Gonadal_Soma_Specific	41.362	40.802	36.091	29.589	30.689	33.828	40.33	49.383	43.551	332.264	501.392	331.852	407.789	467.173	730.391	893.575	663.59	4.208	0.553	0.936	1.141	1.14	0.545	0.475	0	0.463
DPF3	chr14:73359161-73359420	Human_Gonadal_Soma_Specific	22.821	20.36	18.072	12.328	11.53	11.88	22.26	29.893	22.679	26.523	0.075	0.014	0.009	0.048	18.523	6.419	0.074	0	0	0.865	0.905	0	0.357	0	0.284	0
ROM1	chr11:62379281-62379520	Human_Gonadal_Soma_Specific	28.768	12.081	19.869	11.93	12.32	8.789	34.142	17.5	19.332	1.199	0	0	1.367	0.399	11.179	0	0	3.571	0	0.595	0	0.477	0	1.852	0	0
MMP17	chr12:132314861-132314940	Human_Gonadal_Soma_Specific	26.859	13.955	17.346	18.196	7.879	18.646	19.554	8.157	33.676	0.723	0.061	2.248	0.649	0.305	0.001	0	31.948	0	0	0	0	0	0	0	0	0
MERTK	chr2:112657361-112657500	Human_Gonadal_Soma_Specific	11.875	8.667	23.606	12.916	31.46	14.301	39	19.998	22.22	1.656	0.507	2.544	4.531	9.574	17.952	7.084	1.04	12.5	0	0	0	0	0	0	12.5	16.665

## Sheet: Mouse Tissue Specific TSS NDR
Gene_Name	Proximal NDR Position (chromosome:start-end)	Class	Accessibility of the chromatin-GCH DNA Methylatipn Level (%)								Gene expression Level (FPKM value)								Endogenous DNA Methylation-WCG DNA Methylatipn Level (%)
			Epiblast_E6.5	PGC_E11.5	PGC_E13.5_Male	PGC_E13.5_Female	PGC_E16.5_Male	PGC_E16.5_Female	Soma_E11.5	Soma_E16.5_Female	Epiblast_E6.5	PGC_E11.5	PGC_E13.5_Male	PGC_E13.5_Female	PGC_E16.5_Male	PGC_E16.5_Female	Soma_E11.5	Soma_E16.5_Female	Epiblast_E6.5	PGC_E11.5	PGC_E13.5_Male	PGC_E13.5_Female	PGC_E16.5_Male	PGC_E16.5_Female	Soma_E11.5	Soma_E16.5_Female
Slc16a3	chr11:120809061-120809460	Epiblast_E6.5_Specific	56.108	17.557	11.866	12.864	10.02	11.351	17.729	15.5	322.66	0.964	1.378	3.817	4.165	0.244	22.06	34.696	8.333	0	0	0	25	0	NA	33.33
Kcnj3	chr2:55288161-55288420	Epiblast_E6.5_Specific	47.505	20.196	20.805	17.257	21.931	19.946	15.769	16.983	5.51	0	0.185	0	0.517	0	0.029	0.873	12.5	0	0	0	0	0	0	5.56
Fgf15	chr7:152081261-152082060	Epiblast_E6.5_Specific	49.72	22.849	24.407	19.638	19.709	17.925	17.382	19.811	24.898	0	0	0	0.397	0	0	0	3.259	4.011	1.157	1.206	0.635	0.563	0	0.572
Wnt7b	chr15:85413281-85413420	Epiblast_E6.5_Specific	54.592	11.675	12.512	17.644	5.031	15.385	11.11	11.142	3.789	0.153	0.778	0.144	0.954	0.078	0.183	1.183	6.123	1.786	2.381	0	4.396	0	0	6.803
Zmynd8	chr2:165711961-165712338	Epiblast_E6.5_Specific	55.765	13.495	20.126	17.721	10.978	9.999	18.334	13.234	112.962	17.689	39.224	11.454	27.686	5.635	28.135	18.972	9.027	0	3.333	0	63.195	0	0	40
5730559C18Rik	chr1:138130481-138131280	Epiblast_E6.5_Specific	52.296	25.719	26.257	26.417	29.548	22.191	26.058	29.49	16.852	4.643	3.91	2.077	10.22	0.431	6.971	2.607	2.69	0	1.88	0.972	1.625	3.25	3.151	0.962
Acsl5	chr19:55327801-55327980	Epiblast_E6.5_Specific	60.069	17.994	18.805	21.31	23.797	10.658	18.334	20.67	12.733	2.625	0.772	0.107	2.2	0.284	4.886	7.054	26.665	0	0	0	1.665	0	25	14.29
Rasgrp2	chr19:6399221-6399440	Epiblast_E6.5_Specific	42.904	16.365	12.069	15.886	14.754	18.925	14.65	10.248	74.068	9.206	7.765	11.3	14.698	4.313	17.003	13.219	0.508	0.794	0.363	0.51	2.41	0.574	5	1.18
Pten	chr19:32830141-32830420	Epiblast_E6.5_Specific	48.971	25.875	21.223	24.077	20.097	20.243	20.102	17.275	34.076	17.676	16.064	22.949	7.3	18.357	13.437	15.553	4.762	0	0	0	0.454	2.222	0	0
Surf2	chr2:26771501-26772040	Epiblast_E6.5_Specific	46.032	24.712	25.663	23.426	25.922	25.89	29.903	23.026	39.552	7.624	9.094	5.243	2.426	7.462	14.567	10.735	6.49	0.92	0.598	1.106	1.026	2.677	2.182	1.179
Rarg	chr15:102088621-102088860	Epiblast_E6.5_Specific	52.886	26.357	24.835	30.175	23.7	20.317	22.832	26.391	35.602	5.574	20.306	10.021	10.61	1.799	10.154	12.851	6.38	7.327	1.853	0	0.863	0	0	10.257
Hrh3	chr2:179840261-179840440	Epiblast_E6.5_Specific	47.911	18.197	10.913	17.444	14.161	9.608	16.874	8.929	3.389	0	0.906	0.126	2.317	0.158	0.221	0.255	14.29	0	0	0	33.33	NA	NA	0
Dpm2	chr2:32424377-32425220	Epiblast_E6.5_Specific	56.303	12.735	12.274	17.829	11.717	21.732	8.466	8.131	39.517	16.34	28.377	17.049	13.252	36.619	23.379	21.124	97.948	6.667	6.667	0	72.22	31.906	NA	87.5
Mapk8ip2	chr15:89284781-89284960	Epiblast_E6.5_Specific	51.071	16.66	14.846	16.798	21.229	22.843	11.089	14.048	6.595	4.245	0.051	1.109	1.93	0.182	1.302	0.568	2.275	0	NA	0	0	0	NA	0
Klf15	chr6:90413381-90413900	Epiblast_E6.5_Specific	64.39	21.384	22.136	25.195	25.481	33.546	18.909	27.31	5.111	0.717	3.025	2.594	1.359	6.089	1.064	1.389	15.936	0	3.333	1.852	3.725	1.282	0	4.057
Hax1	chr3:89802421-89802800	Epiblast_E6.5_Specific	65.226	47.406	47.135	46.093	49.04	52.149	49.606	47.239	105.602	39.838	44.989	32.224	17.008	29.942	28.683	23.79	1.376	0.962	1.708	0	0.969	0	4.166	0
Ftsj2	chr5:140809641-140809820	Epiblast_E6.5_Specific	44.381	3.125	10.848	6.146	6.65	9.822	16.528	5.555	14.262	3.921	8.582	4.782	0.405	2.895	2.671	1.213	54.813	0	0	0	94.443	0	25	29.165
2310043J07Rik	chr5:136533081-136533300	Epiblast_E6.5_Specific	49.142	12.477	7.518	4.466	13.264	17.694	5.076	12.136	3.1	0	0	0	2.151	0	0	0.746	6.25	0	0	0	51.795	0	33.33	4.545
Lrp5	chr19:3684564-3684680	Epiblast_E6.5_Specific	89.583	13.333	0	24.847	13.189	11.528	16.667	28.666	34.336	10.189	6.727	11.946	8.482	6.593	20.801	20.962	NA	NA	NA	NA	NA	NA	NA	NA
Cnn1	chr9:21903421-21903780	Epiblast_E6.5_Specific	40.889	10.161	15.92	15.72	20.936	13.756	15.163	12.934	3.728	0.127	0	0.141	4.645	0.46	1.782	1.219	9.206	0	0	4.156	23.034	0	0	2.222
Prss22	chr17:24134921-24135120	Epiblast_E6.5_Specific	37.699	13.377	16.873	8.604	9.732	11.938	13.834	7.136	2.107	0	0	0	0.112	0	0	0.693	48.57	3.7	0	0	78.12	6.06	44.44	90.91
Psmb10	chr8:108460721-108461340	Epiblast_E6.5_Specific	54.832	24.972	24.404	26.455	31.576	27.734	30.841	33.386	23.022	1.173	3.066	0.427	2.512	0.344	3.489	6.088	4.486	1.067	1.399	0.579	1.443	0.198	1.449	1.362
B4galnt1	chr10:126603861-126604020	Epiblast_E6.5_Specific	48.307	16.73	22.899	17.587	15.402	9.054	18.589	17.977	6.199	0.14	0.123	0.615	0.983	0	0.596	1.785	0	0	8.333	0	6.416	2.858	5	0
Dll3	chr7:29086701-29086980	Epiblast_E6.5_Specific	60.309	24.225	20.736	17.54	23.84	15.183	9.777	11.705	7.553	1.206	6.341	1.94	1.919	1.25	2.77	0.324	11.93	0	0	0	0	0	0	0
Tmem82	chr4:141173641-141174180	Epiblast_E6.5_Specific	42.344	23.495	19.942	19.943	21.192	21.365	22.846	14.519	3.987	0.307	0	0	0.18	0	0.24	0.106	1.777	0.347	3.452	0	2.663	0	2.222	0
Zik1	chr7:11080401-11080560	Epiblast_E6.5_Specific	66.006	31.482	32.759	31.251	28.191	30.159	39.166	23.373	9.228	2.576	2.33	1.904	2.316	0.733	5.107	2.04	2.858	0	0	0	0	8.843	6.666	0
Rps6ka1	chr4:133443581-133444260	Epiblast_E6.5_Specific	55.28	38.029	38.666	32.742	32.155	34.008	37.972	35.304	45.932	19.757	23.14	22.204	14.657	6.024	8.328	9.626	2.879	2.13	4.22	1.397	1.231	0	1.961	0.555
Usp51	chrX:149441181-149441440	Epiblast_E6.5_Specific	60.867	25.579	27.288	27.079	18.103	30.059	26.317	16.766	1.621	0.449	0.273	0.38	0.684	1.511	0.824	0.343	11.424	0	0.952	1.624	0	1.76	9.666	0
Nip7	chr8:109582261-109582776	Epiblast_E6.5_Specific	73.445	6.47	12.446	17.992	17.746	23.671	19.049	0	47.232	15.894	15.485	7.758	8.195	6.356	7.301	7.806	97.614	4.761	1.538	0	89.166	8.441	65	100
Gm4737	chr16:46153321-46153680	Epiblast_E6.5_Specific	66.195	16.25	11.151	19.672	17.779	17.597	0.926	3.889	163.675	32.939	37.117	38.274	6.601	18.814	15.235	24.402	94.117	0	0	NA	71.57	0	87.5	100
Foxa3	chr7:19608401-19609160	Epiblast_E6.5_Specific	48.457	20.218	22.778	15.542	19.206	12.887	22.882	13.3	1.965	0	0.149	0	0	0.156	0	0.071	19.347	0.539	0.436	1.508	1.581	0.874	14.474	7.262
Gstt2	chr10:75297321-75297480	Epiblast_E6.5_Specific	43.889	11.47	19.253	12.594	18.273	18.208	10	10.104	16.713	0.475	1.636	4.039	5.652	1.7	2.073	5.447	3.847	0	0	0	5.555	0	0	0
Mfsd10	chr5:34981501-34981680	Epiblast_E6.5_Specific	56.592	18.171	14.954	15.053	21.604	5.714	22.22	12.243	57.973	32.119	23.085	16.443	27.742	10.005	46.242	43.366	100	0	0	0	95.833	0	NA	75
Frzb	chr2:80288401-80288880	Epiblast_E6.5_Specific	77.6	39.189	16.748	16.72	16.922	24.321	24.118	18.923	10.426	0	0	0.238	1.273	0	4.639	1.656	0	0	0	0	0	1.538	0	0
Gpr4	chr7:19797641-19798080	Epiblast_E6.5_Specific	72.235	26.274	31	30.444	33.564	15.254	34.308	28.899	1.764	0.116	0.51	0.114	0.966	0.192	0.565	0.798	4.317	0.793	1.429	6.491	0	0	0	2.5
Fgr	chr4:132529861-132530400	Epiblast_E6.5_Specific	53.973	19.091	21.145	24.284	25.923	10.252	19.085	21.124	0.845	0.043	0.125	0.139	1.272	0	0	0.203	2.222	1.562	0	1.709	0.833	0	0	3.75
Nxph1	chr6:8898481-8898840	Epiblast_E6.5_Specific	70.409	36.112	37.525	28.308	26.211	40.252	29.804	37.78	1.127	0	0	0	0	0	0.122	0.278	0.877	0	0	0	1.394	0	0	2.647
E130012A19Rik	chr11:97489030-97489320	Epiblast_E6.5_Specific	51.213	14.876	21.314	17.812	13.206	19.336	25.094	10.253	35.456	6.557	9.67	12.122	3.998	4.237	8.71	4.287	37.393	0	0	0	2.632	0	16.67	25
Cpsf6	chr10:116814881-116815120	Epiblast_E6.5_Specific	52.294	21.666	16.552	9.004	11.704	15.414	24.693	16.104	30.169	22.732	18.57	18.513	12.943	16.971	30.117	22.271	18.582	0	0	0	9.742	15.277	30.357	24.165
Ing1	chr8:11557661-11557761	Epiblast_E6.5_Specific	37.47	22.423	16.682	12.523	15.714	13.726	13.829	16.03	46.462	14.392	8.749	7.505	11.381	12.617	22.191	20.342	3.57	0	0	0	0.24	2.563	1.587	0.833
Hps6	chr19:46079461-46079660	Epiblast_E6.5_Specific	43.985	13.508	21.604	18.735	14.91	14.232	14.427	7.623	4.139	1.566	2.305	1.282	0.556	0.724	0.589	0.922	35.657	0	5.833	0	7.568	0	42.102	50.963
Kcnj3	chr2:55288441-55288580	Epiblast_E6.5_Specific	50.969	19.047	12.778	12.392	16.741	23.117	21.906	24.624	5.51	0	0.185	0	0.517	0	0.029	0.873	2.273	0	0	0	1.818	0	0	0
Higd2a	chr13:54691741-54692360	Epiblast_E6.5_Specific	50.662	25.139	24.594	29.2	17.369	27.469	23.108	27.398	56.228	36.332	54.041	46.024	34.019	30.903	32.352	35.7	10.377	0.661	0.712	3.008	1.221	9.912	0	2.526
Cdc42	chr4:136914241-136914460	Epiblast_E6.5_Specific	38.327	12.071	7.679	16.667	17.045	18.38	12.976	12.501	169.822	89.934	87.041	155.284	83.94	110.931	94.893	144.815	65.155	0	0	0	40.207	0	83.335	37.5
Grik3	chr4:125166081-125166260	Epiblast_E6.5_Specific	53.396	8.469	25.13	17.542	13.166	7.551	15.334	16.207	17.158	0.452	0.222	1.659	1.434	1.982	1.738	5.343	0	0	0	5	6.77	0	0	0
Sssca1	chr19:5731581-5731980	Epiblast_E6.5_Specific	68.368	35.718	47.924	41.609	45.189	38.588	38.584	40.053	164.863	28.341	54.318	15.303	10.031	53.745	28.489	27.142	3.647	0.392	0	2.39	0	0	0	0
Cldn6	chr17:23816101-23816440	Epiblast_E6.5_Specific	54.157	20.625	27.978	19.996	18.466	12.241	20.702	12.209	193.512	4.373	2.095	9.57	3.582	0.281	5.213	9.593	4.539	3.929	4.762	2.019	2.599	0	0	0
Mtfr1	chr3:19087341-19087620	Epiblast_E6.5_Specific	56.309	31.724	24.808	17.599	22.719	28.551	18.611	22.976	39.897	14.047	22.29	21.62	13.2	20.21	15.732	11.758	9.826	0	6.25	0	0	0	31.667	10
Mogat2	chr7:106386961-106387280	Epiblast_E6.5_Specific	64.759	29.231	33.754	32.845	27.859	23.956	23.051	16.846	30.34	15.168	0.346	7.963	3.469	0	1.423	0.797	9.082	6.666	0	2.382	0.667	1.725	6.667	0
Cdk18	chr1:134036081-134036460	Epiblast_E6.5_Specific	60.348	27.571	27.88	26.606	34.278	22.901	16.487	23.024	10.037	0.213	0.675	2.136	2.506	0.094	1.361	0.977	0	0	0	0	4.763	0	0	0
Apoe	chr7:20284281-20284640	Epiblast_E6.5_Specific	59.194	25.034	18.875	15.653	20.367	17	22.038	33.226	362.561	42.702	16.455	12.142	19.71	9.316	122.279	267.32	0	0	0	0	3.603	0	0	0
Tmem59l	chr8:73010981-73011140	Epiblast_E6.5_Specific	41.257	11.424	19.859	15.665	21.567	14.131	10.348	15.311	18.687	0.108	0	0.713	2.244	7.7	0.621	3.952	6.53	0	0	3.03	2.883	0	8.333	3.03
Grrp1	chr4:133808021-133808080	Epiblast_E6.5_Specific	44.599	5.77	9.433	12.149	20.081	8.379	16.815	15.354	9.127	3.633	1.599	2.823	5.422	0.563	2.478	1.443	1.42	0	0	0	3.86	0	6.667	4
Pcbp4	chr9:106356841-106357060	Epiblast_E6.5_Specific	49.074	24.379	22.558	14.688	23.867	18.327	17.977	27.474	194.044	57.917	85.828	23.339	61.402	6.068	65.883	36.332	NA	NA	NA	NA	NA	NA	NA	NA
Cbl	chr9:44041001-44041160	Epiblast_E6.5_Specific	49.463	12.773	18.405	19.286	6.719	16.508	19.903	6.607	17.621	10.661	10.442	9.575	5.178	3.349	12.299	7.557	16.665	0	0	0	0	0	0	0
Ppif	chr14:26514101-26514360	Epiblast_E6.5_Specific	55.957	21.924	24.671	19.293	26.577	21.962	10.063	13.694	46.426	12.012	54.644	9.757	28.439	20.09	14.255	8.31	4.23	0	2.041	1.538	4.761	0	0	0
Aldoa	chr7:133943421-133943680	Epiblast_E6.5_Specific	51.249	28.719	23.593	23.648	19.323	18.291	13.256	17.971	1137.32	204.385	259.787	110.411	68.519	16.634	105.31	313.984	6.06	0	0	0	0	0	0	0
BC066135	chr2:180024501-180024860	Epiblast_E6.5_Specific	63.707	10.941	31.407	18.747	14.24	19.687	14.849	7.214	2.169	0	0	0.144	0.328	0	0	0.108	6.805	0	2.64	0	78.068	0	56.3	58.22
Jph4	chr14:55735341-55735640	Epiblast_E6.5_Specific	46.485	15.889	26.036	19.539	25.234	15.205	17.204	16.553	12.444	0.264	1.187	0.978	1.013	0.343	3.27	4.759	1.22	0	0	3.127	4	0	NA	0
2310043J07Rik	chr5:136532861-136533060	Epiblast_E6.5_Specific	46.885	11.127	11.209	17.121	20.738	12.39	8.224	2.778	3.1	0	0	0	2.151	0	0	0.746	11.11	0	0	4.545	73.485	0	36.665	NA
Glo1	chr17:30748941-30749180	Epiblast_E6.5_Specific	52.526	29.996	27.832	24.998	25.522	27.677	18.863	17.781	146.447	57.884	54.841	57.897	42.256	33.382	25.853	51.493	4.276	0	1.111	3.131	0.788	0	0	0
Eras	chrX:7505481-7505980	Epiblast_E6.5_Specific	67.614	30.238	25.876	29.975	35.938	19.501	17.499	17.559	35.81	0	1.869	0.348	0.266	0	0	0	11.834	12.5	9.168	0	0	0	16.665	0
Qrich2	chr11:116316401-116316600	Epiblast_E6.5_Specific	34.757	16.206	21.984	15.714	19.271	17.732	12.5	15.168	1.692	0.09	0	0	0.67	0.06	0	0.395	73.673	0	1.667	0	70.646	4.761	23.215	47.137
Grrp1	chr4:133810461-133810940	Epiblast_E6.5_Specific	50.784	13.207	22.856	21.46	10.329	9.653	18.09	6.818	9.127	3.633	1.599	2.823	5.422	0.563	2.478	1.443	1.36	0	2.679	1.299	81.502	0	10	11.474
5133401N09Rik	chr13:58259941-58260100	Epiblast_E6.5_Specific	61.165	30.835	25.198	24.862	23.502	12.5	31.188	26.767	7.781	0.488	3.039	1.21	0.87	1.612	3.638	3.67	22.22	0	0	4.17	5.88	0	0	0
Nipsnap1	chr11:4774621-4774880	Epiblast_E6.5_Specific	60.462	22.244	26.681	28.483	18.072	13.616	21.034	8.614	64.791	26.006	16.494	14.514	7.221	3.833	17.91	17.965	16.415	0	0	1.666	1.904	0	0	0
Nodal	chr10:60881881-60882240	Epiblast_E6.5_Specific	58.249	17.9	20.463	26.236	25.428	18.945	17.588	5.573	19.314	4.628	8.525	0.241	0.591	0.07	0.077	0.192	3.54	0	0	0	1.104	0	0	0
Rab25	chr3:88352101-88352480	Epiblast_E6.5_Specific	59.383	18.43	11.614	25.098	25.191	15.142	13.536	4.17	39.891	1.972	1.24	0.403	15.107	0.705	0.426	3.398	15.418	0	3.75	2.824	9.721	0	33.467	30.365
Rhot2	chr17:25981861-25982180	Epiblast_E6.5_Specific	52.406	17.111	10.53	26.285	9.533	17.106	19.244	7.973	39.916	13.955	16.078	11.862	13.587	25.065	24.762	13.948	96.905	2.083	1.668	4.76	56.36	4.86	83.335	62.476
Hand1	chr11:57643701-57643940	Epiblast_E6.5_Specific	37.25	19.669	15.445	17.831	15.577	13.09	19.487	8.994	4.009	0.895	0	2.562	1.329	0	4.575	0	5.88	0	0	0	8.505	0	11.11	33.24
Ap1s3	chr1:79669701-79670060	Epiblast_E6.5_Specific	45.984	7.173	11.575	9.941	16.721	21.796	3.395	9.896	23.966	3.436	4.496	4.611	2.358	14.269	2.841	3.577	36.87	0	23.61	0	15.26	0	0	0
E130309D02Rik	chr5:144078261-144078480	Epiblast_E6.5_Specific	43.55	16.746	18.306	11.214	12.011	15.139	2.381	7.17	35.349	17.577	8.456	12.189	8.112	16.68	11.053	7.809	95.152	8.888	7.5	0	63.87	11.767	100	77.328
Zdhhc12	chr2:29948481-29948660	Epiblast_E6.5_Specific	33.319	17.118	21.36	15.99	12.019	18.212	14.355	17.325	38.086	15.391	13.994	6.87	6.572	3.102	11.176	6.774	20.955	0	3.66	0	4.667	3.845	35	24.765
Fut9	chr4:25726221-25726400	Epiblast_E6.5_Specific	60.945	26.711	23.112	13.27	24.346	5.693	11.429	17.337	1.874	1.05	0.023	0.694	0.663	0.028	0.107	0.34	0	0	0	12.5	0	0	0	0
Ddx28	chr8:108534041-108534200	Epiblast_E6.5_Specific	47.15	13.736	17.436	7.144	7.415	20.793	7.144	2.941	13.601	5.836	5.569	6.019	0.555	9.337	4.491	4.407	91.27	0	0	0	40.23	7.69	100	78.57
Zfp191	chr18:24180281-24180540	Epiblast_E6.5_Specific	74.772	0	22.691	16.667	1.735	19.859	0	25	26.729	7.017	6.485	20.741	9.775	7.162	11.44	15.119	91.667	0	0	0	11.35	0	NA	25
Mesp1	chr7:86938961-86939160	Epiblast_E6.5_Specific	49.065	22.294	23.913	17.331	25.739	17.81	21.758	10.079	20.275	0.259	0	0.567	0.749	0	0	0.216	NA	NA	NA	NA	NA	NA	NA	NA
Mthfd1l	chr10:6372481-6373680	Epiblast_E6.5_Specific	46.802	29.789	28.964	35.563	25.436	27.767	27.202	27.811	47.708	5.771	6.049	5.2	7.001	1.59	6.814	8.002	3.308	0.111	1.19	1.478	0.741	0.585	0.625	0.989
Fzd7	chr1:59540441-59540940	Epiblast_E6.5_Specific	35.898	18.707	20.649	18.671	15.141	23.281	23.372	20.149	66.35	17.511	13.048	14.697	0.453	3.111	26.303	14.375	7.321	0	4.61	1.628	0.946	0.694	1.389	1.683
Sec14l4	chr11:3933561-3933780	Epiblast_E6.5_Specific	43.828	16.963	15.7	17.571	15.727	19.445	5.926	6.754	6.589	1.236	0.298	0.966	1.539	0.74	0	0.15	100	12.5	0	0	53.847	0	NA	0
Cmtm8	chr9:114752701-114753820	Epiblast_E6.5_Specific	51.962	26.416	25.068	35.249	26.698	31.292	22.872	23.237	16.834	2.105	3.477	0.883	2.524	1.323	2.118	1.678	4.813	1.881	1.081	2.708	0.948	0.595	2.16	0.312
Zscan10	chr17:23737801-23738120	Epiblast_E6.5_Specific	57.8	15.055	16.637	20.157	27.286	15.755	1.786	13.74	76.309	10.88	9.485	3.922	1.207	0.079	0.671	1.825	4.512	0	0.615	0	40.753	2.041	26.19	52.051
Sema6a	chr18:47528241-47529000	Epiblast_E6.5_Specific	56.945	31.273	32.444	36.374	27.512	28.522	40.444	31.119	26.684	0.217	0.492	0.847	0.912	0.345	14.966	16.6	1.491	1.822	4.053	0.465	0.707	0.824	0.962	1.515
Pycrl	chr15:75753521-75753980	Epiblast_E6.5_Specific	50.75	11.671	19.619	12.379	14.456	18.892	21.428	28.998	47.281	16.293	15.652	8.99	13.834	3.94	19.116	15.245	25.923	0	5.557	0	56.545	0	0	0
Pvrl1	chr9:43554421-43554640	Epiblast_E6.5_Specific	69.478	17.778	6.759	10.894	16.678	12.29	37.425	14.29	9.393	0.532	0.282	0.91	2.799	0.556	2.759	7.132	0	0	0	0	57.89	0	0	0
Cldn6	chr17:23816521-23816840	Epiblast_E6.5_Specific	71.426	29.329	30.509	28.388	27.067	30.377	11.674	10.415	193.512	4.373	2.095	9.57	3.582	0.281	5.213	9.593	0	0	0.385	0	0.794	2.083	3.125	2.381
Acrbp	chr6:125001141-125001280	Epiblast_E6.5_Specific	45.71	0	9.017	18.371	17.776	15.325	9	13.016	22.886	0.755	2.991	1.879	8.73	1.651	8.483	6.958	52.565	0	0	0	21.665	0	67.5	80
Etv1	chr12:39506661-39506940	Epiblast_E6.5_Specific	80.392	37.777	43.176	22.233	30.912	14.89	26.387	21.111	13.026	8.99	7.308	0.679	1.485	2.697	4.447	4.328	0	0	0	0	2.381	0	10	0
Rsc1a1	chr4:141239701-141240220	Epiblast_E6.5_Specific	49.898	14.258	11.703	22.398	13.267	25.576	11.599	6.595	30.196	12.119	24.658	18.459	11.659	14.7	6.753	4.481	95.021	10.715	0	2.273	75.765	32.984	75	48.334
5730559C18Rik	chr1:138129141-138129340	Epiblast_E6.5_Specific	54.939	25	22.424	22.22	17.889	13.453	33.335	23.472	16.852	4.643	3.91	2.077	10.22	0.431	6.971	2.607	16.67	NA	0	NA	NA	NA	NA	NA
Hvcn1	chr5:122660181-122660340	Epiblast_E6.5_Specific	41.851	16.98	22.579	17.909	22.672	16.102	8.929	15.313	7.811	3.658	9.932	3.164	4.329	2.938	2.252	2.796	NA	NA	NA	NA	NA	NA	NA	NA
Fut1	chr7:52872741-52873040	Epiblast_E6.5_Specific	57.305	21.255	14.499	26.742	32.002	21.541	11.765	17.043	0.693	0	0	0	0.896	0	0.258	0.243	14.365	0	2.273	0	0	8.333	14.168	3.125
Snph	chr2:151457181-151457440	Epiblast_E6.5_Specific	46.38	8.253	16.349	20.158	19.533	8.201	23.075	12.18	3.784	0	1.356	0.096	1.925	0.037	2.347	2.688	0	0	0	0	8.333	0	0	NA
Mrpl12	chr11:120344581-120345220	Epiblast_E6.5_Specific	51.797	14.074	15.45	19.189	12.758	28.023	8.625	6.77	154.947	43.494	67.373	42.681	13.508	33.656	20.629	16.661	94.378	0	9.722	6.09	55.368	19.232	87.5	83.542
Apoa1	chr9:46038561-46038712	Epiblast_E6.5_Specific	42.29	26.944	15.157	24.668	23.998	21.99	24.545	21.674	121.014	0	0	0.365	3.055	0	0.216	0.725	16.696	0	0	0	4.666	0	5	4.722
Qprt	chr7:134264581-134264820	Epiblast_E6.5_Specific	50.516	13.972	26.863	19.551	15.464	15.866	23.076	28.552	10.258	0	0.592	0.741	2.35	0.072	0.079	2.331	6.06	0	0	0	3.703	0	0	0
Tmem144	chr3:79646541-79647000	Epiblast_E6.5_Specific	59.758	33.127	33.007	39.627	40.846	32.718	40.833	29.41	2.516	0.173	0	0.152	3.564	0.124	1.953	0.794	7.833	0	5.291	1.099	2.181	1.735	0	0
Sncb	chr13:54867421-54868160	Epiblast_E6.5_Specific	44.597	30.184	23.853	26.673	24.92	25.84	21.98	17.714	2.942	0	0	1.175	0.202	0	1.521	0	5.552	4.487	2.619	3.668	3.729	0.687	4.438	1.325
Utp3	chr5:88984361-88985140	Epiblast_E6.5_Specific	78.21	7.847	16.76	23.351	8.859	34.44	0	0	77.459	36.085	43.745	23.715	21.575	25.992	29.385	20.053	96.93	5	5.555	16.665	34.167	55.557	33.33	100
Sall1	chr8:91567841-91568260	Epiblast_E6.5_Specific	55.731	29.052	33.537	17.789	20.481	24.033	17.089	17.475	31.118	5.664	12.644	1.598	1.687	2.158	6.221	4.951	2.806	0	1.504	2.698	0.435	0.653	5.098	2.083
Slc7a3	chrX:98279421-98279600	Epiblast_E6.5_Specific	38.094	20.714	9.999	10.095	13.161	11.651	3.077	10	119.275	3.527	1.622	0.15	0.759	0	1.33	1.579	20.162	0	0	10	3.173	0	51.427	73.335
Evx1	chr6:52262441-52262620	Epiblast_E6.5_Specific	51.149	0	20.762	16.225	3.644	0	0	0	8.331	1.47	0.327	1.081	0.192	3.532	0.78	0	0	NA	0	0	60	NA	NA	50
Fgf15	chr7:152080701-152080900	Epiblast_E6.5_Specific	41.032	14.922	8.552	12.592	15.802	21.235	9.938	3.968	24.898	0	0	0	0.397	0	0	0	13.33	0	0	0	15.28	0	0	16.67
Fkbp1a	chr2:151369321-151369540	Epiblast_E6.5_Specific	60.055	0	14.34	15.406	25.102	11.017	23.807	5.555	288.582	133.543	171.415	137.396	116.316	106.958	143.314	117.779	60	NA	0	0	0	0	NA	NA
Fgfbp1	chr5:44373721-44373860	Epiblast_E6.5_Specific	43.876	11.363	11.098	0	11.653	5.707	12.5	21.294	5.622	0	0	0	0	0	0.154	1.218	NA	NA	NA	NA	NA	NA	NA	NA
Tuba4a	chr1:75215721-75216660	Epiblast_E6.5_Specific	58.057	29.38	30.518	32.174	29.312	26.711	14.405	21.586	38.392	5.929	4.58	8.223	6.859	1.641	2.569	3.235	2.837	1.416	0.37	0.914	0.758	0.793	2.593	1.667
Vrtn	chr12:85982621-85982840	Epiblast_E6.5_Specific	41.552	21.148	15.645	15.808	15.624	23.981	22.916	11.47	77.598	7.342	2.178	1.4	0.654	3.728	0	0	1.785	0	0	0	0	0	0	6.67
Mrps36	chr13:101513921-101514780	Epiblast_E6.5_Specific	66.848	42.021	43.879	49.788	33.796	39.123	44.779	39.545	72.203	32.896	12.277	44.68	8.415	15.878	11.627	20.832	4.454	0.781	0.405	0.326	1.499	1.704	1.529	1.6
Tmem138	chr19:10651261-10652140	Epiblast_E6.5_Specific	55.339	37.801	43.452	39.577	37.338	42.188	37.309	44.515	13.392	2.048	4.527	1.864	4.693	3.396	5.004	3.638	3.075	0	0	2.817	0.302	3.273	2.083	0.694
Pcsk9	chr4:106136481-106137000	Epiblast_E6.5_Specific	44.246	19.373	21.938	22.865	30.32	21.544	19.364	15.256	6.233	0.27	0.248	0.229	4.459	0	0.631	1.201	9.228	0.809	0.526	0.694	0	0	0	2.403
Mpi	chr9:57402401-57402559	Epiblast_E6.5_Specific	51.21	23.728	18.718	5.448	14.35	12.778	0	11.538	33.217	5.493	15.549	2.701	6.97	3.86	11.873	6.867	NA	NA	NA	NA	NA	NA	NA	NA
Car14	chr3:95709021-95709420	Epiblast_E6.5_Specific	52.601	30.234	12.396	18.284	16.226	26.268	13.829	13.448	85.446	3.389	0.544	1.212	7.188	0.331	6.535	1.895	0.735	0	0	3.333	2.222	2	0	0
Fermt1	chr2:132772581-132772740	Epiblast_E6.5_Specific	55.094	15.388	23.662	19.12	19.406	32.334	16.967	30.674	4.565	0.208	0.756	0.162	0.581	1.331	0.031	1.714	87.5	1.786	0	0	54.026	0	NA	86.396
U2af2	chr7:5011744-5012280	Epiblast_E6.5_Specific	47.606	29.625	14.144	19.825	22.512	16.939	24.785	25.219	241.847	187.954	186.43	148.691	159.013	110.459	137.711	123.672	12.783	0.28	0	1.269	1.288	4.969	1.299	0.833
Cdc20	chr4:118108081-118108340	Epiblast_E6.5_Specific	47.312	16.324	20.121	17.299	11.969	22.57	4.706	5.785	191.331	108.928	108.885	76.544	72.383	29.158	54.283	27.093	97.671	0	8.919	0	64.606	11.264	79.167	63.323
Tmem88	chr11:69211601-69212020	Epiblast_E6.5_Specific	54.987	18.936	21.475	22.725	32.972	17.354	30.674	15.253	21.737	0.1	0.792	0.441	0.091	0.097	5.513	2.072	0.98	0	0	0	1.317	0.925	5.555	14.797
Gm13061	chr4:133573481-133573840	Epiblast_E6.5_Specific	58.664	18.666	15.049	29.368	11.798	26.738	24.999	7.42	1.068	0.382	0.586	0.658	0	1.104	0	0	4.617	0	2.273	5.714	0.364	0	0	0
Arl5c	chr11:97856861-97857400	Epiblast_E6.5_Specific	49.459	23.985	33.488	18.181	30.161	23.895	26.085	26.425	7.571	1.075	0	0.601	0.671	0.384	0.261	2.537	4.402	0.556	2.316	0	4.497	0	0	0.758
Car4	chr11:84771761-84772020	Epiblast_E6.5_Specific	58.359	22.343	16.13	12.676	21.675	17.501	29.841	2.777	328.505	0.536	0	0.287	7.168	0	0.622	0.104	0	0	0	9.523	1.04	0	0	0
BC048355	chr17:46633481-46634080	Epiblast_E6.5_Specific	53.716	34.573	37.224	28.249	29.296	24.261	32.003	23.802	54.279	25.74	4.523	4.713	8.126	0	10.008	7.569	5.735	0.303	0	0	0.816	4.444	1.136	0.855
Fam131b	chr6:42273961-42274940	Epiblast_E6.5_Specific	51.088	32.719	35.491	37.344	35.749	26.37	32.822	29.345	8.407	0.082	0.07	0.522	2.769	0.288	0.522	2.49	5.095	1.19	0.646	1.085	1.569	0	5.442	0.216
Gm5148	chr3:37623081-37623480	Epiblast_E6.5_Specific	71.625	31.958	35.503	23.18	27.03	27.428	8.172	11.424	41.102	5.376	6.199	5.859	0.706	5.334	1.156	4.349	1.429	1.429	0	0	4.212	0	0	1.667
Wipi2	chr5:143106401-143106600	Epiblast_E6.5_Specific	50.117	17.461	6.68	16.967	5.797	26.812	15	6.35	41.111	23.743	23.589	34.338	24.038	47.218	19.426	27.137	47.83	0	0	12.5	38.89	14.29	75	0
Slc6a15	chr10:102830781-102830980	Epiblast_E6.5_Specific	47.028	15.576	23.94	20.758	25.221	24.451	17.857	8.831	4.658	0	0	0	2.242	0	0.862	0.307	2.673	0	0	0	0.373	0	0	0
Tmem59l	chr8:73010401-73010620	Epiblast_E6.5_Specific	39.289	16.992	12.467	16.98	18.086	26.878	19.49	14.058	18.687	0.108	0	0.713	2.244	7.7	0.621	3.952	0	0	0	0	0	0	0	0
N6amt2	chr14:58190041-58190240	Epiblast_E6.5_Specific	53.697	26.057	23.158	17.627	24.039	30.178	18.947	8.334	57.889	18.664	44.594	18.474	12.752	10.807	7.716	6.771	7.145	0	0	0	0	0	0	0
Cdc34	chr10:79143881-79144100	Epiblast_E6.5_Specific	55.716	31.343	25.854	19.284	15.53	12.6	7.175	18.142	212.685	143.332	116.863	159.992	33.745	114.899	39.269	23.209	20.625	0	2.858	0	0	0	12.5	7.692
Prss8	chr7:135072141-135072420	Epiblast_E6.5_Specific	49.873	28.694	7.25	11.627	15.431	13.928	3.449	13.819	23.469	0.56	3.361	1.493	1.7	0.11	1.581	2.44	60	NA	0	NA	100	0	NA	NA
Snora43	chr2:26491505-26491820	Epiblast_E6.5_Specific	39.212	20.525	18.326	14.726	17.846	20.253	15.676	5.837	13.226	0	0	0	0	0	0	0	50.393	4.444	1.17	6.168	77.139	1.62	86.904	67.156
Stat6	chr10:127080741-127081280	Epiblast_E6.5_Specific	50.459	15.879	26.387	20.718	27.46	22.142	32.651	17.357	18.371	1.378	1.93	4.305	9.362	2.305	13.658	12.262	1.355	0.855	1.994	0.741	0.889	2.222	0.833	0
Snapc5	chr9:64026741-64027480	Epiblast_E6.5_Specific	60.565	45.939	42.939	39.765	31.816	39.814	37.301	42.041	26.486	15.296	13.208	9.043	12.308	21.874	5.548	10.922	4.38	0	0	0.392	0.568	0	0.694	0
Mlf2	chr6:124880721-124881180	Epiblast_E6.5_Specific	65.466	48.325	35.896	39.939	35.59	35.066	47.092	41.274	235.289	72.078	30.579	71.234	26.8	111.811	88.089	91.655	3.034	0	0.555	0	0.595	1.667	3.484	1.667
Zfp51	chr17:21587101-21587700	Epiblast_E6.5_Specific	61.649	36.235	40.629	36.356	43.695	47.818	40.912	34.23	4.669	2.246	2.397	1.841	3.865	1.651	1.529	1.661	3.967	0.438	0.709	4.21	0.634	0.833	0	0
Acn9	chr6:6905741-6906340	Epiblast_E6.5_Specific	64.01	33.466	41.155	38.696	37.435	47.818	45.631	34.944	2.966	1.008	1.559	0.993	0.619	3.149	1.982	1.632	6.953	0.438	0.73	0.397	1.906	1.316	4.545	0.654
Tssk6	chr8:72426061-72426260	Epiblast_E6.5_Specific	32.39	8.503	13.433	16.557	11.587	21.361	12.889	12.143	3.605	1.045	0.965	3.767	0.411	4.897	2.905	2.173	9.561	3.703	6.951	2.572	3.201	2.469	4.357	2.362
Tor3a	chr1:158602881-158603160	Epiblast_E6.5_Specific	47.928	25.481	24.035	13.835	20.668	16.135	5.893	13.911	21.2	9.216	12.732	1.136	2.625	1.352	0.499	2.369	10.346	0	0.877	0	2.71	0	16.667	25.397
Rabepk	chr2:34654941-34655520	Epiblast_E6.5_Specific	61.739	33.704	42.063	42.643	44.159	43.643	34.6	33.339	23.436	10.12	23.564	10.958	20.892	11.543	10.675	7.597	10.176	0.481	0	1.136	0	7.702	0	0
Ndufaf3	chr9:108468961-108470140	Epiblast_E6.5_Specific	46.643	38.018	28.102	31.571	29.628	27.737	28.494	30.732	11.221	2.951	3.785	2.113	1.55	3.159	4.588	3.37	1.73	0.824	0.876	1.518	0.684	0	0	0.439
Foxr2	chrX:149552961-149553260	Epiblast_E6.5_Specific	57.652	23.541	19.051	21.242	24.384	24.855	1.099	10.671	1.304	0.169	0.095	0	0.388	0.167	0	0	0	0	0	0	0	0	0	33.33
Ptbp1	chr10:79315561-79315740	Epiblast_E6.5_Specific	40.547	11.772	19.968	11.243	23.315	13.114	15.735	23.283	456.055	154.419	144.826	43.608	93.782	23.334	226.426	260.498	52.38	0	0	0	1.39	0	12.5	21.43
Stub1	chr17:25969421-25970640	Epiblast_E6.5_Specific	55.26	39.222	43.401	40.592	34.533	44.92	39.966	40.322	87.159	43.049	59.487	39.342	16.656	40.254	61.256	59.645	4.793	2.142	0.639	2.485	0.876	4.284	2.121	1.883
Spr	chr6:85087121-85087360	Epiblast_E6.5_Specific	55.81	34.371	29.017	23.243	23.653	29.727	34.048	38.483	50.152	15.053	27.443	15.986	8.281	9.074	14.938	19.308	4.17	0	0	0	0	0	0	0
Aadat	chr8:62984361-62984940	Epiblast_E6.5_Specific	60.213	29.881	43.081	34.237	32.762	22.369	29.574	27.329	2.414	0	0.173	0	0	0	0.128	0.078	0.625	0.961	0	0	1.429	0	NA	0
Eras	chrX:7507301-7507680	Epiblast_E6.5_Specific	60.418	3.782	23.53	20.982	24.845	21.816	15.667	0	35.81	0	1.869	0.348	0.266	0	0	0	90.106	0	8.333	0	86.875	1.923	100	100
Atad3a	chr4:155134041-155134300	Epiblast_E6.5_Specific	38.969	19.254	15.53	6.725	8.98	11.578	0	13.636	60.567	44.743	56.675	32.162	27.13	39.034	33.932	23.854	100	0	0	0	5	0	NA	60
Jub	chr14:55194498-55194840	Epiblast_E6.5_Specific	73.304	29.507	31.91	27.959	37.8	51.103	40.013	27.055	68.44	5.97	10.584	6.831	3.008	41.51	18.504	12.144	0.898	2.812	0	0.207	1.01	0	0	0
Prss32	chr17:23980821-23981000	Epiblast_E6.5_Specific	49.625	25.761	18.165	18.735	31.097	10.643	19.744	15.179	0.957	0	0	0	1.781	0	0	0	12.296	0	3.174	0	2.847	1.429	19.047	4.081
Tmem82	chr4:141173221-141173560	Epiblast_E6.5_Specific	58.442	4.744	27.963	19.012	30.543	20.717	19.221	25.812	3.987	0.307	0	0	0.18	0	0.24	0.106	7.238	0	3.077	1.282	1.992	0	4.798	3.662
Med11	chr11:70266881-70267020	Epiblast_E6.5_Specific	52.515	6.666	17.163	2.084	26.819	8.192	0	0	33.222	11.242	20.64	13.039	11.18	4.824	10.508	8.654	100	0	40	0	72.73	0	NA	50
Tmem208	chr8:107850001-107850720	Epiblast_E6.5_Specific	57.467	35.531	36.007	43.274	42.311	41.285	45.015	35.665	41.55	19.525	30.542	23.788	18.495	26.477	26.451	19.152	4.438	0.617	0.782	2.921	1.679	3.558	3.462	1.736
Impdh2	chr9:108461541-108462240	Epiblast_E6.5_Specific	72.991	21.745	19.235	21.655	14.511	41.797	6.666	3.611	337.899	137.668	281.312	91.377	98.604	85.58	56.149	79.245	100	0	10	25	46.228	34.834	33.33	87.5
Mlx	chr11:100948141-100948340	Epiblast_E6.5_Specific	57.31	26.19	30.347	16.858	21.73	9.298	5.555	11.11	19.923	10.272	16.062	7.366	6.036	7.435	10.133	6.998	26.193	0	0	0	0	0	NA	0
Rasgrp2	chr19:6398641-6398940	Epiblast_E6.5_Specific	52.063	28.192	32.622	32.056	32.032	22.901	17.593	23.65	74.068	9.206	7.765	11.3	14.698	4.313	17.003	13.219	0.505	5.092	3.436	4.761	1.325	0.649	0	4.166
Tuba1c	chr15:98860141-98860860	Epiblast_E6.5_Specific	70.539	45.456	40.977	32.758	34.026	31.53	46.41	25.354	567.967	160.625	145.497	57.002	26.65	21.231	113.935	94.926	7.38	2.711	3.044	0.159	0.84	1.063	5.128	0
Tmem154	chr3:84468681-84468900	Epiblast_E6.5_Specific	47.214	30.333	22.048	11.526	14.257	17.063	19.643	24.118	1.319	0.171	1.594	0	0.068	0.079	0.273	0.222	22.22	0	0	NA	63.89	0	NA	25
Prcp	chr7:100023341-100024140	Epiblast_E6.5_Specific	56.58	40.817	30.819	30.973	26.503	29.391	38.343	25.43	7.693	2.922	2.485	4.09	0.724	1	6.644	4.178	6.381	0	0.277	0	0.988	1.961	2	0
Hn1	chr11:115374661-115375980	Epiblast_E6.5_Specific	42.612	35.907	35.935	33.784	35.732	36.299	32.144	31.977	136.081	86.402	62.381	72.778	74.593	49.787	63.136	42.037	3.614	0.443	2.122	3.476	1.415	1.456	2.26	2.682
Mcf2	chrX:57432181-57432400	Epiblast_E6.5_Specific	39.507	23.328	10.866	20.116	16.354	19.682	23.46	12.221	5.743	1.551	0.554	0.967	1.949	0.268	0.694	0.558	17.798	0	5	2.222	3.826	4	16.666	0
2610528J11Rik	chr4:118199581-118199960	Epiblast_E6.5_Specific	54.82	24.919	8.508	20.151	16.416	26.68	1.739	9.247	12.757	0	0	0	1.184	0.757	0.627	0.908	23.81	0	0	0	57.515	0	66.67	30
Adprhl2	chr4:125998461-125999240	Epiblast_E6.5_Specific	46.277	30.848	37	30.561	33.767	25.817	32.122	32.497	34.144	25.216	34.394	8.472	35.848	6.196	20.302	16.479	2.417	0.928	1.531	0.601	2.015	0.197	0	0.524
Cyp26a1	chr19:37771401-37771600	Epiblast_E6.5_Specific	42.85	9.846	15.744	22.557	20.192	19.901	26.666	22.866	45.527	0.176	0.174	0.484	0.67	0	0.577	0.638	NA	NA	NA	NA	NA	NA	NA	NA
Trip10	chr17:57389241-57389660	Epiblast_E6.5_Specific	57.736	41.512	29.861	24.804	28.467	19.984	21.143	26.667	46.831	55.571	31.803	16.029	7.981	3.108	13.729	21.567	1.949	0	0	0	0	0	0	0
Uqcc	chr2:155755541-155756140	Epiblast_E6.5_Specific	48.374	37.049	26.619	34.788	31.652	35.769	35.521	31.949	37.627	17.117	13.955	8.244	4.992	15.826	16.754	17.221	4.911	2.018	0	1.786	1.409	1.418	1.562	1.667
Rps21	chr2:179991461-179992300	Epiblast_E6.5_Specific	57.376	35.257	43.144	43.485	33.679	41.191	32.446	38.575	2051.86	1227.83	1853.06	1729.6	825.824	1179.24	604.64	994.981	2.46	1.003	1.3	0.909	1.154	1.449	0	1.281
Fam19a4	chr6:97010101-97010760	Epiblast_E6.5_Specific	58.858	26.213	38.31	30.508	35.24	23.491	17.574	21.858	1.704	0.088	0	0	0.423	0.243	0.073	0	9.916	0	0	0.794	0	0.889	0	0.699
Slc39a5	chr10:127837241-127837720	Epiblast_E6.5_Specific	48.117	15.115	30.053	26.403	16.587	16.443	13.065	10.816	7.209	0	0	0.438	1.384	0	0.377	0.062	15.45	0	0	0	56.342	2.222	3.703	4.688
Hus1	chr11:8910461-8910700	Epiblast_E6.5_Specific	58.274	21.629	19.426	27.077	37.091	23.059	19.123	8.784	13.55	9.543	6.759	8.374	10.165	11.872	9.71	5.44	0	0	0	0	0	0	33.33	0
Mrpl34	chr8:73989181-73989460	Epiblast_E6.5_Specific	46.748	15.719	16.991	21.25	12.418	27.424	24.487	7.765	141.972	40.546	50.735	20.594	8.665	19.198	27.676	24.223	26.033	0	0	2.265	1.104	18.056	0	0
Guk1	chr11:59005941-59006140	Epiblast_E6.5_Specific	65.124	33.334	22.222	0	12.739	18.849	0	4.166	92.502	30.35	63.553	32.18	27.947	35.81	27.901	27.093	NA	NA	NA	NA	NA	NA	NA	NA
Ube2v1	chr2:167456601-167456740	Epiblast_E6.5_Specific	40.797	27.743	32.25	30.787	29.604	24.165	29.68	25.027	162.677	60.406	103.735	78.798	65.743	82.457	42.924	79.429	NA	NA	NA	NA	0	0	NA	NA
2610318N02Rik	chr16:17124941-17125440	Epiblast_E6.5_Specific	58.166	23.728	29.44	34.234	38.41	16.793	27.301	31.662	26.023	4.421	2.31	1.861	1.531	0.345	12.721	1.971	0.466	0.568	0	0.8	1.588	2.222	0	0
L1td1	chr4:98393301-98393780	Epiblast_E6.5_Specific	46.959	27.226	18.504	25.093	25.832	24.532	16.578	10.072	173.825	94.726	19.12	6.637	5.223	0.481	0.062	0.523	8.075	0	0	0.336	0.278	0	0	13.696
Tomm5	chr4:45120721-45121220	Epiblast_E6.5_Specific	62.623	40.298	27.592	44.274	33.779	39.961	37.619	44.122	170.24	43.716	38.347	20.046	17.759	13.387	35.763	28.932	8.697	0.833	6.08	0	1.201	6.207	7.692	1.562
Mogat2	chr7:106386001-106386140	Epiblast_E6.5_Specific	52.817	31.31	12.604	16.203	17.1	13.333	0	10	30.34	15.168	0.346	7.963	3.469	0	1.423	0.797	NA	NA	NA	NA	NA	NA	NA	NA
Qprt	chr7:134265501-134265720	Epiblast_E6.5_Specific	52.126	22.55	14.113	17.949	29.576	24.359	4.071	16.501	10.258	0	0.592	0.741	2.35	0.072	0.079	2.331	5.08	0	6.25	0	0	0	0	9.523
Pebp1	chr5:117737941-117738120	Epiblast_E6.5_Specific	41.82	15.523	13.055	17.31	21.557	5.715	0	10.873	398.443	137.004	169.313	123.517	83.613	125.019	122.601	174.15	72.73	NA	0	0	5.88	NA	NA	0
Rwdd2b	chr16:87441441-87441660	Epiblast_E6.5_Specific	51.692	3.889	25.047	19.967	20.26	16.766	0	14.016	5.684	2.336	5.297	1.685	1.569	4.245	1.557	2.403	5.557	0	0	0	0	0	NA	0
Tmem154	chr3:84469561-84470000	Epiblast_E6.5_Specific	56.877	26.888	38.064	32.023	27.222	19.886	28.811	16.01	1.319	0.171	1.594	0	0.068	0.079	0.273	0.222	4.333	0	1.923	0	3.376	1.429	0	0
Dbnl	chr11:5688261-5688980	Epiblast_E6.5_Specific	59.566	46.779	47.493	46.994	40.936	45.704	45.161	37.534	45.645	13.234	30.928	26.864	12.46	26.379	26.856	23.643	2.918	0.347	0.604	0.444	0.587	6.136	2.5	0.667
Camsap3	chr8:3589121-3589300	Epiblast_E6.5_Specific	59.329	18.539	22.834	29.328	25.608	33.333	5.185	16.979	32.665	13.639	26.988	15.575	33.498	21.87	4.248	3.832	NA	NA	NA	NA	NA	NA	NA	NA
Fgf5	chr5:98684681-98685140	Epiblast_E6.5_Specific	58.174	40.81	16.138	23.711	16.948	15.039	16.448	18.519	76.341	0.63	0	0	0.495	0.05	0.795	0.539	6.245	0	2.382	3.703	3.611	3.571	0	4.168
Qprt	chr7:134264941-134265280	Epiblast_E6.5_Specific	51.74	26.794	18.861	15.593	21.709	24.849	2.501	22.013	10.258	0	0.592	0.741	2.35	0.072	0.079	2.331	10.257	0	0	0	3.1	0	NA	2.9
Pfkl	chr10:77471781-77472780	Epiblast_E6.5_Specific	53.343	36.487	32.484	29.177	33.291	21	37.029	30.942	235.485	12.127	9.884	7.073	6.799	1.259	31.04	50.567	4.95	0.847	3.062	1.564	1.093	0.691	0.572	1.247
Nxph1	chr6:8901421-8901780	Epiblast_E6.5_Specific	52.998	23.707	35.384	24.986	36.002	22.261	19.2	27.348	1.127	0	0	0	0	0	0.122	0.278	4.644	0	0	3.879	2.046	0	0	2.02
Ms4a4d	chr19:11611121-11611580	Epiblast_E6.5_Specific	49.16	23.011	18.04	26.186	27.875	13.505	24.477	8.346	3.306	0	0.208	0.464	2.649	0	0.667	0.249	3.652	2.104	2.352	0	13.246	0	21.514	7.716
2810432D09Rik	chr4:41660421-41661040	Epiblast_E6.5_Specific	53.287	26.176	37.095	32.705	29.417	41.017	28.044	31.681	56.588	14.273	24.116	19.77	8.512	15.944	10.557	7.274	6.852	0	0.566	0.32	1.442	1.3	0.758	0
Asb6	chr2:30682981-30683240	Epiblast_E6.5_Specific	32.945	18.917	16.495	11.758	14.765	21.223	13.522	22.319	20.773	16.344	8.222	6.422	5.244	21.858	18.5	22.175	0	2.222	5	4	1.538	5.334	0	0
U2af2	chr7:5012501-5013460	Epiblast_E6.5_Specific	62.527	43.766	47.066	47.692	34.221	38.424	45.241	38.966	241.847	187.954	186.43	148.691	159.013	110.459	137.711	123.672	3.237	0	0.275	0.863	1.472	3.033	2.763	0.769
Snora41	chr1:63225601-63226280	Epiblast_E6.5_Specific	73.222	23.333	16.252	5	12.866	45.669	6.071	12.5	12.909	0	0	0	0	0	0	0	97.981	0	16.667	0	98.462	52.666	71.43	66.67
Eif2c1	chr4:126144881-126145400	Epiblast_E6.5_Specific	67.804	48.496	30.411	36.087	36.758	27.623	27.763	21.309	24.512	20.76	15.371	8.582	16.422	13.832	14.808	13.077	3.829	8	2.565	2.02	1.573	0	0	0
Hdac1	chr4:129219001-129219360	Epiblast_E6.5_Specific	47.475	24.447	12.459	22.183	24.708	26.342	8.03	15.426	208.537	95.298	52.499	86.003	33.127	41.822	63.027	50.446	0.877	0	5.555	1.315	0.55	0	0	0
Csrp2bp	chr2:144194461-144195220	Epiblast_E6.5_Specific	52.592	39.5	36.548	38.533	37.555	38.457	27.644	33.366	31.864	14.266	27.079	17.799	16.582	17.591	13.439	8.633	1.362	1.468	0.244	0.845	1.759	2.955	1.961	0
Plxna1	chr6:89310607-89310660	Epiblast_E6.5_Specific	38.889	7.936	10.398	25	13.983	19.996	15.739	10.188	28.303	11.181	15.012	20.499	24.768	34.328	19.606	19.126	83.33	14.29	0	0	59.46	0	66.67	43.75
Midn	chr10:79610481-79611380	Epiblast_E6.5_Specific	60.593	29.842	23.491	26.561	22.716	19.105	35.543	42.216	66.822	8.995	9.31	4.457	10.191	2.508	87.433	170.865	6.419	0	1.021	3.186	2.888	0	3.25	4.773
Ticam2	chr18:46734701-46734980	Epiblast_E6.5_Specific	62.65	29.113	26.071	22.339	24.903	21.569	1.273	3.999	2.922	0.158	0	0	0.543	0	0.355	0.25	11.11	0	0	16.67	3.12	0	0	33.33
Fgf17	chr14:71041261-71041400	Epiblast_E6.5_Specific	35.603	11.775	13.886	14.027	21.747	11.279	3.148	5.878	3.11	0.748	0	1.025	0.781	0.493	0.414	1.166	0	0	0	5	7.145	0	NA	0
Galk1	chr11:115874481-115874620	Epiblast_E6.5_Specific	44.04	15.255	25.438	25.04	19.278	6.483	12.499	14.651	123.538	35.145	43.086	50.305	6.358	23.889	21.206	45.194	34.782	0	2.778	0	8.533	0	0	36.447
Ubl5	chr9:20447541-20447920	Epiblast_E6.5_Specific	69.629	49.042	41.205	32.893	22.094	33.008	33.509	40.168	164.909	123.54	122.636	141.549	92.543	143.066	121.956	153.925	12.037	0	0.47	0	3.703	0	5	6.52
Nop2	chr6:125079900-125080600	Epiblast_E6.5_Specific	81.199	25.013	39.871	37.207	19.321	42.813	11.747	8.635	102.154	29.242	37.645	14.901	20.99	26.269	18.974	13.346	99.008	0	24.666	11.905	15.847	52.58	77.78	75
Gapdh	chr6:125116401-125116760	Epiblast_E6.5_Specific	68.784	40.919	17.729	33.16	17.919	12.804	5.555	18.819	4043.5	634.288	751.377	368.35	112.987	50.727	524.277	654.745	1.099	4.168	0	2.041	5.953	0	0	0
Fgf4	chr7:152048161-152048300	Epiblast_E6.5_Specific	39.262	17.16	25.65	19.825	19.265	25.077	11.538	14.789	2.814	0.061	0.194	0.054	0.157	0.041	0	0.085	2.222	0	0	0	1.116	0	0	1.282
Myef2	chr2:124951061-124951300	Epiblast_E6.5_Specific	62.388	40.078	6.963	8.141	14.225	16.135	18.542	4.877	102.755	70.216	46.035	56.069	24.541	37.282	79.234	53.808	4.76	0	5.88	0	39.6	0	25.325	10.415
Mtfp1	chr11:3994341-3994700	Epiblast_E6.5_Specific	57.191	32.624	27.234	24.932	35.094	21.77	33.272	12.935	11.146	3.482	4.968	8.182	6.395	2.359	1.733	1.357	39.53	3.572	0	0	11.38	0	0	9.168
Zdhhc12	chr2:29948101-29948280	Epiblast_E6.5_Specific	30.696	16.642	18.733	14.801	14.283	17.241	7.357	8.846	38.086	15.391	13.994	6.87	6.572	3.102	11.176	6.774	NA	NA	NA	NA	NA	NA	NA	NA
Upp1	chr11:9017421-9017600	Epiblast_E6.5_Specific	65.483	14.545	41.37	17.902	21.489	21.47	9.523	33.335	35.387	1.077	40.755	1.305	8.193	0.192	2.838	0.673	0	0	NA	0	0	0	NA	NA
Hk2	chr6:82724361-82724800	Epiblast_E6.5_Specific	71.363	50.709	47.394	39.969	33.107	32.178	42.199	49.72	42.676	4.505	9.089	1.181	8.289	0.762	10.004	20.786	6.76	1.296	1.383	0	0.834	2.772	3.282	0
Got2	chr8:98411561-98411880	Epiblast_E6.5_Specific	60.84	17.039	37.201	17.156	31.871	16.906	35.721	24.413	150.292	31.516	49.69	15.177	25.076	23.767	31.19	41.095	3.812	0	0.32	1.33	2.495	1.538	2.273	0.915
Slc7a6	chr8:108692181-108693620	Epiblast_E6.5_Specific	50.25	32.019	25.405	38.921	26.507	33.336	26.897	23.875	22.991	18.363	15.061	34.994	6.456	6.536	11.865	6.775	5.23	1.161	0.472	0.986	1.554	4.063	1.096	2.512
Gmfg	chr7:29221961-29222540	Epiblast_E6.5_Specific	48.274	35.493	22.286	29.994	26.094	28.964	23.117	18.242	18.363	5.207	0	2.067	3.705	0.302	3.953	3.744	2.71	0.433	1.01	0	0.538	0	0	0
Plin3	chr17:56430541-56431140	Epiblast_E6.5_Specific	50.95	17.619	22.392	24.369	29.073	16.082	34.669	30.058	47.376	0.089	6.709	2.256	3.021	0.637	15.664	22.775	20.645	0.455	0.421	0.303	0.687	2.877	5	1.546
Tdgf1	chr9:110849641-110849920	Epiblast_E6.5_Specific	53.232	28.095	31.59	23.469	16.559	9.629	21.5	9.091	160.399	6.153	2.856	0.088	1.994	0.067	0.104	0	0.463	0	9.015	5.209	11.594	5	5.625	27.084
Mcf2	chrX:57431601-57432080	Epiblast_E6.5_Specific	42.267	20.709	27.877	22.702	26.228	25.269	14.92	14.379	5.743	1.551	0.554	0.967	1.949	0.268	0.694	0.558	17.202	1.136	0	1.602	1.305	0.826	35.795	0
Ass1	chr2:31325161-31325340	Epiblast_E6.5_Specific	38.518	23.979	23.013	19.155	15.312	24.145	12.849	12.395	32.949	11.019	10.244	4.048	1.617	13.45	2.635	8.597	28.233	0	0	0	1.19	0	22.222	15.835
Pea15a	chr1:174136281-174136620	Epiblast_E6.5_Specific	51.394	13.622	34.348	22.574	25.873	18.951	30.772	26.433	27.773	1.334	3.15	0.657	3.027	0.592	24.159	40.593	0.833	0	1.719	0	0.631	1	0	2.857
Trim32	chr4:65266601-65266840	Epiblast_E6.5_Specific	59.07	11.754	34.602	23.305	22.515	27.047	29.787	7.685	26.787	4.279	21.767	10.592	13.57	3.888	8.595	9.063	3.03	4.168	11.11	0	0	12.5	8.333	0
Vrtn	chr12:85983021-85983240	Epiblast_E6.5_Specific	40.91	13.415	23.085	22.833	14.708	9.896	11.548	3.333	77.598	7.342	2.178	1.4	0.654	3.728	0	0	6.644	2.778	0	0	1.299	13.334	0	0
Lefty1	chr1:182863861-182864120	Epiblast_E6.5_Specific	63.584	24.385	44.021	21.099	14.725	13.248	14.666	11.156	11.579	23.633	50.413	0.644	0.45	0	0.126	0.68	8.703	0	7.142	0	51.394	0	11.11	15
Ppm1n	chr7:19864421-19864760	Epiblast_E6.5_Specific	37.259	22.109	20.359	22.894	19.392	15.075	17.708	8.058	2.492	1.386	0.191	1.385	0.338	0	0	0.304	5.3	0.941	1.225	2.218	1.558	0.231	2.285	4.921
6330407J23Rik	chr10:28863321-28863560	Epiblast_E6.5_Specific	53.315	20.616	18.954	16.752	37.505	9.47	21.388	13.407	3.27	0	0.073	0	1.704	0.345	2.017	0.776	2.273	10	0	0	3.602	0	12.5	0
Rbpms2	chr9:65477001-65477360	Epiblast_E6.5_Specific	56.499	32.628	31.009	29.034	17.782	28.726	9.467	18.95	218.844	23.027	30.538	138.704	12.053	102.375	9.069	10.61	4.697	0	2.083	0	0	0	0	0
1700007G11Rik	chr5:98758161-98758740	Epiblast_E6.5_Specific	62.254	33.779	43.377	43.088	40.341	46.209	36.774	28.418	1.899	0.636	0	0	0.215	1.526	0.364	0	4.173	1.58	0.577	1.412	1.921	0	2.298	1.406
Rps24	chr14:25311081-25311420	Epiblast_E6.5_Specific	72.984	5	19.722	22.895	11.552	45.254	0	5.556	2782.99	1820.92	2289.72	1776.07	1156.79	1624.42	722.735	1179.27	89.52	0	NA	NA	66.67	39.285	0	NA
Isy1	chr6:87788261-87789020	Epiblast_E6.5_Specific	55.77	48.055	42.285	39.778	39.965	47.715	42.793	42.644	59.734	30.001	37.574	18.138	16.997	13.302	17.466	19.659	8.721	1.923	0.24	1.912	0.539	3.968	1.818	2.778
Tmem160	chr7:17038041-17039180	Epiblast_E6.5_Specific	45.128	33.954	31.464	35.274	23.451	29.428	27.16	27.41	30.098	16.249	46.626	42.749	2.056	1.272	6.412	11.244	4.931	1.351	0.55	0.231	0.63	0	0.768	0.362
Scd1	chr19:44482221-44482560	Epiblast_E6.5_Specific	71.815	28.298	12.462	20.405	37.632	41.437	36.666	40.119	17.498	3.339	0.374	3.63	1.679	0	2.678	5.493	0	0	0	0	0	0	0	0
Ccdc116	chr16:17148221-17148520	Epiblast_E6.5_Specific	50.469	17.721	30.055	25.427	30.134	25.463	19.247	9.131	1.615	0	0.161	0.127	1.353	1.087	0.257	0.333	10.484	0	5	6.939	2.143	0	4.167	4.444
Vrtn	chr12:85982221-85982380	Epiblast_E6.5_Specific	74.689	41.25	33.055	34.341	16.17	35.473	4.166	23.585	77.598	7.342	2.178	1.4	0.654	3.728	0	0	0	0	0	0	8.335	0	0	0
Sox11	chr12:28028101-28028440	Epiblast_E6.5_Specific	67.83	34.433	32.758	32.11	37.113	16.855	48.612	33.107	27.805	0.248	1.661	0.84	1.092	0	41.235	18.129	2.778	0	2.5	8.334	1.136	3.572	0	0
Aspg	chr12:113344681-113345240	Epiblast_E6.5_Specific	45.371	29.302	22.571	23.52	25.736	14.866	31.652	18.079	5.31	1.378	0.216	0.481	6.431	0.334	2.579	0.547	3.844	0	0	1	27.682	0	0	0
Ttll4	chr1:74708041-74708680	Epiblast_E6.5_Specific	59.696	47.363	43.865	42.125	39.476	37.957	40.256	30.435	40.339	25.66	42.106	35.632	27.847	32.178	22.827	14.446	13.397	0.72	3.087	2.176	3.274	0.972	1.124	1.087
Fam19a5	chr15:87375741-87375940	Epiblast_E6.5_Specific	44.394	9.899	19.051	27.68	16.996	16.514	26.515	9.348	17.153	5.134	2.66	7.413	7.484	4.65	5.393	5.676	26.665	0	0	0	0	0	0	0
Tjp3	chr10:80753921-80754180	Epiblast_E6.5_Specific	41.942	23.789	20.081	25.684	12.539	15.676	8.179	8.958	4.759	4.745	2.814	5.124	3.616	0.922	0.486	1.495	12.859	0	0	0.397	45.442	7.618	16.19	20.833
Slc39a5	chr10:127838741-127838920	Epiblast_E6.5_Specific	42.32	18.873	22.727	13.036	16.078	28.941	9.52	11.016	7.209	0	0	0.438	1.384	0	0.377	0.062	82.552	2.382	0	0	43.878	0	73.017	86.753
Kif1a	chr1:94997501-94997980	Epiblast_E6.5_Specific	42.524	20.018	14.82	16.724	32.323	18.751	24.531	22.2	10.489	0.102	0.859	0.983	4.402	0.051	3.969	10.145	5.294	1.515	0.758	2.381	0.694	0	0	0
Ngdn	chr14:55634521-55634840	Epiblast_E6.5_Specific	58.18	37.409	31.457	24.255	21.084	38.333	38.717	24.444	51.256	25.529	19.169	11	19.397	22.296	16.687	20.48	32.273	33.333	16.667	27.777	22.223	25	8.333	0
Ccne1	chr7:38891841-38892240	Epiblast_E6.5_Specific	44.764	24.789	28.94	32.921	25.607	27.372	26.91	16.068	153.025	31.912	6.575	37.468	6.039	19.127	13.373	8.032	2.175	0.854	1.434	0.428	1.684	0	0	0
Celf5	chr10:80944381-80944740	Epiblast_E6.5_Specific	36.358	14.827	24.268	21.516	25.583	21.476	17.286	13.9	2.396	0.047	0.851	0.845	3.714	0.995	0.326	0.473	13.103	0	2.5	0	0	0	11.666	21.072
Car4	chr11:84771061-84771620	Epiblast_E6.5_Specific	52.024	18.627	28.74	14.542	33.918	23.822	12.445	10.627	328.505	0.536	0	0.287	7.168	0	0.622	0.104	3.067	2.961	2.311	3.412	1.563	0.297	0	0.35
Gng3	chr19:8913821-8914100	Epiblast_E6.5_Specific	35.975	21.825	16.31	17.85	15.762	22.616	12.717	6.648	21.48	1.391	0.73	0.407	0.381	0.179	1.18	0.841	0	0	0	0	0	0	0	0
Zfp54	chr17:21559961-21560280	Epiblast_E6.5_Specific	46.622	23.173	21.541	16.849	33.042	10.246	13.257	14.988	1.618	0.782	0	0.51	2.573	0.229	0.478	0.173	20.51	3.335	0	0	4.545	0	0	0
Mrpl53	chr6:83058921-83059820	Epiblast_E6.5_Specific	44.19	22.102	30.735	28.092	24.809	36.151	27.131	27.375	59.298	17.37	28.162	12.843	2.702	29.645	26.687	16.491	5.688	1.13	0.379	2.259	0.773	2.08	0.67	1.377
Gstt2	chr10:75296161-75296460	Epiblast_E6.5_Specific	45.362	14.331	32.12	27.298	21.906	23.332	14.474	18.336	16.713	0.475	1.636	4.039	5.652	1.7	2.073	5.447	13.159	0	1	0	7.358	0	0	5.714
Foxh1	chr15:76499181-76499360	Epiblast_E6.5_Specific	46.309	26.401	11.437	11.531	12.211	29.08	8.478	8.377	75.465	46.526	10.135	14.886	1.263	1.507	0	0	0	0	0	0	NA	0	NA	0
Tnfrsf1a	chr6:125299341-125299480	Epiblast_E6.5_Specific	74.617	18.888	27.408	27.777	16.926	24.806	33.33	55	6.486	2.247	1.946	1.558	1.287	1.623	15.401	42.549	0.98	0	0	0	2.041	0	0	0
Mlf2	chr6:124881181-124882200	Epiblast_E6.5_Specific	53.72	36.564	36.657	39.332	34.766	44.296	42.954	32.107	235.289	72.078	30.579	71.234	26.8	111.811	88.089	91.655	6.237	0.205	1.712	1.363	1.15	6.327	0.161	0.329
Dnmt3b	chr2:153474941-153475540	Epiblast_E6.5_Specific	49.824	35.21	37.578	42.65	33.973	37.049	42.09	35.495	1140.49	2.14	5.891	2.163	20.088	6.995	8.681	3.006	4.619	0.853	1.131	1.038	1.604	2.543	2.646	2.547
Mmp25	chr17:23782161-23782500	Epiblast_E6.5_Specific	52.726	24.719	40.071	29.493	30.691	22.189	23.112	17.944	11.464	0	0.086	0	0.829	0.449	0.26	0.212	4.25	0	0	2.857	0	0	0	3.571
Mir1199	chr8:86534981-86536260	Epiblast_E6.5_Specific	43.528	29.008	29.212	32.483	23.637	31.559	21.43	21.8	38.796	0	0	0	0	0	0	0	3.081	1.058	1.954	0.678	0.989	1.058	2.633	0.834
Trmt61b	chr17:71947801-71948400	Epiblast_E6.5_Specific	45.219	25.329	32.979	32.272	25.992	29.598	21.186	19.518	6.218	0.522	2.917	14.909	2.108	6.413	0.911	1.004	2.488	1.083	1.66	0.95	0.956	0.684	0.543	0.893
Mterfd1	chr13:67033581-67034700	Epiblast_E6.5_Specific	48.996	36.252	42.653	38.266	35.002	38.853	35.876	31.88	27.639	26.544	22.759	17.913	18.242	20.161	19.819	16.069	2.768	0.777	2.209	1.164	1.618	2.949	2.251	1.64
Snai1	chr2:167363301-167364060	Epiblast_E6.5_Specific	57.95	44.149	47.771	37.937	36.788	35.237	42.457	44.904	17.17	0.368	9.628	1.18	3.338	0.774	13.781	12.557	2.866	2.138	1.021	3.275	1.498	0.533	4.637	0
Igf2bp1	chr11:95868101-95869080	Epiblast_E6.5_Specific	55.244	21.067	31.576	34.589	36.286	23.898	37.889	21.191	79.973	30.006	31.272	17.697	22.72	12.5	22.333	7.1	2.465	0.286	0.943	1.736	0.556	2.076	2.778	0.556
B4galnt1	chr10:126601741-126602020	Epiblast_E6.5_Specific	48.025	25.162	28.866	22.57	29.153	7.672	17.222	19.81	6.199	0.14	0.123	0.615	0.983	0	0.596	1.785	16.23	3.333	0	2.083	0	0	0	0
Adm2	chr15:89153521-89153900	Epiblast_E6.5_Specific	46.758	12.267	25.05	13.655	24.781	20.054	25.391	3.936	2.161	0	0	0	0	0.139	0	0.131	1.675	2.084	0	2.381	1.805	0	5.555	16.459
Sema6a	chr18:47526921-47527120	Epiblast_E6.5_Specific	41.884	20.158	15.287	15.889	28.82	24.656	28.637	23.351	26.684	0.217	0.492	0.847	0.912	0.345	14.966	16.6	1.534	0	2.778	0	0.625	0	0	0
Pipox	chr11:77707201-77707380	Epiblast_E6.5_Specific	55.721	29.487	20.37	13.478	27.684	16.571	0	2.778	9.16	18.744	5.527	2.032	2.414	0	0.414	0.407	16.67	0	0	NA	42.86	NA	NA	NA
Sgsm1	chr5:113739101-113740040	Epiblast_E6.5_Specific	42.593	27.118	25.169	25.217	32.706	19.289	21.017	16.913	6.638	0.595	3.345	0.675	12.996	0.152	4.658	0.804	5.996	0.621	1.002	0.45	3.38	0.754	5	2.602
Lpar2	chr8:72346321-72346900	Epiblast_E6.5_Specific	51.07	25.124	32.412	32.315	40.022	28.083	20.908	29.144	10.438	1.122	1.595	1.661	2.31	0.334	1.729	2.126	4.374	0	0	4.04	3.453	0	0	0
Nxph1	chr6:8899701-8900040	Epiblast_E6.5_Specific	46.896	25.214	32.268	25.554	13.502	16.404	23.499	12.521	1.127	0	0	0	0	0	0.122	0.278	5.543	0	0.239	4.04	1.312	6.061	0.84	0
Fgf4	chr7:152046901-152047980	Epiblast_E6.5_Specific	39.801	24.363	27.857	28.948	23.962	22.093	19.222	15.275	2.814	0.061	0.194	0.054	0.157	0.041	0	0.085	3.775	0.976	1.151	1.859	1.602	1.161	1.442	1.968
Rabggta	chr14:56340521-56341300	Epiblast_E6.5_Specific	56.546	38.507	42.872	37.847	43.725	43.426	30.89	33.181	20.499	15.006	16.617	18.682	30.34	11.802	9.088	7.807	4.405	1.499	1.471	1.013	2.016	0	0.641	1.821
Eomes	chr9:118387181-118387360	Epiblast_E6.5_Specific	58.749	9.852	32.05	16.139	14.368	14.682	33.33	0	112.907	0.482	1.237	0.291	1.24	0.1	0.043	0.323	0	0	0	0	0	0	NA	0
Arl5c	chr11:97855901-97856220	Epiblast_E6.5_Specific	50.824	32.153	29.667	28.301	31.514	12.133	22.382	19.949	7.571	1.075	0	0.601	0.671	0.384	0.261	2.537	16.348	0	4.96	2.222	0.816	0	3.334	3.333
Rhebl1	chr15:98711341-98712180	Epiblast_E6.5_Specific	68.872	47.379	52.209	48.016	42.162	48.05	31.359	38.396	34.577	37.233	25.632	7.894	17.681	18.578	6.439	2.327	2.603	0.572	1.591	0.937	0.532	4.819	0.346	0.174
Sepx1	chr17:24873241-24873740	Epiblast_E6.5_Specific	53.465	34.162	36.989	28.432	36.872	24.438	23.438	37.981	17.276	8.165	19.886	8.39	19.073	3.332	10.238	13.998	3.878	0	2.12	1.531	0.373	0	0	1.596
T	chr17:8627961-8628120	Epiblast_E6.5_Specific	46.975	31.742	24.343	12.878	18.147	14.259	14.53	5.586	37.26	1.695	1.187	1.112	8.467	0	0	0.131	8.335	0	0	0	0	0	0	0
Adora2b	chr11:62061841-62063200	Epiblast_E6.5_Specific	45.992	34.678	39.253	35.838	34.415	33.395	29.722	29.136	3.47	0.697	1.165	0.371	0.693	1.449	0.286	1.441	5.356	0	1.198	0.139	1.792	0.564	2.095	0.974
Prss8	chr7:135072961-135073140	Epiblast_E6.5_Specific	37.772	12.97	24.043	15.26	25.174	22.602	11.551	15.435	23.469	0.56	3.361	1.493	1.7	0.11	1.581	2.44	5.873	0	3.673	0	1.13	0	5.555	0
Rasgrp2	chr19:6401081-6401280	Epiblast_E6.5_Specific	63.856	29.524	30.338	4	31.524	11.22	0	20	74.068	9.206	7.765	11.3	14.698	4.313	17.003	13.219	10	0	NA	NA	8.335	0	NA	NA
Dera	chr6:137702861-137703460	Epiblast_E6.5_Specific	63.882	42.729	23.067	39.315	29.392	38.726	21.493	19.761	21.773	9.805	5.154	17.317	1.67	7.779	5.931	5.664	1.042	0	0	0.84	0	0	0	0
Nudt1	chr5:140807041-140807240	Epiblast_E6.5_Specific	43.552	21.836	21.107	23.198	8.634	25.114	6.818	10.852	32.801	21.07	18.102	15.233	8.227	17.135	10.416	6.858	28.952	0	1.388	0	2.083	0	33.668	33.5
Rps6ka1	chr4:133442241-133442480	Epiblast_E6.5_Specific	45.38	20.009	29.395	15.114	19.095	7.797	28.192	18.052	45.932	19.757	23.14	22.204	14.657	6.024	8.328	9.626	14.775	0	0	0	32.6	3.125	0	0
Rasgrp2	chr19:6398961-6399200	Epiblast_E6.5_Specific	53.925	23.111	24.74	26.491	23.412	7.339	9.555	33.866	74.068	9.206	7.765	11.3	14.698	4.313	17.003	13.219	3.334	0	2.563	0	1.19	0	0	4
Gfpt2	chr11:49607401-49607820	Epiblast_E6.5_Specific	65.648	31.201	34.777	40.658	45.745	26.002	42.344	47.463	7.413	0.731	0.399	1.664	2.465	0.091	4.228	8.036	5.506	3.704	0	0.933	0.216	1.264	0	4.609
Pvrl1	chr9:43554081-43554280	Epiblast_E6.5_Specific	36.583	5.417	16.177	16.972	24.154	18.843	16.665	19.784	9.393	0.532	0.282	0.91	2.799	0.556	2.759	7.132	0	0	0	0	13.33	0	NA	NA
Pcbp4	chr9:106357561-106358000	Epiblast_E6.5_Specific	45.717	20.771	28.402	19.3	35.432	19.328	23.662	16.865	194.044	57.917	85.828	23.339	61.402	6.068	65.883	36.332	3.783	0	0	0	1.875	0	0	3.571
Foxj1	chr11:116197061-116197340	Epiblast_E6.5_Specific	37.431	12.219	11.171	16.416	15.937	19.395	19.545	28.474	5.267	0.072	0.339	0.44	2.811	0.143	1.307	1.436	9.076	0	0	1.786	0	1.666	0	5.555
Mboat2	chr12:25515581-25517120	Epiblast_E6.5_Specific	58.271	38.726	37.895	48.865	40.824	36.887	37.882	29.614	15.484	8.738	12.172	9.89	12.163	7.829	7.152	9.131	1.876	1.112	1.675	2.191	0.79	3.692	0.299	3.987
T	chr17:8628501-8628640	Epiblast_E6.5_Specific	51.082	23.807	23.75	6.23	18.916	16.812	33.33	8.333	37.26	1.695	1.187	1.112	8.467	0	0	0.131	0	0	NA	0	0	NA	NA	NA
Nynrin	chr14:56473881-56474100	Epiblast_E6.5_Specific	51.003	19.886	19.785	18.257	27.954	17.013	29.819	38.095	9.102	0.462	0.606	3.074	2.571	0.195	28.634	19.262	12.12	4.167	0	0	50.03	0	0	0
Cend1	chr7:148615141-148615620	Epiblast_E6.5_Specific	67.781	39.102	36.048	21.587	30.849	23.795	41.019	8.601	6.478	0.635	0.372	0.152	1.805	0	0.469	0.153	6.715	0	0	0	0.298	1.538	0	1.637
Atp5k	chr5:108863301-108863840	Epiblast_E6.5_Specific	55.9	42.585	30.978	26.592	36.053	41.556	27.58	28.863	260.286	160.124	150.014	101.372	46.317	138.579	82.926	87.19	11.025	0.667	0	1.969	2.692	3.75	0	3.572
Rsc1a1	chr4:141240301-141240660	Epiblast_E6.5_Specific	50.716	12.361	9.699	23.634	11.473	32.59	6.429	0	30.196	12.119	24.658	18.459	11.659	14.7	6.753	4.481	100	NA	0	0	83.33	20	100	NA
Zfp493	chr13:67880541-67880700	Epiblast_E6.5_Specific	70.119	52	43.472	33.33	36.194	29.603	30.95	19.443	1.845	1.045	0.624	0.595	0.26	0.124	0.594	0.118	13.493	0	0	0	0	0	0	0
Sco2	chr15:89203781-89204780	Epiblast_E6.5_Specific	41.164	32.203	34.804	33.939	28.838	31.682	29.98	26.2	36.641	14.121	19.191	11.824	5.162	9.379	20.24	15.255	3.383	0.676	2.602	1.204	0.967	0	2.176	1.825
Srsf7	chr17:80605141-80605420	Epiblast_E6.5_Specific	67.635	18.75	27.083	2.918	9.171	43.69	0	8.333	283.323	150.532	135.565	118.58	84.683	114.805	141.377	84.523	57.928	0	0	0	3.428	8.333	0	22.223
AC124005_1	chr3:123210961-123211900	Epiblast_E6.5_Specific	58.551	44.913	45.97	43.229	41.623	50.764	42.143	36.221	102.397	0	0	0	0	0	0	0	3.352	0	0.137	4.271	1.755	14.656	1.234	0.461
Cfc1	chr1:34593861-34594320	Epiblast_E6.5_Specific	54.001	37.404	24.489	27.651	21.878	15.149	11.462	10.005	4.902	1.923	0	0	0.558	0.719	0	0	5.239	0	0	0	1.136	0	0	0
Cd6	chr19:10905941-10906300	Epiblast_E6.5_Specific	60.895	26.905	32.573	21.329	44.187	19.396	13.03	16.511	1.723	0.246	0	0.195	0.576	0	0	0.052	55.56	0	0	0	7.69	NA	25	25
Rln3	chr8:86568601-86569000	Epiblast_E6.5_Specific	36.328	19.742	25.492	24.54	19.615	20.984	17.898	10.604	4.48	0	0	0	0	0	0	0	8.022	0	0	0.521	3.618	0	0	2.841
Mtx1	chr3:89029841-89030100	Epiblast_E6.5_Specific	49.812	30.289	28.242	20.08	11.272	4.199	10.969	9.936	126.522	77.061	124.78	89.052	65.28	47.117	74.18	41.483	NA	0	0	NA	NA	0	NA	NA
Aurkaip1	chr4:155206441-155206900	Epiblast_E6.5_Specific	55.158	7.644	31.666	23.535	15.279	32.208	8.016	7.778	96.359	52.783	87.39	62.049	15.725	44.856	22.782	27.425	81.718	8.333	2.821	5.457	10.713	19.902	46.249	51.786
Sall1	chr8:91566341-91567040	Epiblast_E6.5_Specific	56.181	33.518	40.291	37.981	27.428	23.1	25.286	18.618	31.118	5.664	12.644	1.598	1.687	2.158	6.221	4.951	3.239	1.021	0.893	1.25	0.664	1.667	1.389	0.455
Atad1	chr19:32786261-32787040	Epiblast_E6.5_Specific	53.252	36.817	37.911	45.632	40.155	35.506	30.253	37.926	38.311	18.499	19.716	23.774	11.257	17.818	16.301	17.421	3.865	2.283	0.572	0.667	4.168	0.617	1.736	1.364
Ddt	chr10:75235461-75235620	Epiblast_E6.5_Specific	45.774	25.212	26.228	32.498	17.025	22.851	18.445	10.357	120.743	43.99	96.938	40.139	14.536	26.969	19.541	15.06	40.835	0	0	NA	0	0	0	0
Ckmt1	chr2:121184121-121184800	Epiblast_E6.5_Specific	57.108	28.998	39.493	22.089	29.323	31.452	20.334	10.309	3.418	2.362	3.74	0.708	7.126	1.639	0	0.25	2.097	2.432	0.53	0	1.113	0	3.642	1.449
Chchd5	chr2:128955841-128956060	Epiblast_E6.5_Specific	31.835	17.311	13.554	18.541	15.85	26.546	15.148	15.004	15.705	4.373	7.777	3.361	3.65	5.123	4.519	5.407	12.301	6.908	1.637	2.857	1.961	0	2.858	4.013
Mogat2	chr7:106386601-106386880	Epiblast_E6.5_Specific	30.662	21.354	18.646	21.051	14.197	18.666	12.362	11.065	30.34	15.168	0.346	7.963	3.469	0	1.423	0.797	6.845	0	0	0	22.797	0	4.545	14.675
2200002D01Rik	chr7:30033301-30033900	Epiblast_E6.5_Specific	47.061	28.274	28.901	24.134	19.169	32.647	15.77	13.722	3.196	0.225	0	0.375	0	1.62	0.792	0.542	38.823	3.125	0	0.694	2.281	2.699	0	14.637
Amn	chr12:112509741-112509960	Epiblast_E6.5_Specific	46.103	17.976	25.063	29.424	14.845	26.469	10.258	8.572	28.956	1.122	0	1.745	5.941	0.156	0.12	0.082	19.444	0	1.587	2.38	5.07	1.587	16.666	14.783
Esd	chr14:75131801-75132660	Epiblast_E6.5_Specific	62.051	44.34	40.092	55.035	42.34	45.433	38.357	40.836	64.357	26.319	37.048	47.533	37.166	26.843	23.713	29.124	8.088	1.557	5.496	2.778	2.094	3.232	1.111	0
Lrtm2	chr6:119280461-119280960	Epiblast_E6.5_Specific	38.315	14.771	23.62	21.468	30.666	21.68	16.738	18.793	0.982	0.043	0	0	3.202	0.036	0.045	0.21	2.727	0	0	13.334	0	0	0	0
Syce2	chr8:87392741-87393160	Epiblast_E6.5_Specific	55.741	18.057	19.843	25.704	18.878	38.289	4.359	8.759	97.206	96.653	65.778	324.54	28.218	167.073	12.069	8.646	97.728	0	8.333	0	87.052	13.89	77.5	100
Gsc	chr12:105710221-105710460	Epiblast_E6.5_Specific	37.869	13.738	22.626	22.969	20.304	25.936	17.447	9.596	21.021	1.115	0	0.286	5.249	0.126	0.918	0.115	3.993	2.434	0	1.333	1.225	0	2.222	0
Prrt3	chr6:113451761-113452160	Epiblast_E6.5_Specific	54.365	37.413	35.087	30.933	33.526	15.341	28.487	23.344	2.379	0.512	0.883	1.284	0.394	0.195	0.13	0.252	6.559	1.19	1.111	0	0	1.234	3.297	0.808
Pou5f1	chr17:35641441-35642240	Epiblast_E6.5_Specific	48.396	33.513	26.369	21.755	17.758	19.486	11.841	7.495	1031.75	420.12	567.231	146.49	114.825	5.359	2.17	0	7.402	0	0	0	26.244	2.42	21.157	22.624
Rasl11a	chr5:147656561-147656840	Epiblast_E6.5_Specific	53.798	27.005	28.008	29.993	30.647	22.938	44.54	34.395	5.76	0.981	1.18	1.647	1.543	0.146	6.562	13.581	0	0	3.334	0	1.666	6.926	0	0
Pcgf2	chr11:97561041-97562020	Epiblast_E6.5_Specific	49.741	37.506	31.617	33.335	21.92	27.817	35.092	35.958	51.13	58.11	29.133	31.952	18.115	4.576	41.529	31.252	4.027	1.155	1.913	1.102	1.035	1.922	1.55	1.778
Immt	chr6:71781621-71782040	Epiblast_E6.5_Specific	73.346	55.057	61.632	59.778	47.018	55.288	47.044	48.573	106.986	71.181	122.446	98.641	32.487	64.01	32.852	27.704	0.471	0.8	0.466	0.606	0.563	0	0	0
Gm17606	chr14:55259561-55259760	Epiblast_E6.5_Specific	50.449	30.419	16.618	34.933	13.958	29.261	18.055	16.515	18.942	0	0	0	0	0	0	0	2.813	0	0	0.953	0	1.96	0	0
Gng2	chr14:20796081-20796560	Epiblast_E6.5_Specific	74.308	41.325	34.885	24.958	47.615	25.432	37.446	55.06	50.272	5.426	1.486	0.693	4.719	0.21	24.82	18.746	4.921	0	0	1.562	0	0	0	0.621
Traf2	chr2:25402021-25402760	Epiblast_E6.5_Specific	69.668	46.202	55.609	57.795	50.215	41.721	43.531	41.836	12.519	6.83	8.92	10.367	7.682	6.019	5.395	5.571	6.863	2.419	0.214	0.859	0.282	0	0.952	1.202
Hapln4	chr8:72607241-72607540	Epiblast_E6.5_Specific	57.023	21.678	27.942	28.141	34.911	34.997	32.847	9.438	0.764	0.081	0.162	0.451	0.907	1.271	0.043	0	5	0	1.234	2.469	0	0	0	2.381
Ell3	chr2:121267801-121268560	Epiblast_E6.5_Specific	48.883	33.281	27.297	28.211	30.051	25.117	23.627	10.948	11.095	1.015	1.485	3.205	4.986	3.071	1.147	1.173	6.399	0	1.191	3.833	2.56	0.967	0	1.25
Tiprl	chr1:167166541-167167380	Epiblast_E6.5_Specific	56.26	48.985	44.976	48.854	42.082	45.572	50.529	44.987	29.657	18.697	9.395	13.422	5.59	15.435	18.039	17.504	4.493	0.658	2.504	1.139	2.939	1.534	1.302	1.793
Wdr85	chr2:24816521-24816700	Epiblast_E6.5_Specific	60.689	38.477	9.861	13.769	12.05	13.886	32.039	0	14.726	8.879	6.402	7.765	3.674	3.219	13.027	4.85	20	0	0	0	43.335	0	14.29	NA
Foxd3	chr4:99322621-99322940	Epiblast_E6.5_Specific	43.211	29.824	28.821	29.105	22.442	21.363	21.242	13.222	37.304	0.127	2.395	0.07	0.542	1.438	4.191	0	0.374	0	0.309	2.564	0	0	0.84	0
Ppil1	chr17:29401081-29401340	Epiblast_E6.5_Specific	54.421	41.142	25.391	26.759	29.14	27.305	18.589	13.175	105.507	61.534	65.709	36.316	36.44	17.986	21.548	11.519	2.473	0	1.587	1.299	3.987	0	19.443	0
Mthfd2	chr6:83267021-83267460	Epiblast_E6.5_Specific	54.362	35.097	32.618	37.542	31.905	22.141	16.203	31.97	46.143	21.598	21.206	21.88	28.245	7.145	8.172	7.761	1.319	0	0	1.308	1.693	1.815	0.833	4.178
Nras	chr3:102861501-102862760	Epiblast_E6.5_Specific	70.907	28.027	54.706	39.232	45.785	49.312	44.709	43.795	46.747	15.184	25.439	14.052	16.176	15.343	20.65	25.116	39.996	1.543	9.604	3.137	4.038	9.995	0	0.651
Wnt8a	chr18:34701601-34701960	Epiblast_E6.5_Specific	65.637	38.666	27.647	27.07	33.775	36.453	9.913	8.506	7.38	0.09	0	0.197	0.957	0.613	0	0	5	0	7.145	0	0	0	0	12.5
Tmem126a	chr7:97605501-97605960	Epiblast_E6.5_Specific	57.16	22.33	36.653	32.587	40.085	29.483	43.894	29.224	50.168	12.064	27.994	15.416	11.832	8.812	14.094	14.123	7.708	0	0.866	3.175	1.262	0.505	1.515	3.543
Rad9	chr19:4201541-4201880	Epiblast_E6.5_Specific	56.71	35.828	39.512	32.05	37.936	24.618	45.531	33.474	24.631	5.104	13.793	3.384	14.688	3.865	9.374	6.71	0	1.042	0	0.549	2.809	0	0	0
Tfam	chr10:70700241-70701180	Epiblast_E6.5_Specific	62.981	35.982	42.52	46.865	36.957	46.334	35.568	24.914	88.63	37.25	24.602	24.513	18.122	31.621	23.539	22.512	3.315	0.671	2.531	1.358	1.147	1.588	0	0.292
Fam60a	chr6:148894861-148895460	Epiblast_E6.5_Specific	72.043	58.943	49.966	47.409	46.96	46.452	57.334	38.071	240.618	61.145	50.961	29.064	13.716	15.294	45.873	23.008	6.358	2.02	0	2.702	3.416	5.303	1.389	1.264
U6	chr12:53703841-53704380	Epiblast_E6.5_Specific	56.533	25.566	38.22	30.537	39.352	43.694	26.565	26.5	11.838	0	0	0	0	0	0	0	2.339	0	0	2.041	3.535	0	0	6.666
Tymp	chr15:89207941-89208140	Epiblast_E6.5_Specific	39.844	16.265	28.047	18.081	12.259	21.483	18.762	5.506	1.888	0.228	2.249	0	0.279	0.604	0.59	0.76	24.953	0	0	1.111	7.024	0	6.667	4.608
Cyp26a1	chr19:37770301-37770580	Epiblast_E6.5_Specific	53.618	32.33	29.952	16.974	28.725	9.718	9.748	7.811	45.527	0.176	0.174	0.484	0.67	0	0.577	0.638	7.021	0	0	0	1.97	0	0	0
Sigirr	chr7:148286381-148286660	Epiblast_E6.5_Specific	53.394	34.614	20.198	25.078	22.669	30.887	7.622	10.081	3.499	1.818	0.153	3.745	2.989	1.265	0.362	0.264	1.243	1.429	2.679	2.041	0.239	0.794	1.786	1.02
Sephs1	chr2:4800609-4800700	Epiblast_E6.5_Specific	35.417	19.443	0	5.555	20.69	9	13.333	14.285	76.143	25.3	14.11	16.841	9.056	9.729	25.153	23.313	NA	NA	NA	NA	NA	NA	NA	NA
Nmnat2	chr1:154801941-154802560	Epiblast_E6.5_Specific	41.647	32.606	27.998	26.439	31.948	23.746	19.56	22.756	4.338	0.678	0.381	0.317	3.377	0.279	0.157	1.327	2.52	2.505	0.413	1.125	4.457	0	2.222	1.667
2010321M09Rik	chr9:64807941-64808200	Epiblast_E6.5_Specific	57.089	15.358	29.354	37.718	18.246	16.568	10.398	0	19.731	12.395	9.691	14.094	9.465	9.585	12.775	12.189	40.75	0	0	0	0	0	0	25
Gm12841	chr4:117557701-117557900	Epiblast_E6.5_Specific	36.332	15.011	7.832	18.937	11.009	28.137	14.201	10.973	1.148	0	0	0.144	0	1.342	0	0	98.485	0	4.093	0	76.747	23.037	94.761	79.334
Fam131b	chr6:42273541-42273760	Epiblast_E6.5_Specific	56.593	7.555	31.66	30.818	34.407	22.432	11.667	11.354	8.407	0.082	0.07	0.522	2.769	0.288	0.522	2.49	1.19	0	0	0	1.17	0	0	0
Polr2h	chr16:20717321-20717460	Epiblast_E6.5_Specific	47.402	27.976	13.837	22.262	25.961	19.466	0	13.737	115.678	50.813	111.201	48.484	41.882	29.398	22.563	17.61	5.415	9.523	0	0	0	4.168	NA	5
1110057K04Rik	chr12:8214801-8215320	Epiblast_E6.5_Specific	56.351	37.86	34.378	40.5	34.75	36.225	19.06	25.534	25.883	8.237	7.301	9.625	2.936	7.909	7.041	4.714	2.024	1.25	0.455	1.957	0	0	2.778	0
Tmem51	chr4:141641221-141641360	Epiblast_E6.5_Specific	65.033	10.743	7.907	17.084	47.285	17.882	33.33	16.67	5.647	0.685	0.49	2.274	1.632	0	1.015	2.909	25	0	0	0	0	0	0	NA
Comtd1	chr14:22667881-22668440	Epiblast_E6.5_Specific	53.819	35.172	34.507	36.684	25.564	29.567	44.978	36.79	9.979	5.07	1.398	4.381	0.309	0.174	4.875	3.569	1.877	0	0.546	0	0.787	0	0.42	3.003
Bax	chr7:52721361-52721540	Epiblast_E6.5_Specific	39.095	10.131	22.397	18.444	17.121	22.612	3.571	4.694	181.818	170.595	138.73	79.882	57.036	124.112	60.306	37.154	58.38	0	0	0	7.908	4.872	NA	34.168
Etv2	chr7:31421481-31421640	Epiblast_E6.5_Specific	47.559	25.316	29.755	18.852	16.58	8.334	0	10	2.521	0.599	0	0	1.354	0	0.168	0	11.54	0	0	0	2.63	0	NA	0
Mad2l1bp	chr17:46290361-46290680	Epiblast_E6.5_Specific	61.618	26.403	34.812	32.532	47.204	46.105	41.751	32.247	14.936	2.054	8.699	1.427	6.431	4.089	6.19	3.229	8.108	0	2.778	0	0.833	0	3.125	3.333
Cad	chr5:31356581-31357580	Epiblast_E6.5_Specific	54.85	45.139	43.204	37.116	39.223	42.671	35.65	30.533	89.383	75.748	130.947	77.21	72.169	27.531	22.688	16.079	8.767	2.32	0.913	1.265	0.909	2.836	0.37	0.357
Wnt7b	chr15:85413861-85414251	Epiblast_E6.5_Specific	44.907	25.765	33.842	23.938	30.51	14.233	26.165	20.419	3.789	0.153	0.778	0.144	0.954	0.078	0.183	1.183	9.243	1.01	0	0	5.534	2.626	1.562	5.556
Elavl3	chr9:21854881-21855360	Epiblast_E6.5_Specific	64.687	34.455	34.418	40.276	40.204	30.309	11.362	16.969	6.357	0.244	0.284	0.947	1.503	0.923	1.004	0	2.931	1.428	2.272	1.536	1.111	1.948	0	3.34
U6	chr2:34770741-34770920	Epiblast_E6.5_Specific	43.045	29.515	3.935	13.617	12.304	11.318	2.778	22.098	11.838	0	0	0	0	0	0	0	NA	NA	NA	NA	NA	NA	NA	NA
Fbxo44	chr4:147533161-147533420	Epiblast_E6.5_Specific	49.909	35.201	14.999	21.891	22.53	15.464	33.833	13.823	4.92	0.228	0	0.575	1.252	0.342	2.708	1.016	0	0	0	0	5.883	0	0	0
Cap1	chr4:122563601-122563860	Epiblast_E6.5_Specific	51.242	34.479	42.407	30.531	32.132	42.69	35.424	31.197	98.706	51.226	73.06	37.819	48.16	48.841	39.559	68.751	5.16	8.096	0.49	0	1.311	0	4.167	0
Ppp1r14b	chr19:7050721-7050920	Epiblast_E6.5_Specific	39.52	23.959	21.175	29.179	13.662	17.477	9.09	19.45	325.315	136.841	175.353	106.935	26.889	18.004	108.441	76.237	NA	NA	NA	NA	NA	NA	NA	NA
Apoc1	chr7:20278961-20279180	Epiblast_E6.5_Specific	39.734	12.782	13.233	21.473	14.311	8.037	24.311	28.032	28.352	7.798	7.13	3.705	3.114	1.067	3.712	8.989	43.506	0	1.389	5.625	37.552	0	0	11.105
Nr6a1	chr2:38780961-38782120	Epiblast_E6.5_Specific	55.74	32.916	45.218	37.47	29.754	41.672	27.19	29.614	48.566	20.694	7.607	46.656	13.05	25.39	1.974	1.239	2.479	3.298	1.917	2.539	1.732	5.813	1.299	1.12
Cdk2ap1	chr5:124802637-124802700	Epiblast_E6.5_Specific	29.486	8.024	8.95	0	10.502	14.58	4.761	20	492.633	59.302	52.893	39.265	57.036	47.553	121.619	71.748	6.25	0	0	0	11.905	10.1	0	0
Sec14l4	chr11:3931681-3932080	Epiblast_E6.5_Specific	45.768	20.392	14.675	25.863	27.12	24.859	2.823	11.254	6.589	1.236	0.298	0.966	1.539	0.74	0	0.15	11.265	0	0	0	23.488	0	0	4.545
Fabp5	chr3:10013081-10013300	Epiblast_E6.5_Specific	49.408	34.638	18.22	30.528	15.761	12.65	30.263	19.071	300.171	11.492	10.954	4.425	25.355	1.342	59.205	43.618	8.802	3.22	0	2.632	1.562	1.504	0	0
Scly	chr1:93194441-93195060	Epiblast_E6.5_Specific	52.92	31.237	38.525	32.856	41.131	22.51	23.321	30.826	20.585	1.986	3.21	2.775	3.155	2.297	4.273	2.771	7.378	0	0	2.02	1.172	0	8.571	5.476
Hus1	chr11:8910761-8911420	Epiblast_E6.5_Specific	56.194	29.472	38.982	39.181	44.033	46.557	39.799	35.333	13.55	9.543	6.759	8.374	10.165	11.872	9.71	5.44	3.864	0.385	0	1.155	1.655	1.47	6.667	0.556
Abhd14a	chr9:106349681-106350180	Epiblast_E6.5_Specific	56.528	23.533	31.794	21.871	47.217	32.947	26.515	24.478	18.702	9.088	16.703	5.766	21.795	10.799	7.18	12.223	2.041	0	0	0	3.27	0	0	4.168
Ints5	chr19:8967261-8967660	Epiblast_E6.5_Specific	57.788	38.793	34.709	46.402	32.012	39.25	24.264	39.538	38.536	9.405	15.144	44.506	3.582	13.753	6.102	6.553	4.365	1.295	1.658	3.668	1.259	2.484	3.445	1.643
Pard6a	chr8:108225341-108225720	Epiblast_E6.5_Specific	57.864	30.203	36.66	44.52	32.611	46.177	29.157	28.263	4.989	2.196	6.909	12.303	2.372	7.601	2.374	1.759	3.027	2.679	2.058	0.957	3.185	4.514	0	2.183
Pwp2	chr10:77647721-77648120	Epiblast_E6.5_Specific	60.931	48.695	45.951	34.893	43.41	38.16	44.568	30.314	32.391	13.71	20.456	7.385	12.691	7.886	6.066	5.689	4.072	0	0.876	2.502	1.06	1.429	2.324	1.042
Mogat2	chr7:106385481-106385640	Epiblast_E6.5_Specific	62.643	42.656	29.818	11.113	15.988	23.334	0	7.407	30.34	15.168	0.346	7.963	3.469	0	1.423	0.797	0	0	0	0	74.167	0	NA	100
Cdk18	chr1:134035861-134036060	Epiblast_E6.5_Specific	48.733	20.124	36.581	31.484	22.481	20.183	29.726	14.184	10.037	0.213	0.675	2.136	2.506	0.094	1.361	0.977	1.286	3.246	0.834	0	0	0	0	0
Wdr5	chr2:27371381-27371540	Epiblast_E6.5_Specific	42.72	19.724	24.444	23.688	31.874	24.908	17.101	9.822	78.078	67.649	96.826	78.103	125.535	76.17	22.699	20.548	NA	NA	NA	NA	NA	NA	NA	NA
Prss8	chr7:135075081-135075380	Epiblast_E6.5_Specific	45.241	20.048	36.158	18.725	20.712	15.04	8.585	13.101	23.469	0.56	3.361	1.493	1.7	0.11	1.581	2.44	38.748	0	0	5.555	26.187	0	0	0
Rassf7	chr7:148400921-148402340	Epiblast_E6.5_Specific	62.824	45.709	41.051	41.854	37.547	42.057	31.717	20.724	22.799	13.439	17.892	50.511	5.403	10.874	6.729	2.534	4.914	1.481	0.323	2.585	1.145	2.077	1.539	1.929
Foxr2	chrX:149553381-149553880	Epiblast_E6.5_Specific	41.001	23.302	27.578	18.563	17.565	19.61	4.218	9.927	1.304	0.169	0.095	0	0.388	0.167	0	0	11.19	0	3.705	0	1.965	0	0	7.69
Mtap7d3	chrX:54075461-54075700	Epiblast_E6.5_Specific	48.895	16.222	37.433	28.372	31.067	17.212	17.614	20.439	11.093	2.194	1.425	0.226	4.566	0.129	0.585	1.193	12.5	0	12.5	17.39	0	0	33.33	0
Sephs1	chr2:4802121-4802380	Epiblast_E6.5_Specific	53.263	26.265	24.534	20.392	26.957	16.23	39.166	6.445	76.143	25.3	14.11	16.841	9.056	9.729	25.153	23.313	3.076	0	0	0	0	0	0	0
Lin28a	chr4:133574601-133574960	Epiblast_E6.5_Specific	54.057	30.421	33.592	26.373	13.598	20.879	3.876	7.031	270.962	43.38	75.37	54.982	10.224	1.6	0.425	0	1.229	0	0.781	0.444	1.395	0	3.572	0
1110002N22Rik	chr11:79956441-79956680	Epiblast_E6.5_Specific	47.409	24.3	27.462	17.438	21.8	23.044	3.571	2.467	17.268	16.266	17.591	15.302	8.028	13.3	4.863	2.08	25.18	0	1.725	2.5	6.25	0	52.68	14.285
Peo1	chr19:45079761-45081300	Epiblast_E6.5_Specific	46.423	24.995	29.871	22.272	22.152	38.521	21.567	16.639	27.802	13.207	34.505	18.413	6.625	27.874	5.911	5.384	19.057	1.166	1.951	1.368	2.032	7.297	6.292	0.767
Fgf8	chr19:45817041-45817460	Epiblast_E6.5_Specific	42.756	26.931	33.606	29.326	28.754	30.039	33.084	19.472	94.452	0.477	6.199	3.595	20.014	0.275	0	0	4.966	0.595	0	0.533	1.467	1.842	5.138	1.042
Glt1d1	chr5:128112181-128112400	Epiblast_E6.5_Specific	37.611	23.304	23.775	23.399	21.972	19.204	17.333	6.482	10.435	11.05	7.883	4.511	3.929	0.185	0.249	1.169	6.35	0	4.76	0	1.25	0	13.333	22.22
Mrps21	chr3:95675041-95675640	Epiblast_E6.5_Specific	63.052	32.783	47.177	49.856	41.846	49.586	41.358	34.079	117.953	73.974	100.92	90.076	48.706	71.538	70.527	50.667	8.91	1.6	0	0.483	0.223	0	1.388	3.594
Epcam	chr17:88035001-88035320	Epiblast_E6.5_Specific	62.195	47.875	32.473	25.886	30.689	25.547	14.756	12.28	134.562	78.592	78.415	42.316	20.721	19.505	9.143	32.447	20	0	0	NA	12.5	NA	NA	0
U6	chr1:169279321-169279620	Epiblast_E6.5_Specific	45.688	35.926	13.007	8.297	11.327	10.359	0	13.796	11.838	0	0	0	0	0	0	0	55	0	0	0	18.636	0	53.333	80
Ppp1r1a	chr15:103367801-103368700	Epiblast_E6.5_Specific	45.685	28.971	34.833	35.086	35.302	26.776	21.594	26.161	17.101	0.287	0	3.063	0.851	0.123	1.16	1.069	1.504	1.143	1.08	3.003	2.147	0	1.087	0.529
Slc35b2	chr17:45700641-45701620	Epiblast_E6.5_Specific	52.995	42.261	27.139	42.902	31.199	28.096	28.04	33.543	25.684	14.962	8.826	27.802	5.827	6.044	14.629	18.001	1.207	3.588	2.673	3.286	1.929	1.872	1.961	1.321
Fscn1	chr5:143723441-143724033	Epiblast_E6.5_Specific	53.181	43.34	23.074	29.657	12.543	23.789	26.019	23.537	256.715	78.969	26.714	28.368	17.215	9.423	134.392	138.418	7.239	2.778	1.053	1.042	0.251	0	1	0.694
Ap2s1	chr7:17323541-17324180	Epiblast_E6.5_Specific	66.172	50.844	54.243	43.538	48.855	57.266	43.478	54.257	98.611	42.867	109.411	63.622	43.173	60.863	34.899	60.133	3.196	1.191	1.414	6.511	1.458	0	5.602	0
Usp4	chr9:108249841-108250600	Epiblast_E6.5_Specific	54.259	36.56	46.999	39.22	37.236	37.908	29.161	30.155	30.794	21.648	59.267	35.707	27.797	37.191	21.82	20.563	3.451	0.957	3.19	0.664	1.107	1.131	2.273	0.288
Tmem33	chr5:67651741-67652480	Epiblast_E6.5_Specific	51.356	31.163	40.054	36.603	33.255	45.522	31.715	32.685	32.886	14.526	18.89	19.302	9.55	23.947	22.918	16.949	3.649	0	0.28	0.883	1.693	0.768	0	0
Tor3a	chr1:158604081-158604860	Epiblast_E6.5_Specific	44.425	31.862	30.248	27.374	28.046	33.512	21.405	16.924	21.2	9.216	12.732	1.136	2.625	1.352	0.499	2.369	8.67	0.63	2.798	0.513	2.049	0.775	0.909	4.498
Obfc2b	chr10:127846321-127846520	Epiblast_E6.5_Specific	38.114	17.693	27.669	16.325	23.125	21.97	13.706	7.019	102.465	12.667	16.159	11.896	9.642	11.145	18.253	17.451	1.204	0	0.714	0	0.292	0	1.515	1.136
Med18	chr4:132019721-132020020	Epiblast_E6.5_Specific	66.781	43.538	38.638	34.743	34.399	49.444	36.666	15.781	8.237	5.94	4.268	4.236	2.119	3.696	3.522	3.347	0	0.695	1.786	0	0	20.835	0	0
Pmaip1	chr18:66617981-66618400	Epiblast_E6.5_Specific	48.845	19.527	37.98	26.844	34.03	32.035	19.665	22.955	34.243	7.829	32.252	0.374	5.814	3.607	1.934	3.569	1.406	1.448	1.521	0.412	0.986	0.17	11.46	2.257
Ppp2r2a	chr14:67691541-67691700	Epiblast_E6.5_Specific	42.285	26.978	28.155	25.953	19.534	19.548	21.548	6.974	77.626	36.662	34.323	31.526	34.028	36.135	27.263	33.495	62.78	0	3.57	0	7.69	0	0	53.335
BC066135	chr2:180024261-180024480	Epiblast_E6.5_Specific	41.137	29.313	27.824	21.037	14.771	22.022	15.5	9.159	2.169	0	0	0.144	0.328	0	0	0.108	9.207	0	0	0	55.503	0	12.5	15.267
Ppp1ca	chr19:4192981-4193260	Epiblast_E6.5_Specific	37.735	12.074	24.71	11.437	10.236	26.343	4.597	10.748	354.33	130.056	192.978	150.626	55.971	118.055	96.048	124.993	76.272	0	15	1.923	7.407	23.185	50	17.708
Psme3	chr11:101177941-101178240	Epiblast_E6.5_Specific	40.976	23.036	29.402	28.385	26.477	27.558	30.973	15.592	130.94	62.881	104.886	68.7	82.843	63.258	40.999	32.629	3.158	0	2.876	1.234	1.264	0	0	0
Slc9a3r1	chr11:115025501-115025660	Epiblast_E6.5_Specific	36.091	16.7	21.596	27.279	7.984	16.521	9.393	10.447	164.732	64.064	109.021	23.585	14.054	17.563	10.882	37.475	20.51	0	0	0	0	0	11.11	0
Nup62	chr7:52070501-52070660	Epiblast_E6.5_Specific	35.988	15.411	25.253	23.727	15.068	13.823	18.146	5.283	120.059	85.025	124.595	86.724	135.021	51.391	34.28	33.391	51.098	0	0	3.365	8.096	5.468	33.927	34.192
Adm2	chr15:89153201-89153500	Epiblast_E6.5_Specific	54.508	14.39	31.9	17.12	41.726	18.536	16.404	8.171	2.161	0	0	0	0	0.139	0	0.131	9.855	0	0	0	2.084	0	0	0
AI462493	chr19:8955261-8955540	Epiblast_E6.5_Specific	62.404	31.724	29.475	39.578	31.186	41.447	45.29	51.572	35.669	13.501	13.44	10.189	3.949	14.314	13.938	16.65	17.085	0	0	0	2.762	0	8.333	0
Adm2	chr15:89152981-89153200	Epiblast_E6.5_Specific	36.904	26.586	24.258	12.917	22.734	17.453	8.975	15.509	2.161	0	0	0	0	0.139	0	0.131	1.334	0	0	0	0	0	0	33.33
Dpp3	chr19:4928121-4928560	Epiblast_E6.5_Specific	69.03	50.57	59.204	53.743	48.274	55.063	57.458	42.464	83.812	33.047	77.887	33.867	43.254	19.926	26.987	20.927	2.79	2.084	1.888	0.746	1.711	10.666	1.667	0
Msi1	chr5:115881461-115881660	Epiblast_E6.5_Specific	60.262	0	27.196	16.54	31.202	0	33.332	27.27	49.52	0.73	8.359	4.531	69.473	9.609	31.866	22.237	0	0	12.5	NA	0	0	NA	NA
Amn	chr12:112509101-112509480	Epiblast_E6.5_Specific	36.463	14.518	19.837	20.698	25.81	15.059	5.068	7.982	28.956	1.122	0	1.745	5.941	0.156	0.12	0.082	24.908	0.68	0	0.826	7.292	1.948	23.634	19.244
Ddx52	chr11:83755461-83755940	Epiblast_E6.5_Specific	57.461	41.542	53.824	44.88	42.89	45.873	46.116	41.078	25.359	14.406	23.52	9.93	16.804	13.615	10.14	9.778	4.236	0	0.595	0.958	2.021	2.146	0	2.435
Zfp595	chr13:67433201-67433620	Epiblast_E6.5_Specific	42.695	26.872	18.901	25.321	34.195	12.698	24.329	23.434	1.201	0.886	0.902	0.479	1.068	0.104	1.266	1.133	6.084	4.375	0	3.571	0	0	0	0
Pgbd1	chr13:21534201-21534780	Epiblast_E6.5_Specific	76.367	9.394	2.273	34.889	8.477	40	50	7.833	5.274	0.801	1.141	2.475	1.11	6.337	1.791	1.245	100	NA	0	21.43	75	100	NA	NA
Fgf15	chr7:152082221-152082600	Epiblast_E6.5_Specific	37.545	22.879	26.962	20.534	27.564	18.452	15.071	11.096	24.898	0	0	0	0.397	0	0	0	1.011	0	0.989	0.348	0.937	0.433	1.011	1.281
Cxxc5	chr18:35991241-35991471	Epiblast_E6.5_Specific	60.709	43.719	44.92	21.578	19.169	24.359	21.794	17.191	44.688	21.284	20.363	23.762	3.24	7.878	13.487	12.109	5.176	0	0	0	3.061	5.555	0	0
Bola1	chr3:96000781-96001680	Epiblast_E6.5_Specific	46.7	38.974	36.951	34.956	25.508	31.069	26.219	30.514	33.324	19.702	22.074	17.568	3.15	10.958	6.554	6.005	12.501	1.033	3.819	1.836	1.49	4.311	3.389	1.967
SNORA40	chr18:37867061-37867240	Epiblast_E6.5_Specific	48.766	21.297	24.553	22.834	8.316	38.157	9.999	18.009	6.861	0	0	0	0	0	0	0	20.1	0	0	0	11.11	0	24.763	28.575
Trpa1	chr1:14908821-14909080	Epiblast_E6.5_Specific	59.382	36.63	16.365	38.269	22.819	43.959	22.193	18.612	1.558	0.187	0.067	0.112	0.455	0.033	0.036	0	4.545	0	0	0	1	0	0	0
Cyp26a1	chr19:37773181-37773720	Epiblast_E6.5_Specific	37.234	22.668	27.698	24.854	16.942	31.151	25.308	21.218	45.527	0.176	0.174	0.484	0.67	0	0.577	0.638	2.49	1.538	1.529	1.925	1.176	4.837	1.905	0.598
Fiz1	chr7:4966161-4966600	Epiblast_E6.5_Specific	71.452	41.093	57.422	58.366	41.904	45.931	45.835	33.583	37.496	12.829	56.045	23.559	5.194	8.073	10.625	15.617	0	0	3.68	2	5.556	0	11.11	0
Coro1c	chr5:114357861-114359400	Epiblast_E6.5_Specific	51.242	39.342	43.09	46.737	36.031	38.159	34.781	36.57	75.078	48.785	38.969	84.006	12.761	45.03	19.762	22.981	2.967	1.421	0.64	1.378	0.804	1.364	1.388	2.331
Nacc1	chr8:87210061-87210260	Epiblast_E6.5_Specific	66.574	44.243	35.024	7.628	8.245	23.738	32.023	3.333	116.876	25.883	46.73	47.958	9.937	37.778	23.033	22.016	29.26	0	0	0	12.253	0	0	60
Ppp2r5b	chr19:6235681-6236060	Epiblast_E6.5_Specific	55.789	31.814	42.385	44.433	35.356	31.091	34.545	46.706	8.597	5.115	6.143	5.334	6.634	3.486	7.863	9.844	2.704	3.418	3.555	1.174	2.323	0.526	4.107	0.98
C030006K11Rik	chr15:76554081-76554460	Epiblast_E6.5_Specific	65.075	37.097	44.284	36.299	39.696	32.185	51.829	54.003	6.249	0.802	1.757	2.25	0.342	1.743	2.291	2.659	6.291	0	1.231	0	0.979	1.681	0	0
Birc5	chr11:117710801-117710980	Epiblast_E6.5_Specific	49.604	24.436	18.473	26.344	14.336	32.834	2.386	3.447	145.806	49.373	37.855	63.236	3.9	88.804	34.157	27.607	0.446	0	1.47	0	0.31	0	0	2.273
Pla2g6	chr15:79158481-79159080	Epiblast_E6.5_Specific	78.303	55.027	67.068	57.813	58.682	65.678	45.331	52.999	18.028	10.292	24.201	19.846	24.253	25.399	6.868	6.846	6.63	2.774	2.47	1.359	1.648	1.19	1.053	0
Pole3	chr4:62184861-62185060	Epiblast_E6.5_Specific	54.263	9.286	17.72	18.03	10.187	42.329	0	0	35.74	28.46	44.185	30.666	27.44	44.901	29.632	28.205	98.462	0	3.572	5	42.925	53.392	96.427	95.833
Unc45a	chr7:87485801-87486080	Epiblast_E6.5_Specific	57.689	10.605	20.239	9.834	16.645	5.729	37.036	40.195	25.171	8.606	13.502	5.597	9.483	5.47	13.594	28.923	11.676	0	0	0	24.92	0	0	11.11
Mapk8ip2	chr15:89285361-89285500	Epiblast_E6.5_Specific	50.989	32.354	13.024	33.61	16.309	16.213	3.571	2.828	6.595	4.245	0.051	1.109	1.93	0.182	1.302	0.568	3.333	0	0	3.845	15.74	0	0	9.443
4833439L19Rik	chr13:54666161-54666900	Epiblast_E6.5_Specific	40.307	30.517	33.329	34.255	28.844	28.523	26.226	22.657	63.053	54.949	73.807	54.901	20.981	57.64	26.879	23.566	2.579	1.579	3.674	5.531	1.889	0.311	1.36	2.101
Ovol2	chr2:144157841-144158060	Epiblast_E6.5_Specific	69.444	47.163	34.659	40.009	23.594	14.651	26.25	2.222	4.394	2.761	4.328	2.293	2.15	0.174	0.51	1.383	0	0	0	0	0	0	0	0
Ctbp2	chr7:140316441-140316580	Epiblast_E6.5_Specific	54.937	46.154	10.26	19.26	19.854	16.055	28.334	20.325	142.907	52.089	19.694	11.254	5.311	4.807	38.515	28.129	0	NA	NA	0	0	0	NA	0
Zfp281	chr1:138521121-138521640	Epiblast_E6.5_Specific	76.691	62.91	62.396	61.253	60.947	61.396	45.039	52.465	24.727	21.179	14.243	17.306	13.051	24.68	11.985	8.886	0.957	0.159	3.087	2.732	2.862	6.689	2.597	0.793
Klhl25	chr7:82992961-82993580	Epiblast_E6.5_Specific	55.009	41.146	41.596	28.251	43.672	32.745	36.669	44.333	7.17	1.081	2.48	0.597	2.77	0.781	5.159	8.814	2.109	2.117	2.009	0.664	1.587	0	1.25	0.391
Trerf1	chr17:47278601-47278820	Epiblast_E6.5_Specific	41.132	24.488	22.903	16.846	23.731	18.863	33.75	30.776	7.542	1.835	7.444	2.454	4.668	1.063	12.036	19.463	0	0	0	0	0	0	0	0
Gtpbp4	chr13:8996421-8996560	Epiblast_E6.5_Specific	52.363	37.5	19.073	5.625	27.339	7.143	0	7.143	81.658	60.951	97.474	41.031	60.927	27.871	14.298	16.962	100	0	0	NA	0	NA	NA	NA
Rexo4	chr2:26819521-26820280	Epiblast_E6.5_Specific	47.55	28.646	37.878	31.733	28.826	42.254	31.67	27.908	39.487	32.889	39.912	30.372	24.49	37.06	34.611	19.617	4.259	2.381	10.086	1.505	3.231	1.349	2.083	0
Ap2m1	chr16:20535281-20535960	Epiblast_E6.5_Specific	50.386	40.759	41.836	48.632	39.298	41.619	41.665	41.797	134.717	44.396	83.389	117.568	61.725	97.895	78.65	99.008	7.632	0.841	0	0	1.736	1.042	8.334	0.815
Tmem213	chr6:38059341-38059600	Epiblast_E6.5_Specific	37.837	12.768	14.355	22.51	31.799	14.8	11.951	10.571	0.511	0	0	0.463	2.174	0	0	0	48.98	0	0	0	7.55	4.17	70	53.33
Ubr7	chr12:103995641-103996640	Epiblast_E6.5_Specific	49.884	40.764	37.37	42.35	42.296	47.068	41.541	39.046	70.17	31.324	22.782	22.637	11.575	42.824	12.058	11.933	2.574	1.15	1.309	0.593	1.136	1.892	0.724	0.893
Mfsd5	chr15:102110941-102111360	Epiblast_E6.5_Specific	34.466	18.03	17.21	25.004	17.121	19.557	7.162	5.916	32.177	17.065	48.807	26.684	11.326	18.346	8.754	9.703	89.262	0.942	0	0	17.109	8.265	100	89.562
Jakmip2	chr18:43847101-43847600	Epiblast_E6.5_Specific	57.259	15.66	43.44	20.913	36.027	22.657	31.143	11.498	4.356	0.094	1.407	0	14.159	0.846	0.628	0.138	8.08	0	1.334	0	0	3.393	0	0
Fam33a	chr11:86922121-86923080	Epiblast_E6.5_Specific	71.887	66.634	59.749	53.956	53.02	57.617	61.61	60.744	20.295	7.757	3.428	6.067	1.214	2.721	24.73	10.963	1.779	0	0	0.856	1.234	0	3.182	0
Ogdhl	chr14:33134941-33135500	Epiblast_E6.5_Specific	56.189	38.074	44.119	39.205	42.471	44.878	30.879	27.762	24.767	24.986	63.847	18.096	20.405	42.14	5.767	6.182	2.829	1.873	1.795	1.157	2.044	1.813	4.261	3.756
Cbs	chr17:31773761-31774660	Epiblast_E6.5_Specific	48.015	35.904	39.269	32.195	33.112	22.866	25.386	23.097	13.155	4.885	5.024	0.745	2.182	0.121	0.371	3.855	2.792	0.485	0.175	1.515	1.43	1.152	1.569	0.504
T	chr17:8627181-8627760	Epiblast_E6.5_Specific	47.12	26.955	39.915	20.185	26.39	14.577	15.522	19.619	37.26	1.695	1.187	1.112	8.467	0	0	0.131	0.923	0.781	0	2.273	3.293	0	4.357	0.535
Aldoa	chr7:133942281-133943340	Epiblast_E6.5_Specific	55.614	37.82	34.966	39.242	32.145	24.345	42.691	45.275	1137.32	204.385	259.787	110.411	68.519	16.634	105.31	313.984	2.4	0.47	1.562	0.469	0.539	6.112	3.194	0.893
Tuba4a	chr1:75215041-75215580	Epiblast_E6.5_Specific	44.17	25.632	25.402	28.731	22.021	21.502	2.531	15.424	38.392	5.929	4.58	8.223	6.859	1.641	2.569	3.235	2.656	0	0	1.433	1.401	0	2.381	1.889
Tmem54	chr4:128782441-128782960	Epiblast_E6.5_Specific	44.443	14.748	24.217	28.555	34.778	22.025	17.428	10.164	24.558	0	0.631	0	2.834	0	0.458	1.159	9.058	1.131	1.918	1.409	1.174	0.952	2.407	6.987
Mrps6	chr16:92058041-92058340	Epiblast_E6.5_Specific	59.658	29.317	45.659	43.061	31.632	38.744	21.555	21.047	32.312	33.09	83.172	29.761	22.429	32.074	12.984	13.909	7.714	0	0	2.084	0.431	1.923	0	0
Gm11968	chr11:6072521-6073120	Epiblast_E6.5_Specific	73.518	18.521	18.243	11.198	20.11	62.785	9.722	2.5	12.564	0.949	0	0	1.269	0	0	0	90.803	10.714	30.105	0	81.261	78.629	88.888	97.222
Etv2	chr7:31418871-31419100	Epiblast_E6.5_Specific	36.096	25.686	19.791	28.05	22.259	16.189	16.814	10.541	2.521	0.599	0	0	1.354	0	0.168	0	4.775	0	2.678	0	0	1.143	0	7.87
2810417H13Rik	chr9:65737901-65738200	Epiblast_E6.5_Specific	79.901	36.988	29.028	50.393	60.584	24.62	50	53.571	105.769	6.322	2.455	8.776	2.826	0.797	52.066	41.403	8.61	0	0	0	1.389	0	0	0
Msto1	chr3:88717381-88718080	Epiblast_E6.5_Specific	52.575	37.641	40.977	49.272	39.451	43.605	38.428	36.756	49.348	26.797	46.127	27.926	14.049	19.342	14.559	10.51	9.041	1.159	2.215	1.972	1.367	1.748	2.222	0.714
Anxa5	chr3:36374461-36375000	Epiblast_E6.5_Specific	60.013	34.259	39.13	36.778	40.334	32.486	45.382	53.879	6.638	0.517	0.37	0.412	4.097	1.07	38.151	83.976	2.949	0.641	0.781	0	0.438	0.794	3.845	6.104
Erbb3	chr10:128026081-128026640	Epiblast_E6.5_Specific	41.038	29.977	23.377	27.44	20.119	16.847	9.704	10.087	8.784	9.756	11.267	2.54	5.849	2.424	2.932	1.965	2.191	0	0.395	2.857	0.902	0.452	0	0
Traip	chr9:107851521-107851940	Epiblast_E6.5_Specific	46.023	28.343	29.03	14.538	15.412	24.705	1.923	5.705	10.731	9.42	18.759	6.589	11.653	9.804	6.056	2.686	73.75	0	0	0	58.717	18.231	100	67.244
Rad54l	chr4:115796161-115796620	Epiblast_E6.5_Specific	86.702	65.264	60.404	55.122	54.652	43.257	70	36.645	25.203	25.574	22.552	25.33	8.167	12.819	11.03	3.293	3.865	4.761	0	0	1.428	5.555	0	0
Ap1m2	chr9:21116481-21117020	Epiblast_E6.5_Specific	61.486	27.8	23.883	14.839	28.123	50.393	13.088	7.719	50.933	0.927	3.215	4.57	9.236	16.205	0.423	2.194	4.716	0	0.529	1.905	1.656	0	5.455	4.234
Dcaf17	chr2:70893321-70894340	Epiblast_E6.5_Specific	60.563	40.478	43.347	49.647	42.976	54.786	39.947	36.836	15.877	10.912	14.29	12.77	8.866	15.75	5.4	4.609	4.21	0.877	1.673	1.06	2.72	6.478	3.49	1.905
Arhgdig	chr17:26337661-26338560	Epiblast_E6.5_Specific	45.779	23.903	34.159	31.976	27.628	39.246	28.232	21.586	19.435	3.781	20.492	25.247	6.626	20.096	5.988	7.622	3.903	0.66	1.928	0.356	1.415	5.947	0.695	3.94
Apoa1	chr9:46037961-46038500	Epiblast_E6.5_Specific	54.407	49.179	29.509	34.483	30.155	25.521	23.245	27.938	121.014	0	0	0.365	3.055	0	0.216	0.725	12.166	0.893	0.446	0.654	2.535	0	3.333	0
Ell2	chr13:75845901-75846220	Epiblast_E6.5_Specific	44.597	36.738	31.056	35.618	23.497	28.404	21.429	25.517	10.161	10.382	8.825	18.515	4.134	12.308	4.574	3.69	9.677	0	3.703	3.703	7.096	0	0	0
Tmem54	chr4:128783421-128783680	Epiblast_E6.5_Specific	50.975	26.565	23.952	8.298	22.912	19.605	38.453	4.664	24.558	0	0.631	0	2.834	0	0.458	1.159	14.702	0	7.69	0	11.647	0	16.25	59.165
Slc29a2	chr19:5023581-5024580	Epiblast_E6.5_Specific	58.362	48.119	42.99	45.507	34.51	44.682	41.451	29.902	11.57	5.643	7.112	7.98	3.095	2.87	3.815	2.106	3.458	0.565	0.93	0.709	1.716	0.265	0.463	1.789
Msra	chr14:65074581-65074760	Epiblast_E6.5_Specific	31.665	19.428	6.476	17.084	18.739	12.059	0	14.749	7.004	2.411	3.277	6.476	2.588	4.186	1.573	3.319	53.767	3.572	5.77	0	54.285	0	73.333	38.484
Mcm10	chr2:4933681-4934060	Epiblast_E6.5_Specific	85.492	69.759	60.388	52.396	59.247	31.925	44.916	53.704	49.089	40.07	31.548	18.416	8.372	9.985	14.518	7.056	8.68	16.666	0	7.778	2.353	0	2.381	0
Umps	chr16:33966821-33967280	Epiblast_E6.5_Specific	56.62	21.93	34.996	42.398	43.016	42.734	36.707	31.577	53.259	9.968	22.929	18.033	8.145	10.561	11.042	11.481	7.822	1.042	3.897	2.473	2.99	1.484	0	1.234
Mettl1	chr10:126478821-126479380	Epiblast_E6.5_Specific	51.874	36.96	44.234	39.69	34.772	44.658	30.376	35.054	30.354	16.463	20.902	8.67	4.335	25.283	10.948	9.849	1.797	0	2.228	0	0.689	1.639	5.291	4.359
Tsen2	chr6:115494481-115495180	Epiblast_E6.5_Specific	49.356	31.495	39.435	45.215	32.336	34.503	32.262	30.228	21.94	11.784	24.454	13.78	8.608	9.69	10.099	7.145	4.408	2.857	2.5	1.905	4.166	0	2.778	0
Mccc2	chr13:100785201-100785900	Epiblast_E6.5_Specific	57.327	36.754	50.693	33.345	44.862	44.006	44.279	39.094	20.171	7.211	24.006	12.871	12.954	9.503	10.353	15.248	11.524	6.134	1.63	0.725	2.665	8.333	0	0
Haus1	chr18:78006101-78006760	Epiblast_E6.5_Specific	62.657	27.436	46.183	41.549	41.795	51.175	30.653	29.492	48.587	28.29	31.245	33.388	29.46	18.124	9.756	6.952	2.425	0.714	1.667	0	0.424	0	0	1.736
Dph3	chr14:32898361-32899080	Epiblast_E6.5_Specific	69.452	54.703	50.231	48.96	41.105	53.158	39.713	60.593	64.358	40.485	50.931	35.675	26.691	40.329	16.821	29.179	9.178	0	6.013	0.959	1.512	7.748	4.306	2.333
Dll3	chr7:29087001-29087220	Epiblast_E6.5_Specific	50.842	20.53	27.212	23.816	44.907	22.563	21.99	13.274	7.553	1.206	6.341	1.94	1.919	1.25	2.77	0.324	10.633	0	1.47	4.545	0	0	0	0
Ell3	chr2:121267601-121267760	Epiblast_E6.5_Specific	35.761	17.284	14.376	10.96	19.128	25.795	1.538	19.17	11.095	1.015	1.485	3.205	4.986	3.071	1.147	1.173	0	0	16.665	0	0	0	0	15
Nkx3-1	chr14:69808481-69808860	Epiblast_E6.5_Specific	62.783	30.311	48.158	38.388	43.222	24.548	17.912	20.392	1.405	1.372	6.953	0.559	3.515	0	0.205	0.036	11.057	0	0	1.786	2.923	4.13	2.382	2.5
Slc35f2	chr9:53619981-53620120	Epiblast_E6.5_Specific	38.792	26.287	26.734	16.528	26.085	22.394	14.719	8.595	32.876	27.579	46.037	8.106	8.878	6.392	0.853	3.049	8.113	0	0	0	1.817	0	0	0
Pdxp	chr15:78744961-78745280	Epiblast_E6.5_Specific	43.293	30.58	21.75	30.071	28.894	21.044	15.203	10.212	22.165	30.903	24.474	30.965	8.577	11.478	8.891	3.646	4.218	0.834	1.041	0.463	2.146	0.338	0	0
Nomo1	chr7:53288881-53289500	Epiblast_E6.5_Specific	56.326	26.249	40.808	48.722	32.177	39.377	32.273	28.219	33.554	18.082	24.04	38.536	17.174	39.514	14.155	15.702	6.001	0.311	0.838	4.182	0.981	0	0.607	0.572
Sigmar1	chr4:41702921-41703220	Epiblast_E6.5_Specific	51.666	21.111	40.526	34.886	36.431	21.618	35.833	32.089	87.827	24.568	24.975	11.912	9.602	2.97	21.122	14.269	4.911	0	2.222	0	0.444	0	0	7.293
Cdx2	chr5:148117661-148117840	Epiblast_E6.5_Specific	43.292	19.211	19.081	37.892	24.929	24.444	25.788	14.616	3.917	2.941	0.133	12.789	0.337	0	0.314	0	2.02	0.909	0	0	1.305	0	0	0
Eif4ebp1	chr8:28371401-28371640	Epiblast_E6.5_Specific	41.527	27.152	29.962	20.807	20.905	36.177	26.984	20.179	150.043	81.625	80.75	21.092	12.919	33.4	22.934	37.836	4.029	3.571	0	7.291	0.416	1.041	0	1.112
Pipox	chr11:77707441-77707620	Epiblast_E6.5_Specific	42.101	29.608	21.718	24.665	21.518	11.186	3.439	9.689	9.16	18.744	5.527	2.032	2.414	0	0.414	0.407	0	NA	0	NA	50	0	NA	40
Polr1d	chr5:147890221-147890640	Epiblast_E6.5_Specific	64.457	8.535	41.112	40.695	6.898	29.141	0	9.898	115.124	52.781	45.026	50.796	20.377	69.726	30.944	38.521	95.833	0	50	25	51.666	18.333	NA	19.443
Rfc5	chr5:117838441-117839300	Epiblast_E6.5_Specific	52.782	43.97	39.247	46.004	33.699	40.82	39.364	31.567	55.624	34.273	37.611	38.968	23.686	32.543	15.708	8.439	4.552	1.832	2.001	1.429	0.693	0.695	0.625	1.786
Zbtb45	chr7:13594801-13595480	Epiblast_E6.5_Specific	63.128	43.568	43.073	53.374	33.653	50.037	42.558	31.682	8.185	6.308	9.461	15.102	0.433	10.234	4.719	3.149	2.959	0.641	0.599	0.819	0.873	2.679	0.635	1.949
Troap	chr15:98904921-98905560	Epiblast_E6.5_Specific	62.946	38.749	43.884	49.566	46.673	50.111	57.667	47.196	9.191	3.819	2.99	1.791	2.936	5.459	12.507	2.454	4.608	1.073	0.343	4.655	1.281	1.083	3.848	3.281
1500003O03Rik	chr2:119373161-119373840	Epiblast_E6.5_Specific	62.9	48.566	46.29	56.468	43.303	51.097	44.515	55.479	33.643	22.116	14.493	16.256	11.805	28.303	20.281	31.131	1.58	0.764	3.683	3.961	0.39	5.677	0	0
Ube2d2	chr18:35931601-35931940	Epiblast_E6.5_Specific	45.851	22.719	31.225	30.551	29.095	36.92	24.724	14.63	85.232	46.688	55.546	70.068	38.539	52.241	38.837	46.689	0	0	3.333	0	0.595	0	1.388	5.833
Ccdc71	chr9:108362661-108363080	Epiblast_E6.5_Specific	52.597	47.114	43.573	35.453	37.225	40.265	33.709	32.302	14.537	8.584	22.895	7.543	5.278	6.335	4.486	5.148	6.482	3.333	2.02	1.282	1.19	2.857	6.666	3.82
Cgref1	chr5:31247401-31248060	Epiblast_E6.5_Specific	41.597	17.39	29.449	25.255	29.362	19.635	7.374	14.979	4.203	0.155	0	0.676	1.445	0	0.13	0.41	6.881	0.496	0.777	2.555	0.286	0	8.69	5.128
Cmtm8	chr9:114752061-114752320	Epiblast_E6.5_Specific	48.795	23.252	22.341	16.077	37.692	30.212	5.385	19.86	16.834	2.105	3.477	0.883	2.524	1.323	2.118	1.678	10.557	3.333	0	0	1.087	0	0	28.147
Zfp110	chr7:13419901-13420200	Epiblast_E6.5_Specific	62.778	43.291	53.178	43.617	44.685	41.759	26.162	38.804	20.772	9.524	17.559	8.878	8.545	3.365	6.612	5.703	6.569	0	0.971	1.594	0.28	0	1.588	0
Pllp	chr8:97219361-97219600	Epiblast_E6.5_Specific	42.744	17.055	30.13	21.572	30.735	31.217	13.193	16.837	0.837	0	0.162	0	0.835	0.137	0	0.2	2.525	0	0	0	0.5	0	0	0
Ptpn3	chr4:57314541-57315140	Epiblast_E6.5_Specific	68.556	53.908	50.278	51.367	33.303	29.196	33.277	31.228	17.474	13.497	9.112	3.125	12.52	1.366	2.246	3.728	2.61	1.099	1.786	1.542	2.679	0.741	0	1.515
Esrp1	chr4:11313661-11314660	Epiblast_E6.5_Specific	62.338	46.059	35.618	41.663	34.503	32.172	15.065	16.157	34.497	46.736	47.848	18.354	21.544	99.249	1.884	2.237	2.669	0.411	0.312	0.505	1.296	2.456	3.693	1.413
Nsmce1	chr7:132634821-132635400	Epiblast_E6.5_Specific	57.896	44.216	49.678	39.63	37.36	48.383	39.811	50.097	30.191	21.564	46.959	12.762	18.39	17.516	14.11	22.947	5.638	0.974	1.522	0.575	0.129	0.383	0.585	2.666
Pex14	chr4:148473081-148474080	Epiblast_E6.5_Specific	44.416	26.928	32.735	32.652	30.392	38.438	20.562	27.971	28.582	23.786	30.041	34.657	17.548	29.384	14.598	16.733	2.929	0	0.463	0.42	1.601	0.357	0	1.044
Pla2g16	chr19:7631781-7632360	Epiblast_E6.5_Specific	56.767	32.282	24.337	23.544	48.902	24.292	10.763	21.349	8.547	1.463	0	2.75	5.712	0.119	0.843	1.425	6.678	0.568	1.234	3.367	0.768	0	0	0
Krtcap2	chr3:89050541-89050940	Epiblast_E6.5_Specific	37.525	16.492	21.358	23.925	20.274	30.69	15.106	28.9	179.375	54.265	82.353	72.585	68.035	52.609	61.481	78.764	2.997	0	2.857	16.666	2.739	10.635	0	0
Cdh1	chr8:109126681-109126860	Epiblast_E6.5_Specific	46.058	34.271	8.636	15.782	21.799	23.514	0	6	124.341	27.145	55.249	7.809	3.715	10.302	2.521	7.111	37.777	0	6.667	6.667	0	0	NA	37.5
Orc5	chr5:22056001-22056380	Epiblast_E6.5_Specific	75.798	53.111	64.304	45.477	43.322	64.925	43.761	47.5	33.392	17.583	12.805	23.94	8.346	21.38	8.059	6.849	4.835	5.357	0	1.607	0	0	0	0
Dnahc7b	chr1:46122921-46123100	Mouse_PGC_Specific	5.052	2	17.916	0	7.044	65.832	5	0	0.097	0.026	1.006	1.726	2.097	12.269	1.169	1.103	70	0	NA	0	0	0	100	NA
Wdr20b	chr12:66326641-66327080	Mouse_PGC_Specific	14.787	38.706	47.147	46.277	38.642	43.829	1.674	10.442	0.042	0.426	1.62	0.075	0.448	0.852	0	0.027	89.109	9.762	3.076	1.25	9.186	5.189	100	91.528
Figla	chr6:85966101-85966320	Mouse_PGC_Specific	12.338	23.185	14.212	14.423	19.379	63.59	20.312	7.418	0	0.253	0.975	49.696	7.088	281.488	0	0	72.914	12.863	0.751	0	15.3	0	65.813	62.64
Ddx19b	chr8:113555481-113555840	Mouse_PGC_Specific	15.178	39.501	43.934	58.645	48.794	51.821	14.375	12.283	14.375	20.623	32.881	19.461	14.258	12.16	6.432	6.005	88.751	10.606	0	0	10.627	16.667	100	93.38
Myoc	chr1:164569601-164569820	Mouse_PGC_Specific	15.565	12.751	10.703	17.246	35.128	12.33	15.856	10.295	0	0	0	0.162	1.08	0.185	0.172	0.251	88.445	0	1.615	0	8.85	9.624	77.94	29.798
Nck2	chr1:43503861-43504020	Mouse_PGC_Specific	23.769	47.078	100	42.576	32.763	27.479	36.316	39.998	8.945	18.609	49.953	15.163	17.052	15.125	16.829	19.518	NA	NA	NA	NA	NA	NA	0	NA
Naa11	chr5:97821201-97821580	Mouse_PGC_Specific	18.727	33.497	37.066	36.375	43.829	39.056	3.421	5.661	0.162	2.315	1.914	2.806	0.875	6.84	0	0	82.333	2.877	2.75	1.743	16.987	3.3	94.22	87.565
Gm5614	chr9:35090501-35090689	Mouse_PGC_Specific	23.371	16.821	10.833	8.227	10.838	70.834	0	0	0	0	0	0	0	2.331	0	0	NA	NA	0	0	NA	NA	NA	NA
D1Pas1	chr1:188791361-188791700	Mouse_PGC_Specific	22.646	39.918	39.042	39.291	45.558	44.827	6.307	5.459	1.943	3.346	3.275	14.767	3.611	30.266	0	0.072	44.453	4.195	0.694	2.882	10.175	2.496	78.268	65.248
Tdrd1	chr19:56899961-56900140	Mouse_PGC_Specific	12.927	8.826	23.808	18.546	17.236	61.789	4.166	7	1.021	1.929	48.747	13.569	76.023	78.411	0.685	0.334	86.365	0	0	0	4.165	0	100	77.5
Trap1	chr16:4079221-4079420	Mouse_PGC_Specific	14.107	9.395	52.232	23.471	9.026	12.219	8.333	4.861	70.67	86.351	203.962	90.695	62.744	69.409	32.857	30.014	90	0	0	8.333	70.535	0	66.67	93.75
Zfp217	chr2:169968081-169968480	Mouse_PGC_Specific	18.273	41.721	57.666	36.065	49.009	51.151	11.25	13.169	21.636	28.757	56.697	46.361	21.656	33.857	6.374	6.102	80.795	1.786	0	1.334	18.03	1.852	97.5	88.48
Bbs1	chr19:4906301-4906460	Mouse_PGC_Specific	30.307	29.138	39.088	26.359	26.746	72.223	19.047	19.998	2.103	0.327	1.528	1.953	2.843	8.897	2.6	1.815	0	0	0	0	1.19	NA	33.33	0
Phf17	chr3:41359401-41359800	Mouse_PGC_Specific	17.566	34.683	37.379	39.425	27.381	35.997	8.282	3.34	15.605	23.291	18.782	23.726	8.356	14.971	5.381	6.442	71.153	0.952	3.634	1.852	21.427	5.316	94.581	98.322
Prhoxnb	chr5:148134901-148135140	Mouse_PGC_Specific	18.627	9.573	15.131	16.242	40.397	10.405	8.962	7.407	0	0	0	0	1.026	0	0	0	11.87	0	0	0	3.947	16.667	20.835	0
5133400J02Rik	chr11:51033881-51034160	Mouse_PGC_Specific	13.927	40.086	34.276	33.49	51.963	46.391	0	7.407	0.31	6.406	3.487	8.301	1.645	3.474	0	0	97.37	5.557	3.57	0	24.345	0	100	NA
1700084M14Rik	chrX:88821221-88821400	Mouse_PGC_Specific	16.478	0	9.882	4.166	44.917	4.824	0	0	0	0	0	0	1.514	0	0	0	77.78	0	0	0	23.08	22.22	100	NA
Rock1	chr18:10181101-10181280	Mouse_PGC_Specific	23.217	1.191	12.449	19.25	24.476	73.87	4.168	5.748	12.55	12.588	8.381	23.275	10.855	31.126	9.614	11.993	0	0	0	0	0	0	0	0
Adrb3	chr8:28341161-28341300	Mouse_PGC_Specific	22.771	46.945	13.822	19.441	15.45	12.105	8.541	10.211	0.149	10.919	5.321	1.585	2.215	0	1.597	0.416	93.33	0	0	0	57.69	0	0	0
Ash2l	chr8:26958081-26958320	Mouse_PGC_Specific	19.814	72.183	57.413	51.316	68.149	41.503	0	4.561	63.606	109.675	140.271	67.077	105.17	45.239	31.999	32.05	73.493	12.933	3.377	1.04	6.827	0	50.397	67.543
Tspan1	chr4:115838661-115838800	Mouse_PGC_Specific	12.072	44.192	10.152	7.998	15.716	9.774	0	0	0.206	3.228	0	0.341	0.26	0.597	0.082	1.596	NA	NA	NA	NA	NA	NA	NA	NA
Zfp750	chr11:121380521-121380860	Mouse_PGC_Specific	40.626	62.246	55.546	55.966	17.932	24.249	21.81	16.165	0.053	5.231	7.32	0.201	0.035	0	0.117	0.111	49.513	0.625	9.906	3.472	71.793	0	38.89	34.395
Pabpc1l	chr2:163852601-163852760	Mouse_PGC_Specific	17.059	9.361	29.202	13.496	15.384	12.586	11.226	10.485	1.175	0	3.061	0	5.383	0	0.932	0.232	100	0	0	0	80.52	31.54	100	81.665
BC061195	chrX:90428441-90428600	Mouse_PGC_Specific	28.009	5.556	0	6.01	62.727	5.463	3.968	9.091	0	0	0	0	2.326	0	0	0	NA	NA	NA	NA	NA	NA	NA	NA
AU022751	chrX:5660181-5660440	Mouse_PGC_Specific	15.113	23.492	33.222	34.533	28.984	38.074	3.572	3.601	0.297	3.096	13.63	18.378	8.551	14.402	0.036	0.03	67.357	8.284	10	1.905	31.251	13.985	91.667	80.909
Gm11695	chr11:115324881-115325080	Mouse_PGC_Specific	13.048	50.691	18.49	22.481	14.275	6.541	22.351	10.341	0.231	1.449	0	0	0	0	0	0	85.757	0	14.285	0	84.37	0	54.165	22.263
4933406J08Rik	chr2:122011801-122012260	Mouse_PGC_Specific	21.166	38.698	66.592	60.883	56.588	74.913	6.666	3.963	2.162	0.855	2.105	31.365	1.182	7.449	0	0	51.6	5.039	1.01	0.641	6.872	2.778	60.318	47.917
Gramd1c	chr16:44027881-44028160	Mouse_PGC_Specific	16.014	5.833	18.745	17.884	42.769	43.519	0	4.365	0.285	0	0.332	0.384	5.744	3.704	1.929	1.539	92.728	0	0	0	23.672	0	83.33	52.777
Acly	chr11:100390141-100390400	Mouse_PGC_Specific	23.764	21.526	50.605	16.993	24.676	11.071	10.953	18.518	88.938	35.609	159.933	48.946	155.375	34.479	43.749	49.676	80	0	0	0	22.58	0	100	25
Pramel1	chr4:142984021-142984460	Mouse_PGC_Specific	19.591	31.685	52.631	55.059	54.228	63.064	8.225	3.704	0.251	4.292	10.138	41.872	7.262	20.148	0.056	0.088	51.222	0	0	2.223	12.996	3.174	77.834	64.814
Zglp1	chr9:20871221-20871820	Mouse_PGC_Specific	24.651	40.685	34.926	47.7	39.011	48.858	5.166	7.714	1.543	10.814	16.518	28.997	13.819	15.806	1.354	0.408	59.543	3.148	2.32	1.852	9.141	4.562	68.865	79.072
Zfp91	chr19:12869161-12869900	Mouse_PGC_Specific	34.121	37.48	31.987	38.351	31.782	54.123	35.47	27.663	18.313	22.911	24.508	32.902	13.096	34.896	20.947	21.366	4.926	0.43	1.371	0.362	2.648	0.889	0	0
Gm4984	chrX:12229101-12229420	Mouse_PGC_Specific	15.456	34.278	41.026	37.858	45.842	23.585	0	4.381	0.288	2.06	0.739	0.827	5.197	0.899	0	0	74.899	4	0	4.166	7.756	2.381	NA	100
Ccdc96	chr5:36827581-36827720	Mouse_PGC_Specific	12.197	5.689	10.183	27.184	20.094	52.901	18.102	13.332	0.771	0.224	0.162	0.855	0.29	2.593	0.276	0.071	13.856	1.562	0	3.125	0.333	1.531	0	7.072
Ogdh	chr11:6190861-6191060	Mouse_PGC_Specific	7.812	17.708	22.512	46.778	11.159	23.555	13.332	18.056	47.045	42.633	57.059	106.604	33.962	78.08	21.74	20.197	0	0	0	0	0	0	NA	0
Usp4	chr9:108250661-108250880	Mouse_PGC_Specific	15.15	21.904	55.14	33.416	19.583	22.602	16.906	13.333	30.794	21.648	59.267	35.707	27.797	37.191	21.82	20.563	2.38	0	3.57	0	0	0	0	12.5
AU022751	chrX:5659781-5660180	Mouse_PGC_Specific	16.085	32.617	29.503	42.675	28.304	25.797	3.864	5.571	0.297	3.096	13.63	18.378	8.551	14.402	0.036	0.03	78.478	21.472	13.204	7.429	14.07	18.978	95.237	87.5
Zfp786	chr6:47780061-47780740	Mouse_PGC_Specific	43.126	37.597	36.461	57.699	35.588	40.785	31.62	40.202	0.993	0.116	0.733	3.412	0.416	1.714	0.361	0.112	6.369	1.697	2.281	2.09	1.279	0.256	1.799	0.917
Pdpr	chr8:113619721-113619860	Mouse_PGC_Specific	15.232	11.668	35.416	75	18.336	25.378	0	10.567	8.311	14.96	34.109	27.079	21.292	35.363	5.663	6.501	NA	NA	NA	NA	0	NA	NA	NA
Slc25a31	chr3:40512521-40512860	Mouse_PGC_Specific	13.695	22.627	38.038	44.195	29.651	40.044	3.17	6.45	1.175	24.27	88.517	207.591	143.427	112.57	0.661	0.4	42.05	0	0	0.927	20.765	NA	80	70.757
Slc6a11	chr6:114080481-114080660	Mouse_PGC_Specific	11.274	25	8.222	12.744	42.473	9.817	9.999	15.909	0.278	0.036	0.142	0.118	3.381	0.377	0	0	77.233	0	11.11	4.168	16.072	0	91.667	82.143
Xlr4a	chrX:70327741-70328020	Mouse_PGC_Specific	16.769	23.572	50.155	44.031	46.051	43.945	6.783	7	1.693	9.158	8.474	93.778	9.718	67.563	0.448	0.707	90.906	4.688	0	3.333	0	0	93.333	77.78
Lypla1	chr1:4797581-4798380	Mouse_PGC_Specific	40.075	44.876	55.098	52.59	35.294	39.797	34.044	39.087	55.683	53.968	56.036	28.148	18.487	21.643	10.221	12.2	3.801	0.417	0.87	1.23	1.407	0	4.301	0.575
Senp3	chr11:69494021-69494200	Mouse_PGC_Specific	11.042	17.425	26.837	12.258	10.228	48.002	8.413	6.601	108.962	118.835	159.094	119.501	56.208	165.805	53.004	42.537	95.833	0	5.127	0	9.477	19.26	100	83.335
Figla	chr6:85966341-85966540	Mouse_PGC_Specific	22.409	14.88	29.463	37.222	22.411	65.513	16.67	13.106	0	0.253	0.975	49.696	7.088	281.488	0	0	100	0	0	0	22.62	0	NA	100
Gpat2	chr2:127250661-127251300	Mouse_PGC_Specific	20.946	26.305	43.707	45.372	38.884	47.69	9.818	5.626	2.727	33.146	100.407	211.039	114.385	127.118	0.326	0.427	70.735	3.241	5.825	2.906	25.371	0.549	82.811	82.113
Nlrp2	chr7:5302541-5302840	Mouse_PGC_Specific	14.325	12.5	21.801	3.175	46.245	7.777	0	4.761	0	0	0	0	1.756	0	0	0	NA	NA	NA	NA	NA	NA	NA	NA
Gm648	chrX:53802761-53802920	Mouse_PGC_Specific	14.982	30.001	9.523	24.286	53.825	16.246	10.834	13.333	0.062	0	0	0	1.009	0	0	0	NA	44.447	0	0	83.33	0	50	NA
BC049635	chr4:42885941-42886220	Mouse_PGC_Specific	7.111	16.666	28.708	13.23	58.158	20.324	14.01	28.787	0	0	1.41	0	7.433	0.284	0.117	0.285	91.29	0	0	0	4.487	7.213	67.362	59.583
Msx3	chr7:147233501-147233680	Mouse_PGC_Specific	24.393	30.765	23.982	56.614	14.936	11.112	11.666	11.111	0.029	0	0.134	1.047	0.166	0.057	0	0	0	0	0	NA	0	NA	0	0
Slc6a5	chr7:57165841-57166100	Mouse_PGC_Specific	63.491	100	39.611	46.691	26.637	47.109	32.5	34.394	0.034	1.641	0.28	0.155	0.266	0.07	0	0	10.72	0	0	3.333	2.195	0	3.333	0
D1Pas1	chr1:188791101-188791360	Mouse_PGC_Specific	28.73	45.155	52.005	42.965	50.708	70.843	4.761	0.595	1.943	3.346	3.275	14.767	3.611	30.266	0	0.072	54.163	5.309	0	0	11.879	0	62.223	81.838
Esyt3	chr9:99258001-99258220	Mouse_PGC_Specific	18.797	6.286	19.974	15.721	35.28	33.332	4.688	10.431	0.418	1.382	1.533	4.33	2.994	4.361	0.485	0.385	34.106	0	2.699	0	0	0	0	2.041
Ceacam20	chr7:20548821-20549000	Mouse_PGC_Specific	18.192	15.028	21.024	12.844	44.896	18.412	2.858	7.308	0	0.268	0.406	0.282	5.822	0.676	0	0	86.15	0	0	2.223	7.828	0	81.82	84.26
BC005537	chr13:24894001-24894660	Mouse_PGC_Specific	30.587	7.296	21.496	24.416	25.617	63.202	6.301	17.076	54.292	54.516	81.294	74.949	75.447	91.773	47.009	62.129	4.578	0	2.837	6.803	0.74	42.517	0	1.136
Atp6v1h	chr1:5073061-5073740	Mouse_PGC_Specific	38.694	42.608	43.017	42.756	45.118	58.594	37.284	34.576	25.567	24.142	46.089	67.007	50.993	90.124	9.84	12.12	2.099	1.296	0.463	7.601	5.46	4.396	0	2.469
Nkg7	chr7:50692301-50692460	Mouse_PGC_Specific	20.2	5.664	10.555	8.815	35.658	6.666	14.793	6.666	0	0	0	0	0.972	0	0	0	97.62	0	0	0	42.357	16.665	0	25
Dapl1	chr2:59322481-59322800	Mouse_PGC_Specific	36.605	59.53	19.823	15.21	14.911	24.744	15.877	12.893	0	3.846	0	0.41	1.221	0	0	0	77.169	0	0	0	64.925	0	33.333	33.333
Fam178b	chr1:36739641-36740280	Mouse_PGC_Specific	21.848	27.343	41.353	29.699	34.088	35.361	6.011	7.742	3.236	7.643	35.611	18.791	38.432	24.365	0	0.526	62.484	0.533	1.788	2.045	11.676	1.667	83.097	84.732
Gm5634	chrX:8539981-8540240	Mouse_PGC_Specific	15.44	16.642	22.48	8.096	47.798	7.073	1.471	2.381	0.131	1.047	14.011	0.772	4.101	0.198	0	0	90.277	35.713	0	25	0	0	69.443	100
Ccdc73	chr2:104726381-104726540	Mouse_PGC_Specific	21.169	24.896	41.41	43.998	46.084	44.447	0	8	0.332	1.245	4.978	10.699	6.866	89.412	0.972	1.482	100	0	0	22.223	29.293	NA	100	100
Brdt	chr5:107759901-107760320	Mouse_PGC_Specific	20.971	30.13	58.833	41.121	41.296	53.843	3.608	7.089	0.2	10.201	41.007	28.768	124.218	25.584	1.385	1.521	62.313	6.644	0	0	19.438	0	91.667	92.404
9130024F11Rik	chr1:57026961-57027100	Mouse_PGC_Specific	19.402	17.917	21.926	9.361	9.339	40.202	11.105	8.333	0.278	0.839	0.262	0.439	0.477	1.3	0.141	0.21	18.75	0	8.333	0	4.63	4.763	0	0
Rinl	chr7:29573021-29573240	Mouse_PGC_Specific	24.852	6.181	17.313	23.657	10.223	52.629	11.11	3.201	2.768	1.192	2.667	5.076	0.267	2.894	0.526	0.464	68.75	0	2.082	12.5	58.887	25	50	72.915
Lrrc56	chr7:148380361-148380580	Mouse_PGC_Specific	19.467	17.308	18.686	18.02	12.976	44.846	29.761	12.46	3.171	1.364	1.844	9.469	2.099	30.215	3.915	3.945	3.393	0	0	2.429	0.535	1.861	0	0
Sod1	chr16:90222661-90222880	Mouse_PGC_Specific	17.708	7.667	18.755	0	14.889	48.241	0	0	433.985	438.86	549.522	580.461	340.557	803.971	142.031	204.108	NA	NA	NA	NA	100	NA	NA	NA
E130308A19Rik	chr4:59638361-59638580	Mouse_PGC_Specific	20.27	8.333	21.204	56.5	24.536	21.783	12.5	0	5.04	7.423	7.665	15.618	9.002	12.926	5.31	4.875	37.5	0	0	0	15	0	33.335	0
Gm364	chrX:54661981-54662420	Mouse_PGC_Specific	17.12	8.928	25.186	33.183	65.994	52.379	0	0.862	0	0.585	8.119	8.335	34.948	91.998	0.223	0.055	88.235	20	0	13.84	14.716	23.333	NA	87.244
BC089597	chr10:127303921-127304060	Mouse_PGC_Specific	15.292	26.96	24.026	16.444	53.552	11.438	5	5.714	0	0	0	0	1.39	0	0	0	NA	NA	NA	NA	NA	NA	NA	NA
Psmc3ip	chr11:100958201-100958400	Mouse_PGC_Specific	14.454	7.342	10.606	29.397	11.084	52.806	11.11	0	24.929	15.532	12.168	19.854	10.762	35.279	8.639	6.743	NA	NA	NA	NA	NA	NA	NA	NA
Syce3	chr15:89240541-89241120	Mouse_PGC_Specific	30.258	37.388	41.24	49.536	39.031	51.972	21.57	15.095	1.147	4.25	10.893	93.823	14.907	252.78	0	0.948	64.182	2.092	1.029	1.549	10.244	2.103	71.706	82.268
Hsf2bp	chr17:32171341-32171620	Mouse_PGC_Specific	17.62	26.43	26.326	36.595	34.748	45.184	9.807	5.697	5.552	19.489	26.977	123.921	15.369	36.615	0.326	0	65.754	0	0	0	13.744	5.544	100	90.088
Cebpe	chr14:55329061-55329260	Mouse_PGC_Specific	16.711	16.545	17.098	17.373	35.248	7.865	8.333	7.342	0.051	0	0	0.147	1.291	0.13	0	0.354	100	11.11	0	11.11	13.04	0	71.43	84.62
Ythdf2	chr4:131767421-131768400	Mouse_PGC_Specific	36.013	41.557	43.774	43.638	37.048	60.026	35.994	30.883	46.024	33.548	36.027	48.882	19.888	48.392	14.839	14.373	1.303	0.521	1.697	2.311	0.43	6.819	0.93	2.399
Gns	chr10:120801841-120802560	Mouse_PGC_Specific	40.152	22.527	34.187	32.597	37.715	58.761	30.547	29.069	17.594	5.578	11.023	22.92	15.048	51.052	13.405	30.388	3.114	2.043	0.223	0.133	1.081	5.865	5.208	1.274
6330512M04Rik	chr7:149558381-149558600	Mouse_PGC_Specific	22.361	14.855	23.573	48.008	21.546	25.419	24.675	8.607	0.023	0.452	0.437	3.656	1.53	0.263	0.654	0.815	2	0	0	0	1.667	0	0	0
4933415F23Rik	chr1:23108621-23108780	Mouse_PGC_Specific	14.319	14.01	8.844	10.897	25.339	47.055	0	6.028	0	0	0	0	1.523	0.989	0	0	97.98	0	0	3.125	20.839	0.694	83.335	100
F2	chr2:91475921-91476160	Mouse_PGC_Specific	16.949	27.053	30.397	24.069	20.142	23.901	1.416	4.308	0.884	0.124	0.919	1.177	0.961	0.636	0	0	76.056	0	1.538	0	14.58	2.222	60	76.546
Gtsf1	chr15:103260721-103260960	Mouse_PGC_Specific	17.909	24.085	27.312	31.258	41.019	41.586	1.429	2.993	0.102	2.845	79.903	22.004	142.98	40.838	0.598	0	87.931	20.37	0	6.154	20.074	0	100	63.5
Hdgfl1	chr13:26861401-26861800	Mouse_PGC_Specific	21.539	33.428	31.181	25.506	26.591	29.146	4.849	6.356	0	0.987	5.494	1.954	1.551	4.375	0	0	87.675	0	0	0.405	19.835	7.52	96.154	93.575
Ccdc152	chr15:3253101-3253660	Mouse_PGC_Specific	23.832	17.245	26.356	27.168	38.433	42.445	12.196	14.58	0.107	4.306	9.117	9.698	11.447	34.911	0	0.208	77.004	0	1.429	0.641	25.836	6.747	90.36	83.844
Rims1	chr1:22811981-22812120	Mouse_PGC_Specific	22.133	18.65	24.081	17.834	40.956	21.691	29.164	16.089	0.372	0.785	0.425	1.887	7.755	2.603	0.306	0.262	NA	NA	NA	NA	0	NA	NA	NA
Acot9	chrX:151697221-151697360	Mouse_PGC_Specific	23.338	47.754	100	23.94	46.015	25.787	0	33.33	9.482	20.812	61.013	24.351	39.503	21.163	4.78	10.968	33.335	0	0	11.11	0	0	NA	NA
Krt26	chr11:99198761-99199280	Mouse_PGC_Specific	20.255	21.521	16.661	18.937	31.593	17.684	12.208	14.814	0	0	0	0	2.037	0	0	0	81.761	3.672	0.794	1.538	20.997	4.026	90.082	82.741
6030422M02Rik	chr1:9898601-9898940	Mouse_PGC_Specific	33.282	37.843	43.167	40.624	40.854	37.837	20.412	15.18	0.566	0.991	3.645	9.97	1.666	7.126	0.055	0.04	25.33	0	0	1.818	0	0	5.555	9.375
Tex19_1	chr11:121007221-121007620	Mouse_PGC_Specific	23.986	31.075	37.649	32.365	26.721	38.011	7.246	8.726	9.748	58.415	185.063	89.675	149.593	51.298	0.094	0.079	79.855	2.951	1.795	1.19	13.003	4.713	93.187	90.718
Rhox2a	chrX:34785061-34785480	Mouse_PGC_Specific	20.822	30.423	26.067	26.098	38.606	34.658	9.114	5.128	0	25.027	11.087	37.754	2.646	30.378	0	0	94.744	1.826	1.043	0.74	7.258	10.212	73.335	91.667
Gm14139	chr2:150007341-150007520	Mouse_PGC_Specific	33.975	64.375	94.445	68.541	46.961	21.211	20.684	0	2.561	6.198	4.478	1.828	2.038	0.494	0	0.085	41.67	25	0	0	25	0	85.71	NA
Neb	chr2:52194201-52194480	Mouse_PGC_Specific	12.882	32.321	37.811	21.993	29.576	50.03	4.314	5.259	0.377	2.922	4.146	0.657	25.917	35.609	0.532	0.62	82.5	0	8.333	0	31.45	4.545	100	83.335
Usp12	chr5:147605541-147606880	Mouse_PGC_Specific	38.537	42.733	32.605	37.685	40.422	52.447	40.045	37.083	12.974	17.437	17.248	15.685	18.622	34.976	15.672	14.085	2.739	0.986	1.441	2.681	1.136	0.542	1.44	3.275
Bhlha15	chr5:144952701-144952920	Mouse_PGC_Specific	18.767	34.758	12.114	18.749	17.447	17.416	7.528	10.023	0.361	1.1	0	0.185	1.16	0	0	0.037	91.227	0	0	0	72.653	0	100	91.665
Pdilt	chr7:126666661-126666800	Mouse_PGC_Specific	19.97	11.706	5.133	10.525	35.721	7.5	16.665	5.25	0	0	0	0	1.698	0.179	0	0	100	14.29	0	0	50	0	NA	75
Ankk1	chr9:49234761-49234920	Mouse_PGC_Specific	19.185	9.722	3.936	11.158	32.553	5.393	10.497	4.205	0	0	0	0	2.269	0.347	0.058	0	68.075	0	0	0	27.27	0	87.5	92.855
Lass3	chr7:73888521-73888660	Mouse_PGC_Specific	13.364	25.816	22.505	22.52	31.975	23.45	15.402	3.571	0.055	0.057	4.041	1.997	6.012	7.897	0.164	0.114	81.25	0	0	0	80.763	0	34.285	58.93
D6Mm5e	chr6:82896641-82897040	Mouse_PGC_Specific	28.796	61.134	39.398	50.67	35.511	48.433	8.664	3.062	1.769	4.528	6.746	263.004	4.633	13.633	0.083	0.062	36.364	10	3.845	2.38	19.83	8.333	100	100
Stk31	chr6:49345301-49346320	Mouse_PGC_Specific	31.391	37.375	48.862	48.485	38.033	53.943	2.94	3.363	0.216	27.185	118.846	157.182	77.223	100.478	0.209	0.346	56.927	4.214	6.528	0.962	17.249	3.935	79.781	78.833
Tktl1	chrX:71422361-71422700	Mouse_PGC_Specific	8.88	10.199	19.704	21.272	37.933	69.353	0	4.167	0.566	0.838	15.906	39.21	21.999	144.53	0.758	0.506	76.97	4.761	0	0	35.397	0	80.358	100
Spo11	chr2:172805181-172805740	Mouse_PGC_Specific	23.121	29.826	29.519	33.301	44.681	32.983	2.795	4.406	0.083	5.253	4.785	16.973	18.985	37.33	0	0.087	63.708	21.659	4.625	0.325	7.562	7.3	79.474	77.039
Timm8a2	chr14:122433761-122433980	Mouse_PGC_Specific	11.607	16.544	35.141	35.793	27.943	42.054	7.071	3.988	0	1.38	5.358	1.07	4.533	4.647	0	0.347	84.958	0	0	0	25.03	5.557	86.667	94.443
Lamp1	chr8:13157441-13157580	Mouse_PGC_Specific	11.048	15.539	11.044	35.393	4.607	56.363	9.791	14.583	115.179	165.361	215.475	245.849	202.653	348.4	58.004	88.726	NA	NA	NA	NA	NA	NA	NA	NA
Ppil4	chr10:7512881-7513200	Mouse_PGC_Specific	19.453	23.828	31.434	25.099	34.529	56.958	24.023	10.657	17.606	16.769	24.703	30.534	26.038	29.775	11.173	10.44	7.181	0	10.417	0	1.064	0	0	0
Dazl	chr17:50432601-50433220	Mouse_PGC_Specific	19.732	25.246	37.545	44.685	33.29	53.921	4.047	4.443	0.308	232.422	253.136	397.414	141.488	190.245	0.295	0.347	71.021	3.228	1.307	2.318	12.283	12.062	96.458	87.733
Ddx4	chr13:113442061-113442840	Mouse_PGC_Specific	27.409	29.5	35.691	47.108	42.377	48.263	5.969	7.578	3.259	85.679	154.054	192.007	152.305	132.706	0.675	0.178	36.025	6.254	2.962	0.148	10.132	6.468	64.877	62.5
Bmf	chr2:118374881-118375080	Mouse_PGC_Specific	23.717	16.796	35.872	20.522	23.902	18.764	13.966	14.249	8.299	5.955	22.15	5.22	13.741	3.666	7.124	9.281	1.103	0	0	1.415	0.39	0	6.25	0
BC065397	chrX:133276281-133276780	Mouse_PGC_Specific	27.068	43.69	59.233	51.688	41.724	70.617	27.996	20.039	1.619	9.508	5.718	6.062	5.55	15.9	4.62	2.074	16.927	1.852	0	0	0	28.324	20.37	0
Ccdc135	chr8:97578441-97578640	Mouse_PGC_Specific	28.182	24.907	20.437	29.165	62.695	9.445	0	13.334	0.02	0	0.208	0	4.779	0.277	0	0	53.788	0	0	0	20.94	5	25	0
5330411J11Rik	chr2:59225441-59225680	Mouse_PGC_Specific	14.958	19.633	24.715	9.866	39.377	9.531	12.833	8.016	0	0	0	0	1.921	0	0	0.236	93.678	26.153	3.611	14.596	40.882	0	93.75	67.408
Treml1	chr17:48500601-48500860	Mouse_PGC_Specific	11.615	18.113	9.681	23.62	38.342	11.335	10.441	4.758	0	0	0	0	4.085	0	0.343	0.117	NA	NA	NA	NA	NA	NA	NA	NA
Radil	chr5:143026561-143027500	Mouse_PGC_Specific	41.166	44.142	45.634	49.441	44.825	51.839	36.558	32.392	1.825	9.702	48.145	12.77	10.987	15.926	2.734	1.37	3.201	0.662	0.475	1.316	1.472	1.27	2.852	1.942
Stk17b	chr1:53841261-53842300	Mouse_PGC_Specific	31.616	34.528	43.983	47.084	41.307	49.887	22.447	29.156	4.414	12.414	16.567	27.283	20.578	13.473	3.922	6.365	1.928	0.682	0.3	1.691	0.988	2.445	0.773	1.813
Leo1	chr9:75288961-75289720	Mouse_PGC_Specific	46.837	34.35	40.875	41.212	42.029	57.54	43.918	38.025	36.842	15.748	15.533	12.926	27.47	34.159	20.15	20.867	1.842	0.985	2.723	1.752	1.339	1.143	0.575	3.75
Ascc2	chr11:4538081-4538240	Mouse_PGC_Specific	23.714	22.197	22.246	49.598	29.69	13.869	16.339	7.222	18.055	12.593	25.599	29.794	16.672	12.757	11.253	8.158	11.148	0	3.125	1.282	2.5	0	0	0
Krt81	chr15:101294341-101294600	Mouse_PGC_Specific	11.087	8.575	13.986	8.365	30.123	18.124	3.57	5.866	0	0	0	0.368	1.021	0	0	0	80.985	0	5.576	0	16.652	1.667	76.495	76.824
Tex11	chrX:98254881-98255300	Mouse_PGC_Specific	28.407	28.789	53.957	48.46	61.686	45.918	0	0	0.486	6.725	23.564	44.433	5.02	38.12	0.058	0.136	53.244	8.667	5.07	1.065	1.659	3.002	79.761	91.667
Gfra4	chr2:130866701-130867620	Mouse_PGC_Specific	30.375	39.326	35.869	38.272	35.003	48.857	17.024	20.963	0.07	2.868	11.254	16.569	2.941	39.876	2.517	3.064	9.301	1.853	1.729	1.697	1.595	3.476	2.061	3.413
Kcnip2	chr19:45892261-45892500	Mouse_PGC_Specific	30.259	25.106	51.554	13.862	17.04	18.485	10.065	5.624	2.323	2.548	18.942	1.695	6.11	1.335	0.74	1.508	50.835	0	0	0	47.96	0	68.75	62.5
Bcat1	chr6:145023981-145024120	Mouse_PGC_Specific	29.883	8.89	10.768	11.429	49.629	16.719	21.528	24.443	70.189	1.633	0	1.746	8.765	1.912	4.47	7.359	4.038	0	3.333	0	1.334	1.19	3.572	7.777
Syce1	chr7:147973281-147973960	Mouse_PGC_Specific	22.627	24.919	30.848	34.176	32.033	43.398	6.018	6.38	1.519	18.74	30.343	148.317	22.685	66.514	0.232	0.376	58.427	0.398	4.468	0.28	11.192	4.052	67.111	72.331
Cxcr4	chr1:130489781-130490200	Mouse_PGC_Specific	27.347	59.745	40.109	27.35	37.188	23.579	18.968	21.919	5.24	15.827	10.448	3.796	6.866	0.913	2.814	5.352	0	0	10	2.5	0	8.333	0	0
Gpnmb	chr6:48987481-48987720	Mouse_PGC_Specific	20.23	14.667	20.694	17.935	34.151	8.092	11.354	15.642	0.03	0.062	0.368	0	2.993	0.215	0.13	0.245	71.823	0	0	0	2.563	0	65	81.82
Sohlh2	chr3:54985681-54986280	Mouse_PGC_Specific	20.777	27.219	41.219	31.908	29.12	49.356	3.027	6.38	0.953	41.219	30.12	98.495	4.352	42.612	0.067	0.1	74.736	11.096	0.446	4.242	24.299	3.077	93.194	90.101
Wee2	chr6:40392501-40392660	Mouse_PGC_Specific	21.338	0	11.42	12.366	39.32	11.11	8.333	0	0.02	0	0	0	1.867	0.192	0.108	0	100	0	15	0	20.37	NA	100	100
Gm6086	chr1:95886861-95887160	Mouse_PGC_Specific	21.224	16.635	26.088	10.9	26.226	53.637	5.417	3.186	0.029	0	0	0	0.113	0.987	0	0	82.22	0	5	3.227	36.92	0	90.48	85.71
Rnps1	chr17:24551761-24552160	Mouse_PGC_Specific	29.195	34.266	36.304	37.529	23.765	27.908	30.195	19.985	233.922	185.666	254.387	192.052	112.346	93.319	79.338	66.298	1.133	1.019	8.054	0.66	1.298	2.21	3.07	1.409
Xlr3c	chrX:70510701-70511000	Mouse_PGC_Specific	13.658	24.623	17.857	29.204	58.819	24.62	2.083	3.703	3.082	16.491	31.358	41.589	25.114	13.727	2.477	0.757	91.786	6.25	0	1.087	5.555	0	81.667	87.5
A730090H04Rik	chr11:95005701-95005900	Mouse_PGC_Specific	27.933	17.935	16.592	41.308	14.48	15.447	12.258	6.988	0	0.095	0	2.188	0.073	0	0	0	6.858	0	0	0	45.735	0	10	4.545
Prss45	chr9:110737361-110737560	Mouse_PGC_Specific	13.671	23.052	44.048	19.802	39.858	33.333	3.174	5	0.104	0	1.627	0.151	4.09	0.134	0	0	47.182	0	5.557	13.334	0	NA	25	63.335
Psma8	chr18:14864561-14864980	Mouse_PGC_Specific	29.139	40.532	47.051	65.099	37.244	50.003	14.077	20.666	0.559	14.189	12.464	7.043	9.954	21.968	0.384	0.163	25.767	0	3.703	3.703	0.556	0	30.95	16.666
Gm14169	chr2:156437421-156437580	Mouse_PGC_Specific	20.502	5.025	18.516	13.032	38.924	19.642	8.335	18.35	0.026	0	0.472	0.066	1.551	0.165	0	0	NA	0	NA	NA	NA	NA	NA	NA
Tex13	chrX:137347201-137347520	Mouse_PGC_Specific	16.685	10.422	13.23	20.959	14.182	33.591	7.616	5.659	0.23	40.621	25.753	102.559	20.158	94.429	0.152	0.157	92.61	10.198	1.021	14.098	12.493	16.431	85.714	92.432
Syce1	chr7:147974001-147974180	Mouse_PGC_Specific	12.538	15	47.075	44.103	59.25	42.737	0	0	1.519	18.74	30.343	148.317	22.685	66.514	0.232	0.376	76.903	0	0	0	9.523	0	NA	83.335
Ccdc63	chr5:122588741-122589020	Mouse_PGC_Specific	16.833	15.318	6.66	18.914	32.464	13.807	8.333	6.512	0.169	0.771	0.71	0	4.351	0.064	0	0	87.22	0	0	4.722	18.982	0	NA	79.443
Ucma	chr2:4896981-4897180	Mouse_PGC_Specific	19.945	7.229	13.628	18.581	37.292	5.113	2.382	9.416	1.3	0	2.796	0	5.49	2.112	0	0	100	0	0	0	28.12	0	71.43	76.92
Nudt1	chr5:140807521-140807700	Mouse_PGC_Specific	34.309	56.377	15.341	22.905	20.262	30.75	15.874	8.935	32.801	21.07	18.102	15.233	8.227	17.135	10.416	6.858	1.784	0	0.927	0.5	3.294	0	0	4.862
Fam81a	chr9:69989121-69989600	Mouse_PGC_Specific	28.535	30.816	36.241	43.847	35.6	36.83	12.848	20.921	0.642	5.058	1.621	7.273	1.621	2.211	0.663	0.721	3.255	2.084	0	0.987	1.438	0.833	2.857	0
Sycp2	chr2:178142581-178142780	Mouse_PGC_Specific	7.083	13.571	7.75	13.138	26.555	43.254	0	10	0.221	4.338	16.635	43.063	34.015	78.442	0.3	0.343	82.778	10	7.963	0	5.833	0	77.777	50
1700019G17Rik	chr6:85854461-85854800	Mouse_PGC_Specific	39.383	44.186	49.88	43.75	47.811	51.344	10.439	7.367	1.429	1.667	3.062	6.102	3.316	5.252	0.744	1.064	37.027	9.796	0	0	2.014	5.714	26	30.832
Ccdc103	chr11:102743721-102743900	Mouse_PGC_Specific	16.016	6.06	0	25.144	10.416	70.285	4.211	40.758	0.457	0.292	0.667	0.279	0.336	1.447	0.307	0.263	95	0	NA	0	62.5	0	0	0
Eif1b	chr9:120401401-120402200	Mouse_PGC_Specific	45.821	30.026	38.601	38.916	34.498	57.41	31.133	34.077	61.961	44.927	51.001	93.617	127.532	249.248	53.412	44.211	2.984	0.809	2.504	0.761	1.393	3.61	0.909	1.445
Taf9b	chrX:103416381-103416640	Mouse_PGC_Specific	11.87	15.891	37.559	45.125	44.464	52.912	6.192	6.071	0.501	3.197	16.349	20.719	18.177	64.681	1.762	2.222	84.643	26.096	6.667	7.579	14.746	5.837	97.142	100
Glyctk	chr9:106059541-106059720	Mouse_PGC_Specific	20.449	13.007	15.169	10.776	33.124	20.514	17.07	8.5	1.619	1.188	2.684	1.334	9.31	5.593	0.633	2.109	89.462	12.5	2.5	0	22.868	0	68.253	95
Mov10l1	chr15:88812981-88813640	Mouse_PGC_Specific	18.887	25.096	45.519	43.662	34.695	61.946	5.635	6.072	1.375	24.095	92.331	104.37	135.865	177.48	0.568	0.273	83.365	2.922	0	0.654	26.412	21.762	87.083	88.009
Sycp1	chr3:102739321-102740220	Mouse_PGC_Specific	20.578	20.355	31.827	38.439	36.218	42.011	4.275	10.069	0.535	3.253	14.053	60.538	13.117	263.029	2.371	2.473	68.682	7.52	3.097	2.419	9.994	3.692	86.449	83.096
Fhl1	chrX:53984541-53984860	Mouse_PGC_Specific	37.964	27.682	59.715	35.82	38.922	27.889	17.806	30.049	27.741	6.023	72.629	15.658	30.213	8.507	18.001	17.391	9.448	0	0	3.473	3.864	2.564	15.951	3.067
Ube2d3	chr3:135100681-135102660	Mouse_PGC_Specific	47.561	46.003	46.05	51.483	39.817	63.572	38.079	39.246	196.35	156.018	96.089	197.026	56.98	277.975	100.799	116.37	2.481	1.404	2.022	1.179	1.727	19.657	1.272	1.906
Gm5635	chrX:8639741-8640420	Mouse_PGC_Specific	11.06	15.184	28.358	16.475	48.699	13.054	1.136	1.481	0.487	1.195	10.426	1.718	3.746	0	0.279	0	74.42	20.577	14.375	10.897	5.315	9.776	85.714	93.968
Ammecr1	chrX:139401201-139401600	Mouse_PGC_Specific	36.615	55.402	52.958	63.429	44.708	74.463	19.075	33.946	8.788	12.14	4.816	16.925	2.963	7.845	3.147	3.03	16.814	0.588	2.738	0	0.42	2.778	49.505	8.659
Insl3	chr8:74211150-74211180	Mouse_PGC_Specific	12.513	4.167	24.11	5.63	14.627	4.167	4.545	6.25	0	0	14.784	0.488	3.369	0	0.842	0.299	4.55	0	2.63	0	5.88	0	0	0
RP23-242C19_5	chr11:22758336-22758440	Mouse_PGC_Specific	12.03	17.659	26.807	37.651	43.033	27.977	0	9.527	0	1.149	0.588	2.309	1.211	2.68	0	0	0	0	0	0	6.67	0	NA	0
Morc1	chr16:48431241-48431540	Mouse_PGC_Specific	16.18	29.625	25.285	27.001	30.269	15.696	2.353	8.807	0.082	5.84	50.182	1.497	34.531	3.497	0.051	0	96.444	2.821	0	0	9.623	0	93.65	83.333
Trim52	chr14:106505161-106506020	Mouse_PGC_Specific	18.282	31.744	28.657	24.125	28.724	46.549	6.41	8.773	0	1.411	0.855	4.808	1.578	31.416	0.062	0	92.996	13.57	5.657	9.461	9.724	17.535	93.813	95.804
Pkp3	chr7:148264901-148265140	Mouse_PGC_Specific	22.938	7.017	14.956	26.126	44.252	19.707	21.969	10.972	2.339	0	0.103	1.486	17.137	0.283	0.619	4.79	77.085	0	25	0	21.155	0	87.5	88.89
Tuba3a	chr6:125235741-125236340	Mouse_PGC_Specific	19.285	22.232	44.228	39.094	39.155	26.691	10.203	4.444	2.897	70.65	119.013	359.523	254.94	11.705	0.223	0	90.566	2.806	6.25	0.757	19.359	1.562	88.651	89.454
Pdzd4	chrX:71069821-71070540	Mouse_PGC_Specific	34.039	42.134	53.672	49.142	38.873	36.832	16.341	19.801	94.372	26.097	60.729	22.286	23.088	9.434	6.681	8.152	4.603	0.918	9.524	3.645	0.816	4.144	21.719	0
Gm13238	chr4:145426801-145427380	Mouse_PGC_Specific	23.557	24.899	31.389	33.419	25.401	33.736	5.035	6.005	0.399	5.096	5.404	15.613	21.138	27.725	1.708	2.228	27.217	4.69	3.871	8.858	10.596	5.655	50.254	51.284
Gm15080	chrX:144427481-144427640	Mouse_PGC_Specific	18.901	0	31.945	9.793	56.329	15.575	16.665	0	0.036	0.844	2.697	1.415	3.489	0.162	0	0	92.855	16.665	0	NA	32.145	0	NA	NA
Cul3	chr1:80336381-80337920	Mouse_PGC_Specific	37.267	36.33	42.832	37.336	35.498	52.281	35.944	28.534	67.41	58.378	74.221	135.232	69.312	149.679	34.135	43.066	2.295	2.432	1.983	3.911	2.348	12.803	0.926	2.467
Tnn	chr1:162084281-162084500	Mouse_PGC_Specific	18.877	18.17	24.405	18.06	43.118	3.968	14.583	5.795	0	0	0	0	1.707	0	0.038	0.475	87.292	0	0	0	4.168	0	NA	NA
Jag2	chr12:114165706-114165860	Mouse_PGC_Specific	24.641	15.393	18.339	24.388	20.765	33.653	18.707	16.465	2.754	5.787	6.472	32.644	19.835	106.612	2.716	2.259	68.787	0	0	0	40.747	0	51.517	20
Ybx2	chr11:69750281-69750500	Mouse_PGC_Specific	19.714	6.889	0	25.5	16.215	50.546	21.296	3.636	22.981	109.025	27.336	187.4	90.202	840.901	21.854	8.353	43.699	0	2.778	0	7.12	41.327	33.33	13.333
1200011M11Rik	chr11:86898941-86899180	Mouse_PGC_Specific	24.013	15.292	21.084	6.546	19.922	45.285	5	4.638	16.862	13.758	32.594	13.375	18.688	21.88	8.672	6.869	94.92	10.864	5.076	1.136	24.49	24.651	100	89.375
Clec4f	chr6:83604761-83604960	Mouse_PGC_Specific	19.78	12.357	7.999	21.608	39.165	24.382	19.049	19.167	0	0	0	0	1.928	0	0.078	0	80	NA	0	0	27.775	0	NA	NA
Figla	chr6:85966841-85967540	Mouse_PGC_Specific	24.232	27.124	37.995	44.87	34.369	55.781	7.523	5.903	0	0.253	0.975	49.696	7.088	281.488	0	0	61.18	0	1.966	1.568	15.947	5.933	86.429	71.795
Gm11520	chr11:95171861-95172060	Mouse_PGC_Specific	30.267	13.955	25.986	16.667	33.09	55.068	34.164	22.578	0.272	0.746	0	0	0.551	2.113	0.854	0	0	0	0.793	2.858	2.875	0	0	0
Agfg1	chr1:82835741-82837100	Mouse_PGC_Specific	35.483	40.119	39.772	44.712	38.622	48.199	25.975	32.122	28.72	17.899	32.707	26.771	28.528	36.628	15.873	15.949	4.038	0.105	1.415	1.823	0.694	3.81	1.716	1.006
Dusp28	chr1:94804581-94804760	Mouse_PGC_Specific	27.632	8.645	9.306	44.073	11.059	18.979	6.667	20.756	1.803	1.563	2.331	4.25	2.881	2.925	1.563	2.315	39.975	1.667	0	20.833	13.572	7.222	66.67	35
Fam83a	chr15:57817281-57817480	Mouse_PGC_Specific	17.572	7.173	19.001	18.654	34.571	10.674	15.204	5.316	0.04	0.447	2.749	0.93	5.217	0.05	0	0	91.25	10.227	0	0	19.447	0	80.553	91.667
Tdrd12	chr7:36322381-36323020	Mouse_PGC_Specific	28.683	30.412	49.825	39.336	37.658	34.69	4.988	10.039	1.411	25.449	38.091	12.144	12.484	12.911	0.221	0.153	86.364	3.571	0	1.01	9.976	5	88.667	96.667
Sil1	chr18:35658141-35658760	Mouse_PGC_Specific	45.767	47.976	41.148	53.501	40.224	65.64	35.862	40.228	4.608	9.224	13.362	27.931	3.403	34.484	7.379	14.566	2.687	0.577	4.398	2.639	1.369	0	0	0.87
Snrnp25	chr11:32104761-32104980	Mouse_PGC_Specific	22.38	31.382	28.713	26.023	12.412	21.579	9.31	15.595	54.743	31.687	56.295	34.072	22.946	19.052	17.89	11.261	3.705	0	10.53	0	13.26	0	0	25
Tktl2	chr8:69035461-69035840	Mouse_PGC_Specific	16.248	16.083	24.851	28.115	37.347	32.412	0	5	0.062	0.715	2.68	5.551	1.019	5.296	0	0	92.351	7.735	0.654	3.248	18.588	0	93.334	93.519
Asz1	chr6:18058941-18059260	Mouse_PGC_Specific	15.57	18.282	32.099	34.844	28.488	48.697	2.349	3.928	0.175	36.719	83.091	36.33	50.194	86.816	0.29	0.241	80.764	24.19	1.562	0	38.903	0	91.071	94.286
Taf7l	chrX:131009461-131010460	Mouse_PGC_Specific	26.67	29.709	37.745	54.824	36.828	55.692	7.832	7.022	0.198	1.583	27.57	259.05	62.362	435.97	1.594	0.705	46.225	1.407	7.049	1.692	6.484	4.286	75.395	62.934
Dnajc5g	chr5:31410461-31410740	Mouse_PGC_Specific	21.305	41.665	29.844	28.079	52.536	54.048	7.407	13.333	0	1.099	2.81	7.157	3.431	3.267	0	0	74.757	0	0	3.703	8.017	0	83.335	90.909
1700010D01Rik	chrX:92928601-92928760	Mouse_PGC_Specific	19.542	5.303	30.302	7.293	47.478	14.447	14.243	5	0	0	0	0	1.034	0	0	0	100	0	0	0	NA	0	NA	NA
Fam169a	chr13:97836781-97836940	Mouse_PGC_Specific	24.302	41.297	13.027	21.189	13.91	7.514	6.429	3.75	28.082	35.609	23.299	24.132	10.949	11.269	1.622	1.474	27.27	0	10	0	82.76	0	NA	66.67
Hus1b	chr13:31039261-31039460	Mouse_PGC_Specific	13.905	19.425	31.996	30.643	24.828	15.933	6.158	6.717	0.222	0.814	4.984	7.106	3.848	6.234	0	0	90.833	6.112	0	7.638	9.14	0	85.228	93.75
Gnaz	chr10:74430561-74430760	Mouse_PGC_Specific	29.37	25.335	32.033	31.495	20.597	48.546	15.679	19.558	1.709	4.96	14.306	11.251	11.571	23.057	0.943	1.794	5.535	1.282	1.112	4.793	1.945	9.324	4.545	1.667
4930404A10Rik	chr11:54184241-54184440	Mouse_PGC_Specific	16.453	18.373	29.493	24.487	40.828	34.526	5.555	7.094	0	0	0.444	0	1.335	3.937	0	0	75	0	16.667	0	14.45	0	55.557	60
Vps37a	chr8:41596321-41596820	Mouse_PGC_Specific	26.063	32.476	40.314	35.681	30.985	49.688	18.232	19.148	10.174	15.141	14.96	27.882	20.349	60.383	11.056	11.395	1.069	0.385	8.137	1.451	2.174	23.084	0	0
4922502D21Rik	chr6:129281481-129281660	Mouse_PGC_Specific	9.407	19.249	10.71	4.428	30.372	8.333	6.364	0	0	0	0	0	2.076	0	0	0	84.028	3.572	0	0	15.65	0	91.667	NA
Gm5091	chr17:15377621-15378000	Mouse_PGC_Specific	27.398	37.137	49.098	34.936	48.215	28.047	9.18	11.637	0	3.884	8.374	1.246	10.619	0.395	0	0	62.931	0	0.411	0	5.164	0.476	30.493	49.89
Sohlh1	chr2:25702601-25703120	Mouse_PGC_Specific	17.304	20.279	38.534	21.963	34.597	35.012	9.421	7.39	0.048	0.704	15.063	1.26	147.6	184.672	0.403	0.626	74.452	2.5	0.9	0.342	14.193	1.667	92.262	87.53
Dlx1as	chr2:71365541-71365700	Mouse_PGC_Specific	19.506	9.251	23.294	19.338	29.935	36.754	12.597	5.557	0	0	0	0.611	0.288	2.403	0.298	0	0	0	0	0	4	1.47	6.667	0
Hormad2	chr11:4340981-4341400	Mouse_PGC_Specific	39.177	44.686	53.371	59.341	41.831	67.936	2.321	14.125	2.874	13.396	14.325	57.405	5.566	21.609	1.061	0.63	53.88	0	1.136	7.667	5.647	0	44.048	37.955
AU022751	chrX:5660441-5660820	Mouse_PGC_Specific	20.142	24.252	74.203	39.217	53.564	53.449	2.688	1.125	0.297	3.096	13.63	18.378	8.551	14.402	0.036	0.03	68.113	13.334	6.667	0	34.445	6.666	100	93.75
Atp6v1c2	chr12:17331401-17331720	Mouse_PGC_Specific	29.739	21.284	48.854	32.929	35.253	21.562	27.924	20.8	0.524	0.694	13.322	2.287	29.59	0.552	0	0	5.614	0	2.5	1	0.699	0	1.852	0
1810049H13Rik	chr11:120318741-120318900	Mouse_PGC_Specific	27.635	14.338	20.384	13.199	15.752	45.62	0	13.572	4.358	2.409	6.229	3.983	0.383	5.15	0.739	1.175	76.14	0	0	2.38	11.103	0	NA	28.887
Tnni2	chr7:149629501-149629780	Mouse_PGC_Specific	19.038	21.219	29.275	15.328	46.848	14.781	6.276	4.975	0	0	1.163	0	5.405	0	0.319	0.847	100	6.25	15.818	0	16.895	0	100	50
Rnpc3	chr3:113332521-113333160	Mouse_PGC_Specific	58.486	41.701	40.75	52.032	36.976	76.479	41.363	31.666	9.613	13.617	13.38	19.281	14.024	50.216	14.02	13.514	0	2.979	5.656	1.587	1.786	15.138	7.143	4.357
5133400J02Rik	chr11:51033401-51033540	Mouse_PGC_Specific	18.087	24.945	32.71	33.395	22.781	19.747	4.546	10.224	0.31	6.406	3.487	8.301	1.645	3.474	0	0	100	0	14.285	0	9.375	0	NA	87.5
Zfp831	chr2:174469441-174469660	Mouse_PGC_Specific	23.352	8.028	21.94	16.204	29.526	38.029	12.213	6.514	0.012	0	0.571	0.206	2.508	0.504	0	0.024	83.335	0	0	11.11	15	0	88.89	86.665
Zfp42	chr8:44392281-44392540	Mouse_PGC_Specific	37.498	55.239	55.495	38.134	50.171	45.416	4.167	20.833	3.73	54.231	29.936	10.762	7.74	12.014	0.294	0.068	0	0	0	0	0	0	12.5	0
Ccdc155	chr7:52459461-52459600	Mouse_PGC_Specific	14.868	13.047	28.572	51.357	16.295	21.049	0	0	0.157	0.516	1.648	19.013	1.693	8.065	0.572	1.094	88.89	0	0	0	31.665	0	NA	25
Clec4f	chr6:83604501-83604700	Mouse_PGC_Specific	30.238	9.921	17.333	7.157	44.083	15.229	5.667	10.001	0	0	0	0	1.928	0	0.078	0	86.98	0	0	0	8.888	0	75	75
Svopl	chr6:37996921-37997080	Mouse_PGC_Specific	17.362	8.423	32.195	15.816	12.937	18.84	13.036	3.5	0.147	0.158	2.894	0.172	1.029	0.132	0.268	0.09	48.39	0	3.57	2.7	49.21	0	15.79	40
Hist1h1e	chr13:23713921-23714620	Mouse_PGC_Specific	37.771	41.445	34.691	36.495	29.756	49.662	34.24	38.706	0.517	3.099	0.497	1.95	0.197	4.11	0.604	1.116	6.746	1.667	2.451	0	0.666	0.595	0	4.583
Sycp2	chr2:178141581-178142540	Mouse_PGC_Specific	19.734	17.469	39.851	42.578	32.658	41.98	7.89	6.391	0.221	4.338	16.635	43.063	34.015	78.442	0.3	0.343	45.559	3.474	2.585	3.15	19.515	1.544	66.155	75.138
Gm13157	chr4:147183841-147184020	Mouse_PGC_Specific	45.578	92.857	45.378	31.474	34.2	20.5	0	2.857	9.989	7.799	4.886	6.23	6.116	3.12	2.303	3.233	22.22	NA	0	0	0	0	NA	0
1700067K01Rik	chr8:86523661-86523900	Mouse_PGC_Specific	29.034	10.279	20.259	12.21	13.381	43.48	16.362	4.101	0.37	1.27	2.293	3.256	1.31	25.333	0	0	98.04	0	0	0	56.96	21.803	95.833	81.44
Brpf1	chr6:113257741-113258040	Mouse_PGC_Specific	23.772	32.434	27.958	39.631	22.427	12.354	18.71	6.498	18.139	28.797	24.272	42.779	27.064	26.134	23.031	19.273	4.66	0	0	1.428	0	1.138	0	5
Ndufa2	chr18:36903801-36904020	Mouse_PGC_Specific	23.877	22.916	34.139	41.947	34.877	27.841	4.166	6.208	128.475	113.294	210.197	183.579	77.937	131.233	61.893	74.515	1.852	0	0	3.571	0	0	NA	0
Ssx2ip	chr3:146067161-146067320	Mouse_PGC_Specific	24.647	31.38	38.987	34.801	27.234	29.474	19.524	8.24	9.139	17.807	17.273	18.524	28.62	15.317	6.227	6.788	8.055	0	9.09	0	0	0	0	0
Spata22	chr11:73143381-73143700	Mouse_PGC_Specific	24.211	12.375	14.173	24.193	28.886	43.678	15.529	25.343	0.106	0.325	1.273	46.78	16.688	87.554	0	0.216	68.324	5.125	2.024	0.555	13.934	8.81	64.583	65.08
Rpp30	chr19:36158561-36158760	Mouse_PGC_Specific	23.413	33.565	25.093	28.313	30.908	26.203	17.579	21.429	28.604	20.669	16.882	27.941	33.868	23.228	7.79	6.643	13.868	0	3.461	1.47	0.455	0	0	8.333
Tnnc2	chr2:164605181-164605360	Mouse_PGC_Specific	17.847	25.449	21.899	13.259	42.698	10.193	1.667	13.365	0.539	0.354	0.545	1.416	22.231	0.511	1.029	0.251	NA	NA	NA	NA	NA	NA	NA	NA
Tex101	chr7:25456961-25457360	Mouse_PGC_Specific	23.493	19.161	50.746	51.58	41.769	52.675	7.969	4.128	0.743	5.78	51.491	335.725	106.269	210.618	0	0	74.631	4.062	0.909	7.402	27.729	1.25	66.706	82.706
Ano2	chr6:125640681-125640840	Mouse_PGC_Specific	18.836	11.905	19.399	10.278	30.277	14.775	7.589	7.668	0.048	0.069	0.657	0.122	4.983	1.065	0	0.065	58.335	0	0	NA	18.13	0	0	0
Gm14316	chr2:164541681-164542300	Mouse_PGC_Specific	11.503	24.642	38.488	21.81	44.025	18.125	2.474	5.202	0	3.659	5.557	0.63	3.444	0.497	0	0	87.365	5.26	1.077	2.369	13.168	8.542	84.783	92.188
Msh4	chr3:153568501-153569120	Mouse_PGC_Specific	31.018	32.742	39.52	39.105	30.993	45.471	4.255	8.051	0	0.817	1.549	14.893	7.171	19.52	0	0.04	44.329	0.617	3.494	1.228	18.856	0	84.707	75.599
Piwil2	chr14:70829101-70829480	Mouse_PGC_Specific	23.306	28.308	28.107	47.031	45.33	57.184	6.306	10.712	1.025	25.81	109.407	51.187	239.401	132.204	0.618	0.171	68.814	1.852	0	6.666	25.071	3.65	83.81	75.912
Zwilch	chr9:64020101-64020360	Mouse_PGC_Specific	16.836	32.519	28.748	51.311	17.588	75	33.094	11.11	27.03	68.419	46.949	52.993	18.948	95.736	24.17	8.196	8.572	0	1.538	0	0	0	0	0
Hdgfl1	chr13:26861881-26862140	Mouse_PGC_Specific	11.007	30.476	43.117	12.818	30.532	28.433	5.748	5.91	0	0.987	5.494	1.954	1.551	4.375	0	0	76.25	NA	0	5	15.952	0	94.443	73.335
Phactr3	chr2:177854641-177855000	Mouse_PGC_Specific	26.034	23.518	21.536	23.986	22.625	45.799	11.548	5.768	2.234	2.497	2.365	2.135	3.459	11.559	1.358	0.526	33.026	0	0	0	17.099	0	30.953	35.068
Gm13718	chr2:84498921-84499620	Mouse_PGC_Specific	15.602	14.056	38.211	44.943	42.108	54.512	2.333	6.121	0	2.705	25.993	40.586	11.36	27.936	0	0	69.446	4.9	0.493	3.929	6.527	3.558	82.273	84.309
Slc5a5	chr8:73415901-73416140	Mouse_PGC_Specific	26.792	37.268	18.961	16.086	9.703	8.885	16.961	11.674	4.145	5.596	0.201	2.178	1.324	0.864	0.065	0.084	4.469	0	1.674	0.695	1.699	0	1.786	9.3
Spnb3	chr19:4709222-4709420	Mouse_PGC_Specific	13.629	28.686	45.638	42.663	35.576	14.211	4.087	6.707	8.402	62.574	41.417	29.355	33.062	5.294	1.517	2.302	91.042	9.455	2.082	0	34.203	2.085	100	98
Pramef12	chr4:143998281-143998540	Mouse_PGC_Specific	29.433	12.499	77.083	24.107	57.159	28.75	20.555	30	2.936	7.563	52.851	2.022	27.3	38.974	0.129	0	64	6.666	0	2.5	0	4	100	80
Wasf3	chr5:147195121-147195320	Mouse_PGC_Specific	26.464	36.879	15.241	18.666	15.503	8.315	14.372	8.333	11.284	22.775	18.72	9.439	10.587	7.969	6.538	3.19	43.793	11.11	2.38	5.557	68.483	0	44.443	26.665
Gm2381	chr7:50122241-50122780	Mouse_PGC_Specific	14.593	34.517	49.549	32.088	34.122	15.132	5.985	4.598	0.36	8.317	3.963	2.7	1.293	0.42	0	0	54.367	4.167	0	1.852	5.355	0	60	100
Hnf1a	chr5:115421161-115421440	Mouse_PGC_Specific	20.957	19.539	14.809	18.027	30.594	9.81	10.91	11.482	0.79	0.048	0.077	0.045	1.439	0.076	0.431	0.034	NA	NA	NA	NA	NA	NA	NA	NA
Dnaja2	chr8:88078601-88079480	Mouse_PGC_Specific	37.615	37.784	47.913	47.248	44.772	55.587	32.466	28.525	82.81	78.79	82.632	107.483	66.433	69.948	32.702	34.865	2.37	2.333	0.98	1.242	1.581	18.791	1.209	0.327
Cilp2	chr8:72411961-72412200	Mouse_PGC_Specific	25.047	36.151	61.509	43.236	19.566	21.763	16.241	15.766	0.014	1.422	3.998	1.851	0.692	3.307	0.27	0.417	14.507	2.104	3.2	0	1.587	0	0	3.03
Cox8c	chr12:104137321-104137580	Mouse_PGC_Specific	21.799	19.335	43.419	28.366	41.884	35.249	4.857	3.778	0.258	2.372	4.902	4.99	15.79	8.152	0	0	75.926	0	0	0	19.832	0	75.875	87.222
Mkks	chr2:136716481-136716760	Mouse_PGC_Specific	43.546	51.185	45.883	46.984	45.197	47.128	21.551	15.828	21.882	11.13	9.797	10.638	7.412	11.25	7.523	3.987	11.412	0.877	0	0.925	0.292	0	16.667	16.667
Ccdc103	chr11:102742101-102742860	Mouse_PGC_Specific	48.247	31.193	41.316	33.825	40.279	59.826	29.229	36.639	0.457	0.292	0.667	0.279	0.336	1.447	0.307	0.263	3.475	5.096	0.327	0.833	0.385	0.758	0.427	2.162
Apc	chr18:34380361-34381180	Mouse_PGC_Specific	45.34	41.942	47.854	52.052	40.585	67.084	32.496	32.591	18.865	32.084	29.124	30.688	16.417	28.849	16.251	13.181	3.343	2.035	2.748	2.905	2.511	0	1.42	0.481
Hrasls	chr16:29210001-29210540	Mouse_PGC_Specific	28.5	19.063	29.108	24.91	41.097	25.83	15.186	19.945	1.154	2.152	0.101	1.003	6.849	0	0	0	9.248	0	0	0	0.22	2.728	2.38	5.624
Smarca5	chr8:83262101-83262620	Mouse_PGC_Specific	25.687	26.473	22.236	47.566	21.552	38.233	21.048	17.283	73.36	50.204	64.666	176.896	66.89	78.954	30.84	25.041	3.37	0	0	1.389	1.2	7.605	0	0
Olfr1349	chr7:6467101-6467240	Mouse_PGC_Specific	16.62	18.175	41.817	18.315	20.158	12.916	0	0	0	0	3.198	0.357	0.946	0	0	0	95.237	0	0	0	48.887	0	66.67	66.67
Atp6v1c2	chr12:17331761-17331980	Mouse_PGC_Specific	28.54	33.333	39.039	50.302	44.395	27.101	10	12.638	0.524	0.694	13.322	2.287	29.59	0.552	0	0	12.12	0	0	0	0	0	NA	5.557
Slc26a5	chr5:21371001-21371160	Mouse_PGC_Specific	13.019	9.259	27.738	21.511	38.36	13.328	16.665	10.217	0.145	0	1.411	0.157	1.858	0.324	0	0	26.39	0	0	0	0	0	NA	16.667
Golga3	chr5:110605701-110606160	Mouse_PGC_Specific	44.351	38.186	45.161	45.373	36.963	55.731	36.352	34.752	10.185	10.679	27.477	31.319	19.253	37.355	12.79	15.17	0.202	0	0.781	0.414	0.361	24.383	0	3.125
Alg13	chrX:140752361-140753140	Mouse_PGC_Specific	34.381	29.793	33.054	33.292	36.706	50.894	21.552	21.424	46.942	237.512	183.228	203.71	21.384	362.05	18.937	8.434	5.392	3.227	2.778	1.711	2.747	7.828	19.66	3.376
Pdzd4	chrX:71068721-71069100	Mouse_PGC_Specific	28.751	21.328	42.833	24.987	12.797	14.412	8.385	12.377	94.372	26.097	60.729	22.286	23.088	9.434	6.681	8.152	15.567	0.564	0	0.418	2.629	11.258	30.517	0.926
Ftcd	chr10:76039781-76039940	Mouse_PGC_Specific	17.635	4.315	12.553	20.797	32.236	6.459	6.804	12.835	0	0	0.316	0	1.098	0	0	0.47	80.57	0	6.52	2.5	61.195	0	32.145	15.505
Ssx2ip	chr3:146067361-146068220	Mouse_PGC_Specific	40.153	38.976	46.055	46.02	42.489	44.329	31.577	25.683	9.139	17.807	17.273	18.524	28.62	15.317	6.227	6.788	2.961	0.316	3.089	0.91	2.874	0	0.749	0.575
Ascl2	chr7:150154781-150154920	Mouse_PGC_Specific	18.894	14.032	30.153	39.985	21.597	19.022	9.784	16.207	1.371	1.138	6.231	3.254	1.501	0.865	0	0.077	0.952	1.01	0	0	0.48	0	0	2.38
Tmprss12	chr15:100111141-100111420	Mouse_PGC_Specific	15.627	22.359	21.363	41.366	33.015	52.744	4.256	4.211	0.29	1.502	1.19	1.538	0.789	3.783	0	0	91.533	16.63	4.417	0	21.027	11.793	87.777	100
Ttn	chr2:76820521-76820760	Mouse_PGC_Specific	22.537	38.106	28.999	28.983	63.398	44.443	0	8.502	0.007	0.031	0.217	0.007	8.36	1.282	0.345	0.005	79.363	0	0	0	21.667	NA	NA	66.67
Miox	chr15:89165981-89166160	Mouse_PGC_Specific	11.355	9.561	15.841	7.334	29.557	20.016	3.334	11.815	0	0	0	0	2.344	0	0	0	93.885	2.083	6.638	0	2.455	0	74.7	84.813
Zp3	chr5:136455181-136455520	Mouse_PGC_Specific	20.612	25.177	26.413	14.807	38.179	17.81	11.837	12.039	0	0.466	0	0	4.172	0.415	0	0	60	0	0	0	20.127	0	NA	66.67
Nol8	chr13:49748621-49749000	Mouse_PGC_Specific	37.788	25.642	38.072	34.425	36.211	60.429	25	13.575	23.032	33.775	18.038	27.564	18.065	46.034	5.663	2.979	1.923	0	1.786	0	0	15	0	4.166
Rpl3l	chr17:24865201-24865540	Mouse_PGC_Specific	20.518	21.346	22.822	28.676	36.619	35.877	11.666	8.368	0.449	0.649	2.567	2.341	8.793	1.567	0	0	64.334	2.121	4.739	0	15.648	0	70.835	56.925
1700007K13Rik	chr2:28320861-28321020	Mouse_PGC_Specific	15.701	21.269	10.766	8.696	31.68	10.788	19.445	6.771	2.173	5.482	2.233	4.252	13.736	0.822	2.796	0	NA	NA	NA	NA	NA	NA	NA	NA
Rhoh	chr5:66254621-66254840	Mouse_PGC_Specific	17.726	36.127	44.642	18.332	42.834	23.889	0	8.611	0.012	0.036	0.979	0	3.32	0.362	0.061	0.048	94.952	3.334	0	0	21.773	0	100	84.127
Kif2c	chr4:116855101-116855380	Mouse_PGC_Specific	61.514	65.82	80.689	79.897	52.421	66.546	56.851	44.368	39.035	50.397	39.733	36.736	13.401	24.287	20.43	6.545	2.857	14.445	0	4.166	1.191	9.166	0	5.555
Spata22	chr11:73142921-73143360	Mouse_PGC_Specific	23.819	19.688	35.694	38.479	36.479	50.359	6.62	4.881	0.106	0.325	1.273	46.78	16.688	87.554	0	0.216	62.098	6.339	1.25	4.555	7.312	0	61.11	85.416
Fbp2	chr13:62958261-62958440	Mouse_PGC_Specific	14.9	6.439	19.302	20.428	37.74	27.045	0	14.461	0.101	0.155	0	0	4.242	0	0.13	0	80.557	0	0	0	14.773	0	NA	15.48
Gm15217	chr14:46999641-46999780	Mouse_PGC_Specific	13.448	30.658	21.756	16.677	23.905	13.662	0	5.493	0	2.168	0.511	0	0.202	0	0	0	NA	NA	NA	NA	NA	NA	NA	NA
Trim37	chr11:86940241-86941280	Mouse_PGC_Specific	35.027	32.083	42.867	47.565	40.001	46.134	24.435	23.768	38.217	48.149	53.289	67.466	35.568	60.176	7.526	10.453	2.577	0.142	0.957	2.441	1.364	10.342	0.325	2.144
Rasa1	chr13:85427881-85429400	Mouse_PGC_Specific	41.743	38.416	43.754	54.428	38.001	65.517	37.549	29.507	18.966	32.677	34.312	69.096	39.036	60.852	26.464	20.884	1.95	1.25	6.302	3.856	1.274	18.735	2.681	1.64
Zfp750	chr11:121380901-121381060	Mouse_PGC_Specific	21.462	20.662	40.699	12.317	4.564	15.733	0	18.924	0.053	5.231	7.32	0.201	0.035	0	0.117	0.111	95.71	0	0	0	85.037	0	83.335	100
Taf7l	chrX:131010501-131011180	Mouse_PGC_Specific	23.498	19.761	34.356	43.736	29.432	45.422	3.282	1.75	0.198	1.583	27.57	259.05	62.362	435.97	1.594	0.705	71.486	12.054	1.396	4.949	8.211	12.55	78.712	86.55
Piwil4	chr9:14545041-14545260	Mouse_PGC_Specific	11.641	5.398	57.486	23.525	32.204	29.079	0	5.667	0.022	1.123	41.216	2.795	184.646	3.774	0.361	0.044	70.834	0	0	0	22.918	0	100	50
Pin4	chrX:99314381-99315140	Mouse_PGC_Specific	37.821	54.471	61.226	42.818	42.006	55.279	20.349	36.019	91.194	76.202	59.961	41.82	57.1	84.748	20.666	24.217	19.443	0	0	4.167	0	0	56.25	NA
Eif1ad	chr19:5366181-5367460	Mouse_PGC_Specific	49.259	38.47	36.133	40.923	33.741	56.472	35.089	33.263	29.221	17.168	19.796	68.889	16.112	37.278	14.001	8.615	2.898	0.102	1.058	0.875	0.944	17.307	0.614	1.772
Sohlh2	chr3:54986281-54986500	Mouse_PGC_Specific	11.596	22.052	16.532	34.343	20.663	46.155	14.813	8.545	0.953	41.219	30.12	98.495	4.352	42.612	0.067	0.1	98.889	9.722	0	3.409	22.709	0	86.667	100
Gm11981	chr11:6619981-6620120	Mouse_PGC_Specific	21.875	11.741	27.739	23.56	48.09	4.301	4.194	2.833	0	0	0	0	1.252	0	0	0	86.31	3.125	0	0	18.503	0	100	52.5
Igbp1b	chr6:138606621-138606820	Mouse_PGC_Specific	10.643	12.222	25.08	19.357	34.287	23.235	7.083	5.484	0	0	1.189	0.133	1.071	1.48	0	0	88.932	14.497	0	2.778	21.263	3.333	87.5	82.334
Tut1	chr19:9028041-9028600	Mouse_PGC_Specific	40.389	41.587	49.691	35.76	39.74	45.065	39.423	37.226	21.177	14.633	30.223	12.261	7.815	13.926	8.211	9.67	1.654	0.715	1.761	1.676	0.9	2.679	2.778	1.053
Wdr44	chrX:23269801-23270520	Mouse_PGC_Specific	48.862	53.359	52.661	59.626	53.508	55.513	24.94	41.359	1.668	4.7	2.812	17.212	3.931	8.318	1.82	2.935	5.372	0	0	3.035	0	0	16.762	2.273
Tyw1	chr5:130733021-130733220	Mouse_PGC_Specific	21.169	19.333	45.179	36.683	34.287	35.634	15.666	11.666	22.394	15.046	32.733	13.327	14.6	14.246	8.386	6.983	0	0	0	4.168	2.94	5.714	0	0
Arhgap44	chr11:64975901-64976620	Mouse_PGC_Specific	36.051	34.63	39.143	44.484	36.308	42.058	19.017	19.972	2.424	4.026	12.904	17.975	12.768	10.887	2.942	4.865	8.248	4.445	0.392	4.333	1.484	0.735	2.143	3.514
Eif2c1	chr4:126144721-126144880	Mouse_PGC_Specific	32.081	44.063	19.52	9.24	16.653	6.413	16.05	8.47	24.512	20.76	15.371	8.582	16.422	13.832	14.808	13.077	12.243	3.125	1.853	0	1.28	0	0	8.335
Shfm1	chr6:6528021-6528740	Mouse_PGC_Specific	41.005	45.455	46.784	33.276	33.809	59.905	36.317	28.42	273.266	284.384	302.842	364.582	206.109	365.506	179.392	163.324	8.173	2.54	4.199	1.565	0.444	12.657	2.319	0
Lsm14b	chr2:179758061-179758200	Mouse_PGC_Specific	16.538	13.867	1.282	28.252	19.057	43.508	3.75	7.931	53.217	52.039	89.631	93.662	39.317	175.411	32.467	24.771	63.14	0	0	0	42.98	2.777	63.89	60.26
Pparg	chr6:115310761-115311620	Mouse_PGC_Specific	42.825	27.599	37.542	52.795	30.645	35.452	40.111	31.78	0	0.444	0	13.611	0.376	1.469	0	0	3.389	0.981	1.027	0.904	1.006	0.418	1.924	0.907
Map3k15	chrX:156425901-156426760	Mouse_PGC_Specific	34.181	37.735	51.004	48.148	32.457	47.959	8.504	22.332	2.922	16.072	86.498	22.141	46.415	36.255	0.641	0.324	26.025	2.053	0.559	3.182	1.191	2.025	25.955	6.527
0610007P22Rik	chr17:25376561-25377640	Mouse_PGC_Specific	32.812	28.384	36.084	33.634	25.921	44.858	22.801	28.987	25.841	15.578	30.791	21.773	12.841	23.83	15.302	12.83	3.72	0.246	1.361	1.109	1.734	6.476	3.905	2.61
4933425L06Rik	chr13:105871961-105872280	Mouse_PGC_Specific	18.161	28.42	39.378	15.559	42.931	29.084	5.517	4.658	0	0.159	3.638	0.389	1.786	3.261	0	0	91.554	0	0	0	13.195	8.333	100	81.113
Dr1	chr5:108697641-108698360	Mouse_PGC_Specific	39.591	43.214	36.558	49.423	33.599	62.501	27.338	28.52	27.707	40.217	28.301	42.715	25.159	49.014	14.651	11.462	3.366	1.351	1.304	1.389	2.311	9.571	0.715	3.525
Lamp1	chr8:13158781-13158940	Mouse_PGC_Specific	26.873	20.977	22.524	27.205	27.496	36.452	21.935	16.599	115.179	165.361	215.475	245.849	202.653	348.4	58.004	88.726	22.223	0	0	0	11.11	0	NA	15.48
Adad2	chr8:122136341-122137080	Mouse_PGC_Specific	26.249	23.162	33.768	29.804	35.467	41.37	11.826	6.1	1.418	22.24	57.664	30.158	48.147	173.51	0.44	0.063	46.019	4.583	6.653	2.872	9.776	7.985	51.502	80.695
Tnfsf4	chr1:163326721-163326880	Mouse_PGC_Specific	11.041	5.333	38.766	9.323	53.037	5.604	0	15.112	0	0	0.196	0	1.289	0	0.128	0.156	NA	NA	NA	NA	NA	NA	NA	NA
Sptlc1	chr13:53472421-53472620	Mouse_PGC_Specific	32.428	34.137	26.718	32.25	27.168	54.168	43.406	20.451	14.32	8.998	14.345	13.565	10.617	18.609	16.827	12.228	1.8	0	5.555	2.666	0	0	0	0
Cpeb3	chr19:37281161-37282620	Mouse_PGC_Specific	38.883	34.636	35.452	44.934	34.658	54.296	26.573	29.36	0.637	2.365	4.481	9.36	4.023	12.851	2.836	3.429	2.851	0.953	1.084	1.957	0.564	1.792	0.489	1.31
Tbc1d22a	chr15:86044281-86045020	Mouse_PGC_Specific	40.188	36.223	35.044	42.867	29.301	53.877	26.219	36.586	9.573	7.195	6.767	19.511	6.186	11.48	5.783	7.542	5.275	0.441	1.116	0.511	0.346	14.713	0	0.379
Gm20522	chr17:35264621-35264880	Mouse_PGC_Specific	15.121	13.181	11.343	16.688	23.01	12.979	9.86	6.623	0.176	1.45	0	0.784	1.14	1.039	0	0	96.513	10.192	0	0	40.3	2.94	94.363	96.427
Msx1	chr5:38214361-38214520	Mouse_PGC_Specific	49.828	11.968	20.741	75.712	2.686	35.833	4.762	8.333	3.541	2.177	0.473	32.232	0.061	0.653	1.392	2.182	5	0	0	0	0	0	0	NA
1700016K19Rik	chr11:75813021-75813200	Mouse_PGC_Specific	22.475	15.858	30.416	16.457	48.3	16.665	4	0	0.74	0.195	1.136	1.058	26.547	2.378	0	0.172	50	0	0	0	3.703	NA	NA	85.71
Sec14l2	chr11:4019021-4019180	Mouse_PGC_Specific	19.781	6.2	9.85	7.889	26.971	10.978	3.297	3.211	5.872	0.17	0.676	0.376	2.528	0.371	1.157	0.4	48.335	0	0	0	5	0	20	45.835
Dppa5a	chr9:78215561-78216200	Mouse_PGC_Specific	28.583	28.496	40.84	29.387	29.048	39.914	5	8.448	42.666	770.707	637.818	227.143	22.251	24.918	0.716	0.54	89.442	7.276	18.161	9.016	16.759	9.762	100	96.97
[truncated: 374 more rows]
